# Supplementary material for: Parallel multi-criteria decision analysis for sub-national prioritization of zoonoses and animal diseases in Africa: The case of Cameroon
Source: PLoS One. 2024 Jun 25;19(6):e0295742. doi: 10.1371/journal.pone.0295742 (PMC11198839; doi:10.1371/journal.pone.0295742)
Supplement: S1 Data — (XLSX) [file pone.0295742.s009.xlsx]

## Sheet: FICHE PERTINENCE
Num	Names	Morbidity rate (%)	Mortality rate (%)	Lethality rate (%)	Prevalence (%)	Pathogenecy	Genetic variability of the infectious agent	Agent specificity	Transmission mode	Incubation period	Clinical course	Environmental Persistence	Endemic potential	Evolutive character of the pathogen agent	Cattle	Small ruminants	Swine	Equine	Poultry	Wildlife	HUMANS	Presence/absence of vector(s) and/or reservoir(s) in Cameroon or in transboundry countries	Control of reservoir(s) and/or vector(s)	Vaccination	Treatment	Availability and quality of diagnostic tools	Knowledge on the pathogen agent	Effectiveness of control measures (other than treatment, vaccination and vector(s)/reservoir(s) control)	Effectiveness of prevention (other than vaccination)	Surveillance of the pathogen agent	Detection of emergence—for example difficulties for the farmer/veterinarian or patient to declare the disease or clinical signs not so evident.	Antibiotic resistance	Transport vehicles of live animals	Efficiency of the local veterinary network	Production losses (milk, eggs, growth, meat)	Mandatory slaugthering	Additional costs: treatment, vaccination, disinfection, labor	Limitation of importation-exportation	Disturbance of demand and supply (fall in prices, etc)	Impact on related sectors (tourism, animal feeds, etc.)	Impact on cattle industry	Impact on small ruminants industry	Impact on swine industry	Impact horse industry	Impact on poultry industry	Impact on wildlife industry	Zoonotic impact (costs of treatment per person - cost of illness)	Zoonotic impact (costs of prevention per person)	Economic impact (cost of treatment - cost of illness)
1	Dr LOUL SEVERIN	1	1	3	3	3	3	3	3	3	3	4	4	4	3	3	3	3	3	3	3	3	4	4	4	4	1	3	3	4	1	3	1	3	4	4	3	3	2	3	3	3	3	3	3	2	3	3	3
2	Dr MOUICHE MOCTAR M. M.	4	4	4	4	4	2	3	4	4	3	3	3	4	2	2	2	2	2	2	3	3	3	4	4	3	3	3	2	2	2	2	2	2	4	3	3	2	2	2	3	3	3	3	3	3	4	4	3
3	Dr FEUSSOM KAMENI Jean Marc	3	3	2	4	2	1	2	3	3	2	3	4	3	2	2	2	2	2	2	2	2	2	2	2	3	2	3	3	3	2	2	2	3	3	2	2	3	3	3	3	3	3	3	3	3	4	4	4
4	Pr TCHOUMBOUE Joseph	3	3	3	3	3	3	3	3	3	2	3	3	3	2	2	2	2	2	3	3	2	3	2	1	3	3	3	3	3	3	2	2	3	3	2	2	1	2	1	2	2	2	2	2	2	2	2	1
5	Dr POUEME Rodrigue	2	2	2	3	2	4	2	3	4	4	4	3	4	3	3	3	3	3	3	3	3	4	4	4	4	4	4	4	2	4	2	4	3	4	4	4	4	4	3	4	4	4	4	4	4	4	4	4
6	Dr Moussa Yaya	3	3	3	3	3	3	3	4	4	4	3	3	3	4	4	4	3	3	3	3	3	3	3	3	3	3	3	3	1	1	2	2	3	4	4	2	1	2	1	1	1	1	1	2	1	3	3	3
7	Dr ELOUNDOU NKA Marc Cyrille	4	4	4	4	3	3	4	4	4	4	4	4	4	3	3	3	3	3	2	3	4	3	3	2	2	4	3	2	2	3	1	2	2	4	4	4	3	2	4	4	4	4	2	4	2	2	2	2
8	Dr Prudentia Eseini LAWAN	3	3	3	3	3	3	3	4	3	3	3	3	3	3	3	3	3	3	3	4	4	4	4	3	4	4	4	4	4	4	4	4	4	4	3	3	3	3	3	4	4	4	3	4	3	4	4	4
10	Dr NCHARE Amadou	4	4	3	3	4	4	4	2	3	3	4	4	4	2	3	3	2	3	4	3	4	4	4	4	3	3	3	4	4	3	2	4	2	4	2	4	4	4	3	3	2	2	2	4	2	4	4	3
11	Dr AGNEM ETCHIKE Clément	1	1	1	4	4	4	1	1	4	1	1	4	1	4	4	4	4	4	4	4	4	4	4	4	4	4	4	4	4	4	4	4	4	4	4	4	4	4	4	4	4	4	4	4	4	4	4	4
12	Dr ZAMBOU Henry	4	4	4	4	4	4	4	4	4	4	4	4	4	4	4	4	4	4	4	4	4	4	4	4	4	4	4	4	4	4	4	3	4	4	3	4	4	4	4	3	3	3	4	4	2	4	4	4
14	Dr Conrad NKUO	4	3	4	4	1	1	2	2	2	2	3	2	3	2	2	2	2	2	2	3	2	4	4	4	3	2	2	2	4	2	3	1	2	4	1	1	4	3	3	1	3	3	3	3	3	4	4	2
15	Dr DOUFFISSA Albert	4	4	4	4	4	3	4	4	4	4	4	4	4	4	4	4	4	4	4	4	4	4	4	4	4	4	4	4	4	4	3	4	4	4	4	4	4	4	4	4	4	4	4	4	4	4	4	4
16	Dr DJONWE Gaston	4	4	4	4	4	4	4	4	3	3	4	4	4	4	4	4	4	4	4	4	4	4	4	4	4	4	4	4	4	4	4	4	4	4	4	4	4	4	4	4	4	4	4	4	4	4	4	4
17	Dr Yaya Aboubakar	2	4	4	1	1	1	3	2	1	1	4	1	3	2	2	2	2	2	2	2	2	3	2	2	3	3	1	2	1	1	2	2	2	3	1	2	3	3	2	2	2	2	2	3	1	1	1	2
18	Pr AWAH-NDUKUM Julius	4	4	4	4	4	2	4	4	3	3	3	4	2	4	4	4	4	4	4	4	4	4	3	3	4	4	4	4	4	4	3	2	4	4	3	4	3	3	4	4	4	4	4	4	4	4	4	4
19	Dr NDONGO KOUNOU Marcel Casimir	4	4	4	3	2	2	2	2	2	3	3	3	3	2	2	2	2	2	1	1	3	4	4	4	2	4	4	4	2	4	3	3	2	4	4	4	3	4	3	3	3	3	3	3	3	3	3	3
22	Dr Simon DICKMU	2	3	2	4	3	2	2	3	3	4	2	3	2	3	4	3	2	2	2	2	3	3	4	2	2	3	4	2	2	2	3	2	3	3	2	4	3	3	3	2	3	4	3	3	2	2	3	3
23	Dr Victor NGU NGWA	3	3	3	3	4	4	4	1	4	4	4	3	4	3	3	3	3	3	3	2	3	3	4	4	4	4	3	4	3	4	3	4	3	4	4	3	4	3	3	3	3	3	3	3	3	3	3	3
24	Dr MVENG SANDING Georges Marc Arthur	3	3	3	3	3	4	4	4	4	4	4	3	1	4	3	4	3	4	3	4	3	3	4	4	3	4	4	3	2	1	1	1	4	3	4	3	4	4	4	3	3	4	3	4	3	4	4	1
25	Dr NJAYOU AROUNA	4	4	4	4	2	2	2	2	2	3	3	3	3	3	3	3	3	3	3	3	2	3	4	4	4	4	4	4	4	4	2	3	4	4	4	3	4	3	3	4	4	4	4	4	4	4	4	3
[truncated: 33 more columns]

## Sheet: FICHE IMPORTANCE
Num	Names	Morbidity rate (%)	Mortality rate (%)	Lethality rate (%)	Prevalence (%)	Pathogenecy	Genetic variability of the infectious agent	Agent specificity	Transmission mode	Incubation period	Clinical course	Environmental Persistence	Endemic potential	Evolutive character of the pathogen agent	Cattle	Small ruminants	Swine	Equine	Poultry	Wildlife	HUMANS	Presence/absence of vector(s) and/or reservoir(s) in Cameroon or in transboundry countries	Verif 1	Control of reservoir(s) and/or vector(s)	Vaccination	Treatment	Availability and quality of diagnostic tools	Knowledge on the pathogen agent	Effectiveness of control measures (other than treatment, vaccination and vector(s)/reservoir(s) control)	Effectiveness of prevention (other than vaccination)	Surveillance of the pathogen agent	Detection of emergence—for example difficulties for the farmer/veterinarian or patient to declare the disease or clinical signs not so evident.	Antibiotic resistance	Transport vehicles of live animals	Efficiency of the local veterinary network	Verif 2	Production losses (milk, eggs, growth, meat)	Mandatory slaugthering	Additional costs: treatment, vaccination, disinfection, labor	Limitation of importation-exportation	Disturbance of demand and supply (fall in prices, etc)	Impact on related sectors (tourism, animal feeds, etc.)	Impact on cattle industry	Impact on small ruminants industry	Impact on swine industry	Impact horse industry	Impact on poultry industry	Impact on wildlife industry	Zoonotic impact (costs of treatment per person - cost of illness)
1	Dr LOUL SEVERIN	0	0	5	10	10	5	5	5	5	5	20	15	15	5	5	5	5	5	5	10	10	150	15	15	15	15	0	10	10	20	0	10	0	10	120	20	15	10	5	0	5	5	5	5	5	10	0	5
2	Dr MOUICHE MOCTAR M. M.	15	15	15	15	15	2	5	5	5	5	5	10	10	2	2	2	2	2	2	8	8	150	13	20	20	11	12	12	5	6	5	5	5	6	120	10	8	8	4	4	4	6	6	10	6	6	6	10
3	Dr FEUSSOM KAMENI Jean Marc	12	12	12	12	6	3	3	5	5	5	5	15	10	5	5	5	5	5	5	7	8	150	5	10	15	15	10	10	10	10	10	10	5	10	120	12	5	5	5	5	5	5	6	5	5	6	6	10
4	Pr TCHOUMBOUE Joseph	5	5	5	5	10	10	5	5	5	5	10	10	5	10	10	10	5	10	5	10	5	150	20	5	5	15	15	10	15	5	10	5	5	10	120	15	15	15	5	5	5	2	2	2	1	2	1	10
5	Dr POUEME Rodrigue	5	10	10	10	5	5	10	10	10	5	5	5	10	4	4	4	4	4	10	10	10	150	10	10	10	10	10	20	10	10	10	5	5	10	120	10	5	5	10	10	5	10	5	5	5	5	5	5
6	Dr Moussa Yaya	10	10	10	10	10	7	6	6	6	6	7	6	7	8	4	4	4	7	4	10	8	150	12	12	12	10	12	10	10	10	7	8	7	10	120	8	6	8	7	8	6	8	8	5	5	8	6	8
7	Dr ELOUNDOU NKA Marc Cyrille	20	18	18	12	5	18	8	5	5	2	3	1	8	10	1	2	3	4	2	3	2	150	20	20	20	10	5	5	8	7	6	8	5	6	120	15	15	15	8	3	8	8	6	6	3	5	2	3
8	Dr Prudentia Eseini LAWAN	10	5	5	5	10	5	5	10	5	10	5	5	5	10	5	5	5	10	15	5	10	150	10	15	10	15	10	10	10	9	5	8	10	8	120	10	5	5	10	10	5	10	5	5	3	10	3	10
10	Dr NCHARE Amadou	15	15	5	15	10	5	5	10	5	3	5	5	5	3	3	5	3	3	10	10	10	150	15	15	10	10	8	8	5	8	6	10	10	15	120	15	8	10	8	8	6	5	3	3	2	10	5	8
11	Dr AGNEM ETCHIKE Clément	11	12	11	11	11	4	9	6	11.5	8	4	5	6	4	4	4	4	4	5	9	6.5	150	12	10	8	12	10	10	10	10	10	10	6	12	120	8	8	5.5	7.5	7.5	5.5	5.5	5.5	5.5	5.5	7.5	5.5	8.5
12	Dr ZAMBOU Henry	9	9	9	14	9	9	9	14	9	9	9	9	9	2	2	2	2	2	2	2	9	150	10	15	5	10	15	10	10	15	5	10	5	10	120	15	5	8	10	10	10	5	2	5	3	5	2	10
14	Dr Conrad NKUO	14	9	12	13	3	3	6	6	6	6	6	6	9	6	6	6	6	6	6	9	6	150	14	15	14	13	7	7	7	14	7	11	4	7	120	10	3	2	10	8	8	3	7	7	7	8	7	10
15	Dr DOUFFISSA Albert	12	12	8.5	12	12	2.5	7.5	12	12	12	2.5	2.5	2.5	5	5	5	5	5	5	5	5	150	15	15	15	15	10	10	10	5	5	5	5	10	120	10	8	8	10	8	6	6	5	5	2	8	2	8
16	Dr DJONWE Gaston	8	8	8	8	8	6	5	8	7	7	10	10	7	7	7	7	3	7	4	8	7	150	12	11	9	9	10	8	10	11	10	9	10	11	120	8	8	7	7	9	6	7	7	7	5	8	3	6
17	Dr Yaya Aboubakar	7	7	7	7	7	10	10	6	4	5	10	10	10	6	6	6	6	6	5	5	10	150	12	10	10	10	12	10	7	10	10	15	7	7	120	10	10	5	5	5	5	5	5	5	5	5	5	10
18	Pr AWAH-NDUKUM Julius	10	10	10	10	5	2	10	10	4	4	2	7	2	8	8	8	8	8	8	8	8	150	10	8	9	15	12	8	8	12	7	7	4	20	120	9	3	5	4	3	7	8	8	8	8	8	7	9
19	Dr NDONGO KOUNOU Marcel Casimir	10	50	50	5	5	2	2	2	2	5	5	5	5	0	0	0	0	0	0	0	2	150	10	40	40	2	5	5	5	0	5	5	3	0	120	60	10	10	2	5	2	3	3	3	3	3	0	1
22	Dr Simon DICKMU	8	9	9	8	9	6	8	9	8	6	6	7	6	6	6	6	5	6	6	10	6	150	10	10	7	11	12	11	9	12	12	8	8	10	120	7	8	8	9	6	6	8	5	5	7	8	6	8
23	Dr Victor NGU NGWA	7	7	7	7	8	8	8	4	8	8	8	7	8	7	7	7	7	7	7	6	7	150	8	12	12	11	11	8	12	8	11	8	11	8	120	10	10	7	10	6	6	5	5	5	5	5	5	7
24	Dr MVENG SANDING Georges Marc Arthur	6.34	6.34	6.34	6.34	6.34	8.45	8.45	8.45	8.45	8.45	8.45	6.34	2.1	8.45	6.34	8.45	6.34	8.45	6.34	8.45	6.34	150	10.59	14.12	14.12	10.59	14.12	14.12	10.59	7.06	3.53	3.52	3.52	14.12	120	6	8	6	8	8	8	6	6	8	6	8	6	8
25	Dr NJAYOU AROUNA	10	10	10	10	2	3	5	2.5	2.5	5	5	5	5	10	10	10	10	10	10	10	5	150	9.6	14.4	9.6	9.6	9.6	9.6	9.6	9.6	9.6	4.8	9.6	14.4	120	6.875	6.875	6.875	6.875	6.875	6.875	6.875	6.875	6.875	6.875	6.875	6.875	6.875
[truncated: 48 more columns]

## Sheet: Pertinence normalisée
Num	Names	Morbidity rate (%)	Mortality rate (%)	Lethality rate (%)	Prevalence (%)	Pathogenecy	Genetic variability of the infectious agent	Agent specificity	Transmission mode	Incubation period	Clinical course	Environmental Persistence	Endemic potential	Evolutive character of the pathogen agent	Cattle	Small ruminants	Swine	Equine	Poultry	Wildlife	HUMANS	Presence/absence of vector(s) and/or reservoir(s) in Cameroon or in transboundry countries	Control of reservoir(s) and/or vector(s)	Vaccination	Treatment	Availability and quality of diagnostic tools	Knowledge on the pathogen agent	Effectiveness of control measures (other than treatment, vaccination and vector(s)/reservoir(s) control)	Effectiveness of prevention (other than vaccination)	Surveillance of the pathogen agent	Detection of emergence—for example difficulties for the farmer/veterinarian or patient to declare the disease or clinical signs not so evident.	Antibiotic resistance	Transport vehicles of live animals	Efficiency of the local veterinary network	Production losses (milk, eggs, growth, meat)	Mandatory slaugthering	Additional costs: treatment, vaccination, disinfection, labor	Limitation of importation-exportation	Disturbance of demand and supply (fall in prices, etc)	Impact on related sectors (tourism, animal feeds, etc.)	Impact on cattle industry	Impact on small ruminants industry	Impact on swine industry	Impact horse industry	Impact on poultry industry	Impact on wildlife industry	Zoonotic impact (costs of treatment per person - cost of illness)	Zoonotic impact (costs of prevention per person)	Economic impact (cost of treatment - cost of illness)
1	Dr LOUL SEVERIN	1	1	3	3	3	3	3	3	3	3	4	4	4	3	3	3	3	3	3	3	3	4	4	4	4	1	3	3	4	1	3	1	3	4	4	3	3	2	3	3	3	3	3	3	2	3	3	3
2	Dr MOUICHE MOCTAR M. M.	4	4	4	4	4	2	3	4	4	3	3	3	4	2	2	2	2	2	2	3	3	3	4	4	3	3	3	2	2	2	2	2	2	4	3	3	2	2	2	3	3	3	3	3	3	4	4	3
3	Dr FEUSSOM KAMENI Jean Marc	3	3	2	4	2	1	2	3	3	2	3	4	3	2	2	2	2	2	2	2	2	2	2	2	3	2	3	3	3	2	2	2	3	3	2	2	3	3	3	3	3	3	3	3	3	4	4	4
4	Pr TCHOUMBOUE Joseph	3	3	3	3	3	3	3	3	3	2	3	3	3	2	2	2	2	2	3	3	2	3	2	1	3	3	3	3	3	3	2	2	3	3	2	2	1	2	1	2	2	2	2	2	2	2	2	1
5	Dr POUEME Rodrigue	2	2	2	3	2	4	2	3	4	4	4	3	4	3	3	3	3	3	3	3	3	4	4	4	4	4	4	4	2	4	2	4	3	4	4	4	4	4	3	4	4	4	4	4	4	4	4	4
6	Dr Moussa Yaya	3	3	3	3	3	3	3	4	4	4	3	3	3	4	4	4	3	3	3	3	3	3	3	3	3	3	3	3	1	1	2	2	3	4	4	2	1	2	1	1	1	1	1	2	1	3	3	3
7	Dr ELOUNDOU NKA Marc Cyrille	4	4	4	4	3	3	4	4	4	4	4	4	4	3	3	3	3	3	2	3	4	3	3	2	2	4	3	2	2	3	1	2	2	4	4	4	3	2	4	4	4	4	2	4	2	2	2	2
8	Dr Prudentia Eseini LAWAN	3	3	3	3	3	3	3	4	3	3	3	3	3	3	3	3	3	3	3	4	4	4	4	3	4	4	4	4	4	4	4	4	4	4	3	3	3	3	3	4	4	4	3	4	3	4	4	4
10	Dr NCHARE Amadou	4	4	3	3	4	4	4	2	3	3	4	4	4	2	3	3	2	3	4	3	4	4	4	4	3	3	3	4	4	3	2	4	2	4	2	4	4	4	3	3	2	2	2	4	2	4	4	3
11	Dr AGNEM ETCHIKE Clément	1	1	1	4	4	4	1	1	4	1	1	4	1	4	4	4	4	4	4	4	4	4	4	4	4	4	4	4	4	4	4	4	4	4	4	4	4	4	4	4	4	4	4	4	4	4	4	4
12	Dr ZAMBOU Henry	4	4	4	4	4	4	4	4	4	4	4	4	4	4	4	4	4	4	4	4	4	4	4	4	4	4	4	4	4	4	4	3	4	4	3	4	4	4	4	3	3	3	4	4	2	4	4	4
14	Dr Conrad NKUO	4	3	4	4	1	1	2	2	2	2	3	2	3	2	2	2	2	2	2	3	2	4	4	4	3	2	2	2	4	2	3	1	2	4	1	1	4	3	3	1	3	3	3	3	3	4	4	2
15	Dr DOUFFISSA Albert	4	4	4	4	4	3	4	4	4	4	4	4	4	4	4	4	4	4	4	4	4	4	4	4	4	4	4	4	4	4	3	4	4	4	4	4	4	4	4	4	4	4	4	4	4	4	4	4
16	Dr DJONWE Gaston	4	4	4	4	4	4	4	4	3	3	4	4	4	4	4	4	4	4	4	4	4	4	4	4	4	4	4	4	4	4	4	4	4	4	4	4	4	4	4	4	4	4	4	4	4	4	4	4
17	Dr Yaya Aboubakar	2	4	4	1	1	1	3	2	1	1	4	1	3	2	2	2	2	2	2	2	2	3	2	2	3	3	1	2	1	1	2	2	2	3	1	2	3	3	2	2	2	2	2	3	1	1	1	2
18	Pr AWAH-NDUKUM Julius	4	4	4	4	4	2	4	4	3	3	3	4	2	4	4	4	4	4	4	4	4	4	3	3	4	4	4	4	4	4	3	2	4	4	3	4	3	3	4	4	4	4	4	4	4	4	4	4
19	Dr NDONGO KOUNOU Marcel Casimir	4	4	4	3	2	2	2	2	2	3	3	3	3	2	2	2	2	2	1	1	3	4	4	4	2	4	4	4	2	4	3	3	2	4	4	4	3	4	3	3	3	3	3	3	3	3	3	3
22	Dr Simon DICKMU	2	3	2	4	3	2	2	3	3	4	2	3	2	3	4	3	2	2	2	2	3	3	4	2	2	3	4	2	2	2	3	2	3	3	2	4	3	3	3	2	3	4	3	3	2	2	3	3
23	Dr Victor NGU NGWA	3	3	3	3	4	4	4	1	4	4	4	3	4	3	3	3	3	3	3	2	3	3	4	4	4	4	3	4	3	4	3	4	3	4	4	3	4	3	3	3	3	3	3	3	3	3	3	3
24	Dr MVENG SANDING Georges Marc Arthur	3	3	3	3	3	4	4	4	4	4	4	3	1	4	3	4	3	4	3	4	3	3	4	4	3	4	4	3	2	1	1	1	4	3	4	3	4	4	4	3	3	4	3	4	3	4	4	1
25	Dr NJAYOU AROUNA	4	4	4	4	2	2	2	2	2	3	3	3	3	3	3	3	3	3	3	3	2	3	4	4	4	4	4	4	4	4	2	3	4	4	4	3	4	3	3	4	4	4	4	4	4	4	4	3
	Mean	3.14286	3.2381	3.2381	3.42857	3	2.80952	3	3	3.19048	3.04762	3.33333	3.28571	3.14286	3	3.04762	3.04762	2.85714	2.95238	2.90476	3.04762	3.14286	3.47619	3.57143	3.33333	3.33333	3.38095	3.38095	3.28571	3	2.90476	2.61905	2.66667	3.09524	3.7619	3.14286	3.19048	3.2381	3.14286	3.04762	3.04762	3.14286	3.2381	3.04762	3.42857	2.80952	3.38095	3.42857	3.04762
	Stdev	1.01419	0.94365	0.889087	0.74642	1	1.07792	0.948683	1.04881	0.872872	0.973457	0.795822	0.783764	0.963624	0.83666	0.804748	0.804748	0.792825	0.804748	0.889087	0.86465	0.792825	0.601585	0.74642	0.966092	0.730297	0.86465	0.804748	0.845154	1.09545	1.22085	0.920662	1.11056	0.830949	0.436436	1.06234	0.928388	0.94365	0.792825	0.920662	0.973457	0.853564	0.889087	0.86465	0.676123	0.980767	0.920662	0.87014	0.973457
	Cumul	66	68	68	72	63	59	63	63	67	64	70	69	66	63	64	64	60	62	61	64	66	73	75	70	70	71	71	69	63	61	55	56	65	79	66	67	68	66	64	64	66	68	64	72	59	71	72	64
[truncated: 115 more columns]

## Sheet: Importance normalisée
Num	Names	Morbidity rate (%)	Mortality rate (%)	Lethality rate (%)	Prevalence (%)	Pathogenecy	Genetic variability of the infectious agent	Agent specificity	Transmission mode	Incubation period	Clinical course	Environmental Persistence	Endemic potential	Evolutive character of the pathogen agent	Cattle	Small ruminants	Swine	Equine	Poultry	Wildlife	HUMANS	Presence/absence of vector(s) and/or reservoir(s) in Cameroon or in transboundry countries	Verif 1	Control of reservoir(s) and/or vector(s)	Vaccination	Treatment	Availability and quality of diagnostic tools	Knowledge on the pathogen agent	Effectiveness of control measures (other than treatment, vaccination and vector(s)/reservoir(s) control)	Effectiveness of prevention (other than vaccination)	Surveillance of the pathogen agent	Detection of emergence—for example difficulties for the farmer/veterinarian or patient to declare the disease or clinical signs not so evident.	Antibiotic resistance	Transport vehicles of live animals	Efficiency of the local veterinary network	Verif 2	Production losses (milk, eggs, growth, meat)	Mandatory slaugthering	Additional costs: treatment, vaccination, disinfection, labor	Limitation of importation-exportation	Disturbance of demand and supply (fall in prices, etc)	Impact on related sectors (tourism, animal feeds, etc.)	Impact on cattle industry	Impact on small ruminants industry	Impact on swine industry	Impact horse industry	Impact on poultry industry	Impact on wildlife industry	Zoonotic impact (costs of treatment per person - cost of illness)
1	Dr LOUL SEVERIN	0	0	5	10	10	5	5	5	5	5	20	15	15	5	5	5	5	5	5	10	10	150	15	15	15	15	0	10	10	20	0	10	0	10	120	20	15	10	5	0	5	5	5	5	5	10	0	5
2	Dr MOUICHE MOCTAR M. M.	15	15	15	15	15	2	5	5	5	5	5	10	10	2	2	2	2	2	2	8	8	150	13	20	20	11	12	12	5	6	5	5	5	6	120	10	8	8	4	4	4	6	6	10	6	6	6	10
3	Dr FEUSSOM KAMENI Jean Marc	12	12	12	12	6	3	3	5	5	5	5	15	10	5	5	5	5	5	5	7	8	150	5	10	15	15	10	10	10	10	10	10	5	10	120	12	5	5	5	5	5	5	6	5	5	6	6	10
4	Pr TCHOUMBOUE Joseph	5	5	5	5	10	10	5	5	5	5	10	10	5	10	10	10	5	10	5	10	5	150	20	5	5	15	15	10	15	5	10	5	5	10	120	15	15	15	5	5	5	2	2	2	1	2	1	10
5	Dr POUEME Rodrigue	5	10	10	10	5	5	10	10	10	5	5	5	10	4	4	4	4	4	10	10	10	150	10	10	10	10	10	20	10	10	10	5	5	10	120	10	5	5	10	10	5	10	5	5	5	5	5	5
6	Dr Moussa Yaya	10	10	10	10	10	7	6	6	6	6	7	6	7	8	4	4	4	7	4	10	8	150	12	12	12	10	12	10	10	10	7	8	7	10	120	8	6	8	7	8	6	8	8	5	5	8	6	8
7	Dr ELOUNDOU NKA Marc Cyrille	20	18	18	12	5	18	8	5	5	2	3	1	8	10	1	2	3	4	2	3	2	150	20	20	20	10	5	5	8	7	6	8	5	6	120	15	15	15	8	3	8	8	6	6	3	5	2	3
8	Dr Prudentia Eseini LAWAN	10	5	5	5	10	5	5	10	5	10	5	5	5	10	5	5	5	10	15	5	10	150	10	15	10	15	10	10	10	9	5	8	10	8	120	10	5	5	10	10	5	10	5	5	3	10	3	10
10	Dr NCHARE Amadou	15	15	5	15	10	5	5	10	5	3	5	5	5	3	3	5	3	3	10	10	10	150	15	15	10	10	8	8	5	8	6	10	10	15	120	15	8	10	8	8	6	5	3	3	2	10	5	8
11	Dr AGNEM ETCHIKE Clément	11	12	11	11	11	4	9	6	11.5	8	4	5	6	4	4	4	4	4	5	9	6.5	150	12	10	8	12	10	10	10	10	10	10	6	12	120	8	8	5.5	7.5	7.5	5.5	5.5	5.5	5.5	5.5	7.5	5.5	8.5
12	Dr ZAMBOU Henry	9	9	9	14	9	9	9	14	9	9	9	9	9	2	2	2	2	2	2	2	9	150	10	15	5	10	15	10	10	15	5	10	5	10	120	15	5	8	10	10	10	5	2	5	3	5	2	10
14	Dr Conrad NKUO	14	9	12	13	3	3	6	6	6	6	6	6	9	6	6	6	6	6	6	9	6	150	14	15	14	13	7	7	7	14	7	11	4	7	120	10	3	2	10	8	8	3	7	7	7	8	7	10
15	Dr DOUFFISSA Albert	12	12	8.5	12	12	2.5	7.5	12	12	12	2.5	2.5	2.5	5	5	5	5	5	5	5	5	150	15	15	15	15	10	10	10	5	5	5	5	10	120	10	8	8	10	8	6	6	5	5	2	8	2	8
16	Dr DJONWE Gaston	8	8	8	8	8	6	5	8	7	7	10	10	7	7	7	7	3	7	4	8	7	150	12	11	9	9	10	8	10	11	10	9	10	11	120	8	8	7	7	9	6	7	7	7	5	8	3	6
17	Dr Yaya Aboubakar	7	7	7	7	7	10	10	6	4	5	10	10	10	6	6	6	6	6	5	5	10	150	12	10	10	10	12	10	7	10	10	15	7	7	120	10	10	5	5	5	5	5	5	5	5	5	5	10
18	Pr AWAH-NDUKUM Julius	10	10	10	10	5	2	10	10	4	4	2	7	2	8	8	8	8	8	8	8	8	150	10	8	9	15	12	8	8	12	7	7	4	20	120	9	3	5	4	3	7	8	8	8	8	8	7	9
19	Dr NDONGO KOUNOU Marcel Casimir	10	50	50	5	5	2	2	2	2	5	5	5	5	0	0	0	0	0	0	0	2	150	10	40	40	2	5	5	5	0	5	5	3	0	120	60	10	10	2	5	2	3	3	3	3	3	0	1
22	Dr Simon DICKMU	8	9	9	8	9	6	8	9	8	6	6	7	6	6	6	6	5	6	6	10	6	150	10	10	7	11	12	11	9	12	12	8	8	10	120	7	8	8	9	6	6	8	5	5	7	8	6	8
23	Dr Victor NGU NGWA	7	7	7	7	8	8	8	4	8	8	8	7	8	7	7	7	7	7	7	6	7	150	8	12	12	11	11	8	12	8	11	8	11	8	120	10	10	7	10	6	6	5	5	5	5	5	5	7
24	Dr MVENG SANDING Georges Marc Arthur	6.34	6.34	6.34	6.34	6.34	8.45	8.45	8.45	8.45	8.45	8.45	6.34	2.1	8.45	6.34	8.45	6.34	8.45	6.34	8.45	6.34	150	10.59	14.12	14.12	10.59	14.12	14.12	10.59	7.06	3.53	3.52	3.52	14.12	120	6	8	6	8	8	8	6	6	8	6	8	6	8
25	Dr NJAYOU AROUNA	10	10	10	10	2	3	5	2.5	2.5	5	5	5	5	10	10	10	10	10	10	10	5	150	9.6	14.4	9.6	9.6	9.6	9.6	9.6	9.6	9.6	4.8	9.6	14.4	120	6.875	6.875	6.875	6.875	6.875	6.875	6.875	6.875	6.875	6.875	6.875	6.875	6.875
	Mean	9.73048	11.3971	11.0876	9.7781	7.92095	5.90238	6.66429	7.09286	6.35476	6.16429	6.7119	7.23048	6.98095	6.02143	5.06381	5.30714	4.68286	5.6881	5.82571	7.30714	7.08762	150	12.0567	14.12	12.8438	11.39	9.98667	9.79619	9.10429	9.46	7.33952	7.87238	6.10095	9.92952	120	13.0893	8.08929	7.58929	7.20833	6.44643	5.97024	6.06548	5.30357	5.54167	4.68452	6.77976	4.25595	7.68452
	Stdev	4.26538	9.67834	9.52052	3.17302	3.16721	3.81479	2.33437	3.12387	2.70979	2.37103	3.88336	3.53249	3.17216	2.89821	2.62402	2.59732	2.21002	2.74736	3.40204	2.97592	2.42409	0	3.58246	6.95655	7.4542	3.08977	3.54352	3.13259	2.39437	4.10293	3.01977	2.7836	2.80977	4.02635	3.17764e-15	11.2946	3.53623	3.16996	2.44289	2.62517	1.67328	2.12044	1.70045	1.82489	1.87984	2.19371	2.30369	2.50425
	Cumul	204.34	239.34	232.84	205.34	166.34	123.95	139.95	148.95	133.45	129.45	140.95	151.84	146.6	126.45	106.34	111.45	98.34	119.45	122.34	153.45	148.84	3150	253.19	296.52	269.72	239.19	209.72	205.72	191.19	198.66	154.13	165.32	128.12	208.52	2520	274.875	169.875	159.375	151.375	135.375	125.375	127.375	111.375	116.375	98.375	142.375	89.375	161.375
[truncated: 138 more columns]

## Sheet: SCjxWDWj1
		Score pertinence normalisé
Num	Names	Morbidity rate (%)	Mortality rate (%)	Lethality rate (%)	Prevalence (%)	Pathogenecy	Genetic variability of the infectious agent	Agent specificity	Transmission mode	Incubation period	Clinical course	Environmental Persistence	Endemic potential	Evolutive character of the pathogen agent	Cattle	Small ruminants	Swine	Equine	Poultry	Wildlife	HUMANS	Presence/absence of vector(s) and/or reservoir(s) in Cameroon or in transboundry countries	Control of reservoir(s) and/or vector(s)	Vaccination	Treatment	Availability and quality of diagnostic tools	Knowledge on the pathogen agent	Effectiveness of control measures (other than treatment, vaccination and vector(s)/reservoir(s) control)	Effectiveness of prevention (other than vaccination)	Surveillance of the pathogen agent	Detection of emergence—for example difficulties for the farmer/veterinarian or patient to declare the disease or clinical signs not so evident.	Antibiotic resistance	Transport vehicles of live animals	Efficiency of the local veterinary network	Production losses (milk, eggs, growth, meat)	Mandatory slaugthering	Additional costs: treatment, vaccination, disinfection, labor	Limitation of importation-exportation	Disturbance of demand and supply (fall in prices, etc)	Impact on related sectors (tourism, animal feeds, etc.)	Impact on cattle industry	Impact on small ruminants industry	Impact on swine industry	Impact horse industry	Impact on poultry industry	Impact on wildlife industry	Zoonotic impact (costs of treatment per person - cost of illness)	Zoonotic impact (costs of prevention per person)	Economic impact (cost of treatment - cost of illness)
1	Dr LOUL SEVERIN	0.00800244	0.00599213	0.438978	0.311791	0.48789	0.586105	0.460954	0.402727	0.51211	0.511737	0.823514	0.83631	0.870259	0.549488	0.561022	0.561022	0.611891	0.627336	0.608269	0.580886	0.356369	0.805438	0.722777	0.765409	0.836195	0.00262041	0.395703	0.381572	0.823514	0.0277555	0.623023	0.0700389	0.474487	0.722777	0.816656	0.431916	0.399398	0.0848987	0.474487	0.545136	0.547901	0.511397	0.612312	0.427694	0.30672	0.355085	0.32705	0.463576
2	Dr MOUICHE MOCTAR M. M.	0.818968	0.804989	0.813442	0.786053	0.8418	0.200715	0.460954	0.788279	0.856019	0.511737	0.349372	0.381572	0.870259	0.175471	0.186558	0.186558	0.214884	0.217833	0.222623	0.580886	0.356369	0.221982	0.722777	0.765409	0.362262	0.32705	0.395703	0.0568114	0.148024	0.169176	0.225957	0.292367	0.124681	0.722777	0.452099	0.431916	0.0904072	0.0848987	0.124681	0.545136	0.547901	0.511397	0.612312	0.427694	0.654986	0.752165	0.765409	0.463576
3	Dr FEUSSOM KAMENI Jean Marc	0.422576	0.395703	0.115503	0.786053	0.143981	0.0290014	0.113326	0.402727	0.51211	0.165769	0.349372	0.83631	0.536424	0.175471	0.186558	0.186558	0.214884	0.217833	0.222623	0.215501	0.0526167	0.00837296	0.0183723	0.0526204	0.362262	0.0526204	0.395703	0.381572	0.476853	0.169176	0.225957	0.292367	0.474487	0.0502977	0.126433	0.126452	0.399398	0.455684	0.474487	0.545136	0.547901	0.511397	0.612312	0.427694	0.654986	0.752165	0.765409	0.827609
4	Pr TCHOUMBOUE Joseph	0.422576	0.395703	0.438978	0.311791	0.48789	0.586105	0.460954	0.402727	0.51211	0.165769	0.349372	0.381572	0.536424	0.175471	0.186558	0.186558	0.214884	0.217833	0.608269	0.580886	0.0526167	0.221982	0.0183723	0.00262041	0.362262	0.32705	0.395703	0.381572	0.476853	0.5	0.225957	0.292367	0.474487	0.0502977	0.126433	0.126452	0.0077262	0.0848987	0.0125516	0.197561	0.183344	0.17288	0.246722	0.112187	0.30672	0.0771402	0.0526204	0.0152397
5	Dr POUEME Rodrigue	0.0964486	0.0824854	0.115503	0.311791	0.143981	0.898694	0.113326	0.402727	0.856019	0.848465	0.823514	0.381572	0.870259	0.549488	0.561022	0.561022	0.611891	0.627336	0.608269	0.580886	0.356369	0.805438	0.722777	0.765409	0.836195	0.765409	0.804989	0.83631	0.148024	0.830824	0.225957	0.905165	0.474487	0.722777	0.816656	0.788239	0.79629	0.874975	0.474487	0.859289	0.873567	0.841342	0.895359	0.802473	0.903679	0.752165	0.765409	0.827609
6	Dr Moussa Yaya	0.422576	0.395703	0.438978	0.311791	0.48789	0.586105	0.460954	0.788279	0.856019	0.848465	0.349372	0.381572	0.536424	0.881298	0.884497	0.884497	0.611891	0.627336	0.608269	0.580886	0.356369	0.221982	0.227007	0.32705	0.362262	0.32705	0.395703	0.381572	0.021085	0.0277555	0.225957	0.292367	0.474487	0.722777	0.816656	0.126452	0.0077262	0.0848987	0.0125516	0.0348303	0.0270677	0.0277933	0.0489586	0.112187	0.079395	0.355085	0.32705	0.463576
7	Dr ELOUNDOU NKA Marc Cyrille	0.818968	0.804989	0.813442	0.786053	0.48789	0.586105	0.844463	0.788279	0.856019	0.848465	0.823514	0.83631	0.870259	0.549488	0.561022	0.561022	0.611891	0.627336	0.222623	0.580886	0.811553	0.221982	0.227007	0.0526204	0.0461126	0.765409	0.395703	0.0568114	0.148024	0.5	0.0345407	0.292367	0.124681	0.722777	0.816656	0.788239	0.399398	0.0848987	0.847062	0.859289	0.873567	0.841342	0.246722	0.802473	0.30672	0.0771402	0.0526204	0.129741
8	Dr Prudentia Eseini LAWAN	0.422576	0.395703	0.438978	0.311791	0.48789	0.586105	0.460954	0.788279	0.51211	0.511737	0.349372	0.381572	0.536424	0.549488	0.561022	0.561022	0.611891	0.627336	0.608269	0.884113	0.811553	0.805438	0.722777	0.32705	0.836195	0.765409	0.804989	0.83631	0.823514	0.830824	0.916066	0.905165	0.847062	0.722777	0.452099	0.431916	0.399398	0.455684	0.474487	0.859289	0.873567	0.841342	0.612312	0.802473	0.654986	0.752165	0.765409	0.827609
10	Dr NCHARE Amadou	0.818968	0.804989	0.438978	0.311791	0.8418	0.898694	0.844463	0.0979961	0.51211	0.511737	0.823514	0.83631	0.870259	0.175471	0.561022	0.561022	0.214884	0.627336	0.905406	0.580886	0.811553	0.805438	0.722777	0.765409	0.362262	0.32705	0.395703	0.83631	0.823514	0.5	0.225957	0.905165	0.124681	0.722777	0.126433	0.788239	0.79629	0.874975	0.474487	0.545136	0.183344	0.17288	0.246722	0.802473	0.30672	0.752165	0.765409	0.463576
11	Dr AGNEM ETCHIKE Clément	0.00800244	0.00599213	0.0124812	0.786053	0.8418	0.898694	0.0101696	0.0096467	0.856019	0.0243352	0.00126917	0.83631	0.0237986	0.881298	0.884497	0.884497	0.912783	0.923519	0.905406	0.884113	0.811553	0.805438	0.722777	0.765409	0.836195	0.765409	0.804989	0.83631	0.823514	0.830824	0.916066	0.905165	0.847062	0.722777	0.816656	0.788239	0.79629	0.874975	0.847062	0.859289	0.873567	0.841342	0.895359	0.802473	0.903679	0.752165	0.765409	0.827609
12	Dr ZAMBOU Henry	0.818968	0.804989	0.813442	0.786053	0.8418	0.898694	0.844463	0.788279	0.856019	0.848465	0.823514	0.83631	0.870259	0.881298	0.884497	0.884497	0.912783	0.923519	0.905406	0.884113	0.811553	0.805438	0.722777	0.765409	0.836195	0.765409	0.804989	0.83631	0.823514	0.830824	0.916066	0.648969	0.847062	0.722777	0.452099	0.788239	0.79629	0.874975	0.847062	0.545136	0.547901	0.511397	0.895359	0.802473	0.30672	0.752165	0.765409	0.827609
14	Dr Conrad NKUO	0.818968	0.395703	0.813442	0.786053	0.0180923	0.0290014	0.113326	0.0979961	0.1582	0.165769	0.349372	0.0568114	0.536424	0.175471	0.186558	0.186558	0.214884	0.217833	0.222623	0.580886	0.0526167	0.805438	0.722777	0.765409	0.362262	0.0526204	0.0824854	0.0568114	0.823514	0.169176	0.623023	0.0700389	0.124681	0.722777	0.0151377	0.0172086	0.79629	0.455684	0.474487	0.0348303	0.547901	0.511397	0.612312	0.427694	0.654986	0.752165	0.765409	0.129741
15	Dr DOUFFISSA Albert	0.818968	0.804989	0.813442	0.786053	0.8418	0.586105	0.844463	0.788279	0.856019	0.848465	0.823514	0.83631	0.870259	0.881298	0.884497	0.884497	0.912783	0.923519	0.905406	0.884113	0.811553	0.805438	0.722777	0.765409	0.836195	0.765409	0.804989	0.83631	0.823514	0.830824	0.623023	0.905165	0.847062	0.722777	0.816656	0.788239	0.79629	0.874975	0.847062	0.859289	0.873567	0.841342	0.895359	0.802473	0.903679	0.752165	0.765409	0.827609
16	Dr DJONWE Gaston	0.818968	0.804989	0.813442	0.786053	0.8418	0.898694	0.844463	0.788279	0.51211	0.511737	0.823514	0.83631	0.870259	0.881298	0.884497	0.884497	0.912783	0.923519	0.905406	0.884113	0.811553	0.805438	0.722777	0.765409	0.836195	0.765409	0.804989	0.83631	0.823514	0.830824	0.916066	0.905165	0.847062	0.722777	0.816656	0.788239	0.79629	0.874975	0.847062	0.859289	0.873567	0.841342	0.895359	0.802473	0.903679	0.752165	0.765409	0.827609
17	Dr Yaya Aboubakar	0.0964486	0.804989	0.813442	0.00111432	0.0180923	0.0290014	0.460954	0.0979961	0.0209694	0.0243352	0.823514	0.00209905	0.536424	0.175471	0.186558	0.186558	0.214884	0.217833	0.222623	0.215501	0.0526167	0.221982	0.0183723	0.0526204	0.362262	0.32705	0.00599213	0.0568114	0.021085	0.0277555	0.225957	0.292367	0.124681	0.0502977	0.0151377	0.126452	0.399398	0.455684	0.124681	0.197561	0.183344	0.17288	0.246722	0.427694	0.079395	0.00661494	0.00262041	0.129741
18	Pr AWAH-NDUKUM Julius	0.818968	0.804989	0.813442	0.786053	0.8418	0.200715	0.844463	0.788279	0.51211	0.511737	0.349372	0.83631	0.172391	0.881298	0.884497	0.884497	0.912783	0.923519	0.905406	0.884113	0.811553	0.805438	0.227007	0.32705	0.836195	0.765409	0.804989	0.83631	0.823514	0.830824	0.623023	0.292367	0.847062	0.722777	0.452099	0.788239	0.399398	0.455684	0.847062	0.859289	0.873567	0.841342	0.895359	0.802473	0.903679	0.752165	0.765409	0.827609
19	Dr NDONGO KOUNOU Marcel Casimir	0.818968	0.804989	0.813442	0.311791	0.143981	0.200715	0.113326	0.0979961	0.1582	0.511737	0.349372	0.381572	0.536424	0.175471	0.186558	0.186558	0.214884	0.217833	0.0358088	0.0376103	0.356369	0.805438	0.722777	0.765409	0.0461126	0.765409	0.804989	0.83631	0.148024	0.830824	0.623023	0.648969	0.124681	0.722777	0.816656	0.788239	0.399398	0.874975	0.474487	0.545136	0.547901	0.511397	0.612312	0.427694	0.654986	0.355085	0.32705	0.463576
22	Dr Simon DICKMU	0.0964486	0.395703	0.115503	0.786053	0.48789	0.200715	0.113326	0.402727	0.51211	0.848465	0.0442958	0.381572	0.172391	0.549488	0.884497	0.561022	0.214884	0.217833	0.222623	0.215501	0.356369	0.221982	0.722777	0.0526204	0.0461126	0.32705	0.804989	0.0568114	0.148024	0.169176	0.623023	0.292367	0.474487	0.0502977	0.126433	0.788239	0.399398	0.455684	0.474487	0.197561	0.547901	0.841342	0.612312	0.427694	0.30672	0.0771402	0.32705	0.463576
23	Dr Victor NGU NGWA	0.422576	0.395703	0.438978	0.311791	0.8418	0.898694	0.844463	0.0096467	0.856019	0.848465	0.823514	0.381572	0.870259	0.549488	0.561022	0.561022	0.611891	0.627336	0.608269	0.215501	0.356369	0.221982	0.722777	0.765409	0.836195	0.765409	0.395703	0.83631	0.476853	0.830824	0.623023	0.905165	0.474487	0.722777	0.816656	0.431916	0.79629	0.455684	0.474487	0.545136	0.547901	0.511397	0.612312	0.427694	0.654986	0.355085	0.32705	0.463576
24	Dr MVENG SANDING Georges Marc Arthur	0.422576	0.395703	0.438978	0.311791	0.48789	0.898694	0.844463	0.788279	0.856019	0.848465	0.823514	0.381572	0.0237986	0.881298	0.561022	0.884497	0.611891	0.923519	0.608269	0.884113	0.356369	0.221982	0.722777	0.765409	0.362262	0.765409	0.804989	0.381572	0.148024	0.0277555	0.0345407	0.0700389	0.847062	0.0502977	0.816656	0.431916	0.79629	0.874975	0.847062	0.545136	0.547901	0.841342	0.612312	0.802473	0.654986	0.752165	0.765409	0.0152397
25	Dr NJAYOU AROUNA	0.818968	0.804989	0.813442	0.786053	0.143981	0.200715	0.113326	0.0979961	0.1582	0.511737	0.349372	0.381572	0.536424	0.549488	0.561022	0.561022	0.611891	0.627336	0.608269	0.580886	0.0526167	0.221982	0.722777	0.765409	0.836195	0.765409	0.804989	0.83631	0.823514	0.830824	0.225957	0.648969	0.847062	0.722777	0.816656	0.431916	0.79629	0.455684	0.474487	0.859289	0.873567	0.841342	0.895359	0.802473	0.903679	0.752165	0.765409	0.463576
[truncated: 195 more columns]

## Sheet: SCjxWDWj2
Morbidity rate (%)	Mortality rate (%)	Lethality rate (%)	Prevalence (%)	Pathogenecy	Genetic variability of the infectious agent	Agent specificity	Transmission mode	Incubation period	Clinical course	Environmental Persistence	Endemic potential	Evolutive character of the pathogen agent	Cattle	Small ruminants	Swine	Equine	Poultry	Wildlife	HUMANS	Presence/absence of vector(s) and/or reservoir(s) in Cameroon or in transboundry countries	Control of reservoir(s) and/or vector(s)	Vaccination	Treatment	Availability and quality of diagnostic tools	Knowledge on the pathogen agent	Effectiveness of control measures (other than treatment, vaccination and vector(s)/reservoir(s) control)	Effectiveness of prevention (other than vaccination)	Surveillance of the pathogen agent	Detection of emergence—for example difficulties for the farmer/veterinarian or patient to declare the disease or clinical signs not so evident.	Antibiotic resistance	Transport vehicles of live animals	Efficiency of the local veterinary network	Production losses (milk, eggs, growth, meat)	Mandatory slaugthering	Additional costs: treatment, vaccination, disinfection, labor	Limitation of importation-exportation	Disturbance of demand and supply (fall in prices, etc)	Impact on related sectors (tourism, animal feeds, etc.)	Impact on cattle industry	Impact on small ruminants industry	Impact on swine industry	Impact horse industry	Impact on poultry industry	Impact on wildlife industry	Zoonotic impact (costs of treatment per person - cost of illness)	Zoonotic impact (costs of prevention per person)	Economic impact (cost of treatment - cost of illness)	Impact per animal (prevention costs)	Zoonotic / common** agent
0	0	2.19489	3.11791	4.8789	2.93052	2.30477	2.01363	2.56055	2.55869	16.4703	12.5447	13.0539	2.74744	2.80511	2.80511	3.05946	3.13668	3.04135	5.80886	3.56369	12.0816	10.8417	11.4811	12.5429	0	3.95703	3.81572	16.4703	0	6.23023	0	4.74487	14.4555	12.2498	4.31916	1.99699	0	2.37244	2.72568	2.7395	2.55698	3.06156	4.27694	0	1.77542	3.2705	2.31788	1.95784	0
12.2845	12.0748	12.2016	11.7908	12.627	0.40143	2.30477	3.94139	4.2801	2.55869	1.74686	3.81572	8.70259	0.350942	0.373116	0.373116	0.429768	0.435665	0.445246	4.64709	2.85095	2.88577	14.4555	15.3082	3.98489	3.9246	4.74844	0.284057	0.888144	0.845879	1.12978	1.46184	0.748083	7.22777	3.61679	3.45533	0.361629	0.339595	0.498722	3.27082	3.2874	5.11397	3.67387	2.56617	3.92992	7.52165	7.65409	2.78146	2.34941	9.69772
5.07091	4.74844	1.38603	9.43263	0.863885	0.0870042	0.339977	2.01363	2.56055	0.828844	1.74686	12.5447	5.36424	0.877354	0.93279	0.93279	1.07442	1.08916	1.11311	1.50851	0.420933	0.0418648	0.183723	0.789306	5.43394	0.526204	3.95703	3.81572	4.76853	1.69176	2.25957	1.46184	4.74487	0.603572	0.632166	0.63226	1.99699	2.27842	2.37244	2.72568	3.2874	2.55698	3.06156	2.56617	3.92992	7.52165	7.65409	8.27609	8.14475	11.314
2.11288	1.97852	2.19489	1.55895	4.8789	5.86105	2.30477	2.01363	2.56055	0.828844	3.49372	3.81572	2.68212	1.75471	1.86558	1.86558	1.07442	2.17833	3.04135	5.80886	0.263083	4.43964	0.0918614	0.0131021	5.43394	4.90575	3.95703	5.72357	2.38427	5	1.12978	1.46184	4.74487	0.754466	1.8965	1.89678	0.038631	0.424494	0.062758	0.395122	0.366687	0.34576	0.246722	0.224373	0.30672	0.771402	0.526204	0.152397	0.742327	4.04072
0.482243	0.824854	1.15503	3.11791	0.719904	4.49347	1.13326	4.02727	8.56019	4.24232	4.11757	1.90786	8.70259	2.19795	2.24409	2.24409	2.44757	2.50934	6.08269	5.80886	3.56369	8.05438	7.22777	7.65409	8.36195	7.65409	16.0998	8.3631	1.48024	8.30824	1.12978	4.52583	4.74487	7.22777	4.08328	3.9412	7.9629	8.74975	2.37244	8.59289	4.36783	4.20671	4.4768	4.01236	4.51839	3.76082	11.4811	4.13805	4.07237	8.08144
4.22576	3.95703	4.38978	3.11791	4.8789	4.10273	2.76573	4.72967	5.13612	5.09079	2.4456	2.28943	3.75497	7.05039	3.53799	3.53799	2.44757	4.39135	2.43308	5.80886	2.85095	2.66378	2.72408	3.9246	3.62262	3.9246	3.95703	3.81572	0.21085	0.194289	1.80765	2.04657	4.74487	5.78221	4.89994	1.01162	0.0540834	0.67919	0.0753096	0.278642	0.216542	0.138967	0.244793	0.897493	0.47637	2.84068	2.94345	2.78146	1.56627	5.87365
16.3794	14.4898	14.642	9.43263	2.43945	10.5499	6.75571	3.94139	4.2801	1.69693	2.47054	0.83631	6.96207	5.49488	0.561022	1.12204	1.83567	2.50934	0.445246	1.74266	1.62311	4.43964	4.54014	1.05241	0.461126	3.82705	1.97852	0.454491	1.03617	3	0.276325	1.46184	0.748083	10.8417	12.2498	11.8236	3.19519	0.254696	6.7765	6.87431	5.2414	5.04805	0.740165	4.01236	0.613441	0.23142	0.157861	0.648706	1.95784	20.2036
4.22576	1.97852	2.19489	1.55895	4.8789	2.93052	2.30477	7.88279	2.56055	5.11737	1.74686	1.90786	2.68212	5.49488	2.80511	2.80511	3.05946	6.27336	9.12404	4.42056	8.11553	8.05438	10.8417	3.2705	12.5429	7.65409	8.04989	8.3631	7.41163	4.15412	7.32853	9.05165	6.7765	7.22777	2.2605	2.15958	3.99398	4.55684	2.37244	8.59289	4.36783	4.20671	1.83694	8.02473	1.96496	7.52165	7.65409	3.31044	1.95784	12.1222
12.2845	12.0748	2.19489	4.67686	8.418	4.49347	4.22232	0.979961	2.56055	1.53521	4.11757	4.18155	4.35129	0.526413	1.68307	2.80511	0.644652	1.88201	9.05406	5.80886	8.11553	12.0816	10.8417	7.65409	3.62262	2.6164	3.16562	4.18155	6.58811	3	2.25957	9.05165	1.87021	10.8417	1.01147	7.88239	6.37032	6.9998	2.84692	2.72568	0.550031	0.51864	0.493443	8.02473	1.5336	6.01732	6.12328	2.78146	4.07237	4.89471
0.0880269	0.0719056	0.137293	8.64658	9.2598	3.59477	0.0915262	0.0578802	9.84422	0.194682	0.00507669	4.18155	0.142792	3.52519	3.53799	3.53799	3.65113	3.69407	4.52703	7.95701	5.27509	9.66525	7.22777	6.12328	10.0343	7.65409	8.04989	8.3631	8.23514	8.30824	9.16066	5.43099	10.1647	5.78221	6.53325	4.33532	5.97217	6.56232	4.65884	4.72609	4.80462	4.62738	4.92448	6.01855	4.97023	6.3934	6.50598	6.62087	6.5158	8.08144
7.37071	7.2449	7.32098	11.0047	7.5762	8.08824	7.60017	11.0359	7.70417	7.63618	7.41163	7.52679	7.83233	1.7626	1.76899	1.76899	1.82557	1.84704	1.81081	1.76823	7.30398	8.05438	10.8417	3.82705	8.36195	11.4811	8.04989	8.3631	12.3527	4.15412	9.16066	3.24484	8.47062	10.8417	2.2605	6.30591	7.9629	8.74975	8.47062	2.72568	1.0958	2.55698	2.68608	4.01236	0.613441	7.52165	7.65409	4.13805	4.07237	4.04072
11.4656	3.56133	9.7613	10.2187	0.0542768	0.0870042	0.679953	0.587977	0.949199	0.994613	2.09623	0.340868	4.82781	1.05283	1.11935	1.11935	1.2893	1.307	1.33574	5.22798	0.3157	11.2761	10.8417	10.7157	4.70941	0.368343	0.577398	0.39768	11.5292	1.18423	6.85325	0.280156	0.872764	7.22777	0.045413	0.0344172	7.9629	3.64547	3.7959	0.104491	3.83531	3.57978	4.28619	3.42155	4.5849	7.52165	7.65409	0.648706	0.371163	9.69772
9.82762	9.65986	6.91426	9.43263	10.1016	1.46526	6.33347	9.45934	10.2722	10.1816	2.05879	2.09078	2.17565	4.40649	4.42249	4.42249	4.56391	4.61759	4.52703	4.42056	4.05776	12.0816	10.8417	11.4811	12.5429	7.65409	8.04989	8.3631	4.11757	4.15412	3.11511	4.52583	8.47062	7.22777	6.53325	6.30591	7.9629	6.9998	5.08237	5.15573	4.36783	4.20671	1.79072	6.41978	1.80736	6.01732	6.12328	6.62087	6.5158	8.08144
6.55174	6.43991	6.50754	6.28842	6.7344	5.39216	4.22232	6.30623	3.58477	3.58216	8.23514	8.3631	6.09181	6.16909	6.19148	6.19148	2.73835	6.46463	3.62163	7.0729	5.68087	9.66525	7.95055	6.88868	7.52575	7.65409	6.43991	8.3631	9.05866	8.30824	8.24459	9.05165	9.31768	5.78221	6.53325	5.51767	5.57403	7.87478	5.08237	6.01502	6.11497	5.88939	4.4768	6.41978	2.71104	4.51299	6.12328	4.96565	6.5158	6.46515
0.67514	5.63492	5.69409	0.00780024	0.126646	0.290014	4.60954	0.587977	0.0838775	0.121676	8.23514	0.0209905	5.36424	1.05283	1.11935	1.11935	1.2893	1.307	1.11311	1.07751	0.526167	2.66378	0.183723	0.526204	3.62262	3.9246	0.0599213	0.39768	0.21085	0.277555	3.38935	2.04657	0.872764	0.502977	0.151377	0.63226	1.99699	2.27842	0.623403	0.987806	0.916719	0.8644	1.23361	2.13847	0.396975	0.0661494	0.0262041	1.29741	0.742327	3.91577
8.18968	8.04989	8.13442	7.86053	4.209	0.40143	8.44463	7.88279	2.04844	2.04695	0.698744	5.85417	0.344782	7.05039	7.07598	7.07598	7.30226	7.38815	7.24325	7.0729	6.49242	8.05438	1.81606	2.94345	12.5429	9.18491	6.43991	6.69048	9.88217	5.81577	4.36116	1.16947	16.9412	6.50499	1.3563	3.9412	1.59759	1.36705	5.92943	6.87431	6.98853	6.73073	7.16288	6.41978	6.32575	6.76948	6.12328	6.62087	5.70132	8.88958
8.18968	40.2494	40.6721	1.55895	0.719904	0.40143	0.226651	0.195992	0.3164	2.55869	1.74686	1.90786	2.68212	0	0	0	0	0	0	0	0.712739	8.05438	28.9111	30.6164	0.0922251	3.82705	4.02494	4.18155	0	4.15412	3.11511	1.94691	0	43.3666	8.16656	7.88239	0.798796	4.37488	0.948975	1.63541	1.6437	1.53419	1.83694	1.28308	0	0.355085	0.32705	0.927152	0.783137	0.489471
0.771589	3.56133	1.03952	6.28842	4.39101	1.20429	0.906604	3.62454	4.09688	5.09079	0.265775	2.671	1.03435	3.29693	5.30698	3.36613	1.07442	1.307	1.33574	2.15501	2.13822	2.21982	7.22777	0.368343	0.507238	3.9246	8.85488	0.511302	1.77629	2.03011	4.98418	2.33894	4.74487	0.352084	1.01147	6.30591	3.59458	2.73411	2.84692	1.58049	2.7395	4.20671	4.28619	3.42155	1.84032	0.617121	2.28935	2.78146	2.34941	1.77777
2.95803	2.76992	3.07285	2.18254	6.7344	7.18955	6.75571	0.0385868	6.84815	6.78772	6.58811	2.671	6.96207	3.84642	3.92715	3.92715	4.28324	4.39135	4.25789	1.29301	2.49458	1.77586	8.67332	9.18491	9.19814	8.4195	3.16562	10.0357	3.81483	9.13907	4.98418	9.95682	3.7959	7.22777	8.16656	3.02341	7.9629	2.73411	2.84692	2.72568	2.7395	2.55698	3.06156	2.13847	3.27493	2.48559	2.28935	3.24503	8.14475	4.40524
2.67913	2.50876	2.78312	1.97675	3.09322	7.59396	7.13571	6.66095	7.23336	7.16953	6.95869	2.41916	0.0499772	7.44697	3.55688	7.474	3.87939	7.80373	3.85643	7.47075	2.25938	2.35079	10.2056	10.8076	3.83636	10.8076	11.3664	4.04084	1.04505	0.0979771	0.121583	0.246537	11.9605	0.301786	6.53325	2.5915	6.37032	6.9998	6.7765	3.27082	3.2874	6.73073	3.67387	6.41978	3.92992	6.01732	6.12328	0.0304795	6.5158	4.33671
8.18968	8.04989	8.13442	7.86053	0.287962	0.602145	0.566628	0.24499	0.3955	2.55869	1.74686	1.90786	2.68212	5.49488	5.61022	5.61022	6.11891	6.27336	6.08269	5.80886	0.263083	2.13103	10.408	7.34793	8.02747	7.34793	7.72789	8.02858	7.90574	7.97591	1.08459	6.2301	12.1977	4.96909	5.61451	2.96942	5.47449	3.13283	3.2621	5.90761	6.00577	5.78422	6.1556	5.517	6.21279	5.17113	5.26219	3.18709	5.59951	8.08144
[truncated: 31 more columns]

## Sheet: CATPCAH
	CAT-PCA pour variables nominales et continues
Avertissements
La discrétisation des variables réelles Morbidityrate, Mortalityrate, Lethalityrate, Prevalence, Pathogenecy, Geneticvariabilityoftheinfectiousagent, Agentspecificity, Transmissionmode, Incubationperiod, Clinicalcourse, EnvironmentalPersistence, Endemicpotential, Evolutivecharacterofthepathogenagent, PresenceabsenceofvectorsandorreservoirsinCameroonorintransboundr, Controlofreservoirsandorvectors…
Une observation possède uniquement des données manquantes sur les variables actives, mais toutes doivent être traitées comme étant passives. L'observation est traitée en tant qu'objet supplémentaire.
Récapitulatif de traitement des observations
Observations actives valides	21
Observations actives avec valeurs manquantes	0
Observations supplémentaires	12
Total	33
Observations utilisées dans l'analyse	21
Historique des itérations
Numéro d'itération	Variance représentée		Perte
	Total	Augmentation	Total	Coordonnées de centroïde	Restriction du centroïde et coordonnées vectorielles
0a	22.7059	0.00961443	125.294	97.9468	27.3473
54b	32.5559	9.29665e-06	115.444	96.8954	18.5487
a. L'itération 0 affiche les statistiques de la solution avec toutes les variables, à l'exception de celles ayant un niveau de codage optimal Nominal multiple qui sont traitées comme numériques.
b. Le processus d'itération a été interrompu, car la valeur de test de convergence a été atteinte.
Récapitulatif des modèles
Dimension	Alpha de Cronbach	Variance représentée
		Total (Valeur propre)	% de la variance
1	0.964185	20.4731	27.6664
2	0.929803	12.0828	16.3281
Total	,983a	32.5559	43.9945
a. Le total alpha de Cronbach est basé sur la valeur propre totale.
Variables transformées des corrélations
	Morbidity rate (%)	Mortality rate (%)	Lethality rate (%)	Prevalence (%)	Pathogenecy	Genetic variability of the infectious agent	Agent specificity	Transmission mode	Incubation period	Clinical course	Environmental Persistence	Endemic potential	Evolutive character of the pathogen agent	Presence/absence of vector(s) and/or reservoir(s) in Cameroon or in transboundry countries	Control of reservoir(s) and/or vector(s)	Vaccination	Treatment	Availability and quality of diagnostic tools	Knowledge on the pathogen agent	Effectiveness of control measures (other than treatment, vaccination and vector(s)/reservoir(s) control)	Effectiveness of prevention (other than vaccination)	Surveillance of the pathogen agent	Detection of emergence—for example difficulties for the farmer/veterinarian or patient to declare the disease or clinical signs not so evident.	Antibiotic resistance	Transport vehicles of live animals	Efficiency of the local veterinary network	Production losses (milk, eggs, growth, meat)	Mandatory slaugthering	Additional costs: treatment, vaccination, disinfection, labor	Limitation of importation-exportation	Disturbance of demand and supply (fall in prices, etc)	Impact on related sectors (tourism, animal feeds, etc.)	Impact on cattle industry	Impact on small ruminants industry	Impact on swine industry	Impact horse industry	Impact on poultry industry	Impact on wildlife industry	Zoonotic impact (costs of treatment per person - cost of illness)	Zoonotic impact (costs of prevention per person)	Economic impact (cost of treatment - cost of illness)	Impact per animal (prevention costs)	Zoonotic / common** agent	Classification of zoonoses	Disease knowledge in humans	Morbidity rate (%)	Mortality rate (%)	Lethality rate (%)	Contamination route
Morbidity rate (%)	1	0.28763	0.309386	0.494507	0.00262968	-0.436725	0.312189	0.215979	-0.207137	0.24745	0.158492	-0.0540446	0.255632	0.125587	0.215664	0.253103	0.237988	-0.223818	-0.023795	-0.174979	0.00241847	0.137554	0.125346	-0.105224	0.0578862	-0.176708	0.276	0.012861	0.296149	-0.0127857	0.108358	0.189523	0.182047	0.310629	0.144152	0.112033	0.234516	0.152158	0.345609	0.166966	0.0613816	0.116469	0.222749	0.222922	0.148561	0.342251	0.254902	0.211593	0.454204
Mortality rate (%)	0.28763	1	0.977192	-0.294413	-0.261817	-0.311732	-0.128353	-0.135822	-0.324739	0.096784	0.0883991	-0.00685131	0.106925	-0.2269	0.198882	0.987994	0.9947	-0.974398	-0.224264	-0.169039	-0.121887	-0.346545	0.129133	-0.100319	-0.118478	-0.350913	0.980212	0.370733	0.324417	-0.310956	0.0367527	-0.380952	0.0476427	-0.170991	-0.331242	0.0416278	-0.283791	-0.307579	-0.329887	-0.426018	-0.319187	-0.34638	-0.523986	-0.124181	0.140286	0.72282	0.995323	0.990499	-0.327738
Lethality rate (%)	0.309386	0.977192	1	-0.25378	-0.340012	-0.310772	-0.112853	-0.188366	-0.365342	0.0393887	0.0921853	-0.13851	0.119875	-0.297451	0.16678	0.964497	0.969526	-0.978977	-0.262618	-0.255953	-0.191028	-0.40565	0.0988541	-0.107453	-0.189686	-0.411093	0.967279	0.450006	0.317645	-0.347727	-0.0492927	-0.353888	0.0477489	-0.114457	-0.283409	-0.00439824	-0.308084	-0.362105	-0.396552	-0.5032	-0.411177	-0.390651	-0.500957	-0.174649	0.184587	0.837369	0.9761	0.965568	-0.370696
Prevalence (%)	0.494507	-0.294413	-0.25378	1	0.161147	-0.159343	0.122024	0.0987872	0.254611	0.111747	-0.335605	0.0911012	-0.0733003	0.248805	0.150912	-0.291087	-0.319481	0.290781	-0.0807451	0.137291	0.0782667	0.400921	0.0713579	0.189854	0.0759912	0.235728	-0.284046	-0.128465	0.210958	0.150633	0.0876047	0.454193	0.271962	0.462849	0.458506	0.300421	0.378713	0.321228	0.397265	0.47672	0.510363	0.371769	0.181229	0.222566	0.132607	-0.092891	-0.303826	-0.352999	0.0942286
Pathogenecy	0.00262968	-0.261817	-0.340012	0.161147	1	0.515523	0.20122	0.33699	0.620458	0.36936	-0.222663	0.530481	-0.110038	0.703124	0.254809	-0.24577	-0.281258	0.327083	0.247344	0.250533	0.337698	0.302106	0.201094	0.396785	0.423763	0.214472	-0.24719	-0.0513021	0.420914	0.142198	0.085752	0.182906	0.189937	-0.12612	0.025543	0.00623079	0.244446	0.087835	0.213843	0.310799	0.447211	0.320168	0.0808926	0.379894	0.102399	-0.349685	-0.306662	-0.309049	-0.00680394
Genetic variability of the infectious agent	-0.436725	-0.311732	-0.310772	-0.159343	0.515523	1	-0.0129315	0.247075	0.640588	0.347725	0.055494	0.233535	-0.0631966	0.424582	0.225584	-0.282765	-0.336141	0.289089	0.261008	0.343429	0.290152	0.101339	0.206189	0.23759	0.325004	0.235854	-0.237977	0.188623	0.363328	0.37426	0.226349	0.328842	0.194328	-0.232642	-0.00555135	-0.245927	0.250567	-0.184925	-0.0771617	0.0560821	0.0877333	0.230915	-0.00595283	-0.019447	0.135037	-0.111526	-0.341176	-0.306214	-0.296567
Agent specificity	0.312189	-0.128353	-0.112853	0.122024	0.20122	-0.0129315	1	0.563359	0.211238	0.354263	-0.279712	0.0318658	-0.367123	0.333515	0.12959	-0.17556	-0.155191	0.151536	0.611595	0.126039	0.215142	0.0734741	0.201068	-0.0114536	-0.0122813	0.33924	-0.115216	0.0688928	0.235548	-0.00819577	0.0855679	0.425228	0.288323	0.384975	0.28454	0.139033	0.329841	0.165815	0.18696	0.10659	0.202141	0.397101	0.254679	0.189256	0.335748	0.0407217	-0.141896	-0.133421	0.318843
Transmission mode	0.215979	-0.135822	-0.188366	0.0987872	0.33699	0.247075	0.563359	1	0.453303	0.604469	-0.0134621	0.234229	-0.180271	0.561947	0.299548	-0.138944	-0.153395	0.202032	0.648686	0.551534	0.427126	0.209025	0.147044	0.279576	0.16405	0.53777	-0.129586	-0.209106	0.191953	0.249244	0.417019	0.407454	0.273969	0.217235	0.282764	0.251591	0.485444	0.0679127	0.42972	0.3994	0.342098	0.333503	0.245675	0.234313	0.359631	-0.191808	-0.15356	-0.128457	0.367375
Incubation period	-0.207137	-0.324739	-0.365342	0.254611	0.620458	0.640588	0.211238	0.453303	1	0.399103	-0.282726	0.411634	-0.330989	0.520466	0.209383	-0.315203	-0.351378	0.37654	0.389158	0.520792	0.413438	0.172771	0.263413	0.276194	0.332947	0.476665	-0.3344	0.00718852	0.339531	0.31319	0.339864	0.376306	0.382845	0.157965	0.270386	0.108552	0.402082	0.171112	0.327159	0.398321	0.540773	0.547446	0.227823	-0.0256997	0.100198	-0.248547	-0.353105	-0.343489	-0.137522
Clinical course	0.24745	0.096784	0.0393887	0.111747	0.36936	0.347725	0.354263	0.604469	0.399103	1	0.121872	0.23478	0.0443321	0.418517	0.209929	0.10964	0.0490008	-0.0428747	0.344107	0.445843	0.367318	-0.00157774	0.178574	-0.129022	0.282283	0.228837	0.0795691	0.251762	0.533954	0.262762	0.260564	0.29234	0.498799	0.13832	0.268673	0.224853	0.414224	0.132677	0.176529	0.243643	0.273248	0.387819	-0.0898445	0.133005	0.342627	0.0668371	0.0376943	0.0528516	0.146401
Environmental Persistence	0.158492	0.0883991	0.0921853	-0.335605	-0.222663	0.055494	-0.279712	-0.0134621	-0.282726	0.121872	1	-0.157929	0.829158	-0.18982	-0.0568656	0.0836819	0.0727388	-0.0145768	-0.120155	-0.349492	-0.075013	-0.211851	-0.255501	-0.306277	-0.00810438	-0.401775	0.117345	0.188827	-0.197353	0.059513	-0.0122583	-0.239456	-0.211871	-0.336412	-0.326537	-0.300629	-0.17904	-0.353859	-0.0245056	-0.147276	-0.360564	-0.207335	0.183114	-0.151211	-0.291011	0.0992158	0.0739466	0.0752981	0.368939
Endemic potential	-0.0540446	-0.00685131	-0.13851	0.0911012	0.530481	0.233535	0.0318658	0.234229	0.411634	0.23478	-0.157929	1	-0.166039	0.470537	0.130369	0.0196816	0.0173478	0.111466	0.325149	0.528433	0.402423	0.391507	0.370449	0.124891	0.30476	0.56829	0.0117608	-0.11006	0.298348	-0.00557629	0.183943	0.120493	0.387803	-0.0462642	0.0567639	0.3987	0.262173	0.228085	0.320425	0.446714	0.562211	0.496092	-0.136702	0.368568	-0.0313327	-0.367294	0.000217237	0.0104278	-0.0254074
Evolutive character of the pathogen agent	0.255632	0.106925	0.119875	-0.0733003	-0.110038	-0.0631966	-0.367123	-0.180271	-0.330989	0.0443321	0.829158	-0.166039	1	-0.0996996	0.0725209	0.0860975	0.0866459	-0.0282168	-0.370917	-0.489657	-0.0069313	-0.0245602	-0.0867594	-0.170694	0.144263	-0.520202	0.141162	0.152994	-0.142522	-0.0687686	-0.18277	-0.302578	-0.225161	-0.305117	-0.414185	-0.321895	-0.29747	-0.388542	-0.105659	-0.197044	-0.14266	-0.306744	0.129441	-0.0766679	-0.350459	0.140887	0.0875008	0.0505167	0.25076
Presence/absence of vector(s) and/or reservoir(s) in Cameroon or in transboundry countries	0.125587	-0.2269	-0.297451	0.248805	0.703124	0.424582	0.333515	0.561947	0.520466	0.418517	-0.18982	0.470537	-0.0996996	1	0.606628	-0.213454	-0.25182	0.31687	0.374787	0.452386	0.527371	0.488214	0.28451	0.432595	0.526871	0.367088	-0.181912	-0.208246	0.454558	0.258965	0.43347	0.403792	0.482463	0.232954	0.210783	0.129088	0.672165	0.216854	0.49914	0.561556	0.601838	0.442965	0.231167	0.460312	0.14581	-0.286084	-0.263255	-0.26251	0.190739
Control of reservoir(s) and/or vector(s)	0.215664	0.198882	0.16678	0.150912	0.254809	0.225584	0.12959	0.299548	0.209383	0.209929	-0.0568656	0.130369	0.0725209	0.606628	1	0.220185	0.17226	-0.10443	0.121406	0.189276	0.402	0.554963	0.302383	0.471251	0.251203	0.106702	0.264756	0.0820778	0.479735	0.282177	0.48429	0.33323	0.274121	0.250266	0.109013	0.171682	0.476577	0.001585	0.194664	0.243887	0.134964	0.0649883	-0.091116	0.364117	0.341187	0.0832056	0.169385	0.17226	-0.124156
Vaccination	0.253103	0.987994	0.964497	-0.291087	-0.24577	-0.282765	-0.17556	-0.138944	-0.315203	0.10964	0.0836819	0.0196816	0.0860975	-0.213454	0.220185	1	0.990091	-0.963704	-0.174032	-0.0991233	-0.0721274	-0.30919	0.131946	-0.0259412	-0.0885216	-0.328829	0.971908	0.392118	0.348041	-0.225196	0.0888032	-0.327301	0.0997186	-0.153968	-0.251127	0.141479	-0.248368	-0.255337	-0.291432	-0.359342	-0.312867	-0.305327	-0.556255	-0.052289	0.212485	0.688286	0.98661	0.9861	-0.33583
Treatment	0.237988	0.9947	0.969526	-0.319481	-0.281258	-0.336141	-0.155191	-0.153395	-0.351378	0.0490008	0.0727388	0.0173478	0.0866459	-0.25182	0.17226	0.990091	1	-0.971169	-0.206411	-0.153343	-0.118256	-0.345728	0.11609	-0.0746061	-0.139945	-0.324373	0.973751	0.34701	0.274202	-0.325325	0.0216745	-0.406565	0.0249085	-0.178093	-0.32685	0.0847398	-0.319865	-0.300711	-0.329526	-0.416244	-0.318942	-0.363867	-0.540094	-0.103868	0.138512	0.685472	0.998159	0.995889	-0.338954
Availability and quality of diagnostic tools	-0.223818	-0.974398	-0.978977	0.290781	0.327083	0.289089	0.151536	0.202032	0.37654	-0.0428747	-0.0145768	0.111466	-0.0282168	0.31687	-0.10443	-0.963704	-0.971169	1	0.292258	0.206831	0.247994	0.430265	-0.065447	0.114239	0.216284	0.39506	-0.959616	-0.374642	-0.309112	0.3396	0.0395107	0.375472	-0.00222516	0.204467	0.322051	0.0134516	0.343289	0.349306	0.444911	0.507794	0.404954	0.415975	0.598443	0.193909	-0.163613	-0.776595	-0.974448	-0.971169	0.413785
Knowledge on the pathogen agent	-0.023795	-0.224264	-0.262618	-0.0807451	0.247344	0.261008	0.611595	0.648686	0.389158	0.344107	-0.120155	0.325149	-0.370917	0.374787	0.121406	-0.174032	-0.206411	0.292258	1	0.650792	0.695044	0.256001	0.415129	0.322902	0.382887	0.645727	-0.213941	-0.0270243	0.150309	0.487261	0.517697	0.557683	0.422904	0.310004	0.463742	0.486181	0.434384	0.352648	0.490229	0.422284	0.358936	0.621832	0.344956	0.383176	0.451687	-0.281545	-0.21029	-0.167916	0.371655
Effectiveness of control measures (other than treatment, vaccination and vector(s)/reservoir(s) control)	-0.174979	-0.169039	-0.255953	0.137291	0.250533	0.343429	0.126039	0.551534	0.520792	0.445843	-0.349492	0.528433	-0.489657	0.452386	0.189276	-0.0991233	-0.153343	0.206831	0.650792	1	0.672227	0.370214	0.478612	0.291252	0.475488	0.784667	-0.189326	-0.22936	0.327508	0.51022	0.621983	0.488421	0.583018	0.326338	0.553975	0.579477	0.605098	0.476294	0.472712	0.565974	0.559692	0.615196	0.0388155	0.249516	0.361602	-0.357576	-0.165157	-0.127487	0.061892
Effectiveness of prevention (other than vaccination)	0.00241847	-0.121887	-0.191028	0.0782667	0.337698	0.290152	0.215142	0.427126	0.413438	0.367318	-0.075013	0.402423	-0.0069313	0.527371	0.402	-0.0721274	-0.118256	0.247994	0.695044	0.672227	1	0.551249	0.752803	0.434746	0.832174	0.562076	-0.126634	-0.00796729	0.262809	0.568548	0.596184	0.465601	0.529379	0.36365	0.373238	0.46294	0.469315	0.390314	0.503329	0.438554	0.635523	0.593923	0.330595	0.438824	0.356009	-0.254688	-0.123919	-0.113754	0.239484
Surveillance of the pathogen agent	0.137554	-0.346545	-0.40565	0.400921	0.302106	0.101339	0.0734741	0.209025	0.172771	-0.00157774	-0.211851	0.391507	-0.0245602	0.488214	0.554963	-0.30919	-0.345728	0.430265	0.256001	0.370214	0.551249	1	0.443086	0.525163	0.441279	0.459227	-0.28674	-0.19148	0.105598	0.483945	0.397369	0.626334	0.274264	0.312444	0.327414	0.447225	0.537678	0.437679	0.471128	0.58447	0.505071	0.459898	0.102355	0.707011	0.329006	-0.471574	-0.340323	-0.345728	0.190144
Detection of emergence—for example difficulties for the farmer/veterinarian or patient to declare the disease or clinical signs not so evident.	0.125346	0.129133	0.0988541	0.0713579	0.201094	0.206189	0.201068	0.147044	0.263413	0.178574	-0.255501	0.370449	-0.0867594	0.28451	0.302383	0.131946	0.11609	-0.065447	0.415129	0.478612	0.752803	0.443086	1	0.216758	0.717908	0.38056	0.119868	0.0380262	0.461797	0.288058	0.383494	0.361018	0.523017	0.292884	0.221407	0.259126	0.258717	0.276817	0.157743	0.0722263	0.484669	0.457994	0.118506	0.152095	0.262652	0.112612	0.127017	0.11609	0.00933731
Antibiotic resistance	-0.105224	-0.100319	-0.107453	0.189854	0.396785	0.23759	-0.0114536	0.279576	0.276194	-0.129022	-0.306277	0.124891	-0.170694	0.432595	0.471251	-0.0259412	-0.0746061	0.114239	0.322902	0.291252	0.434746	0.525163	0.216758	1	0.327775	0.24074	-0.0293398	-0.0422552	0.127169	0.430642	0.403093	0.438064	0.0930987	0.0180861	0.181112	0.335361	0.205923	0.000483243	0.211267	0.298401	0.289881	0.143399	-0.0372058	0.564471	0.511799	-0.187791	-0.0774582	-0.0746061	-0.124884
Transport vehicles of live animals	0.0578862	-0.118478	-0.189686	0.0759912	0.423763	0.325004	-0.0122813	0.16405	0.332947	0.282283	-0.00810438	0.30476	0.144263	0.526871	0.251203	-0.0885216	-0.139945	0.216284	0.382887	0.475488	0.832174	0.441279	0.717908	0.327775	1	0.221803	-0.128456	-0.0862696	0.31779	0.56349	0.546773	0.341255	0.462619	0.129832	0.150383	0.131975	0.390988	0.355385	0.431176	0.337197	0.623275	0.521173	0.366228	0.311075	0.09245	-0.190885	-0.143426	-0.152751	0.276547
Efficiency of the local veterinary network	-0.176708	-0.350913	-0.411093	0.235728	0.214472	0.235854	0.33924	0.53777	0.476665	0.228837	-0.401775	0.56829	-0.520202	0.367088	0.106702	-0.328829	-0.324373	0.39506	0.645727	0.784667	0.562076	0.459227	0.38056	0.24074	0.221803	1	-0.34989	-0.180655	0.056942	0.229199	0.335346	0.453541	0.355524	0.408587	0.472512	0.491383	0.519359	0.352404	0.399444	0.467882	0.53267	0.568872	0.148199	0.317598	0.336734	-0.442445	-0.32271	-0.289448	0.0205273
Production losses (milk, eggs, growth, meat)	0.276	0.980212	0.967279	-0.284046	-0.24719	-0.237977	-0.115216	-0.129586	-0.3344	0.0795691	0.117345	0.0117608	0.141162	-0.181912	0.264756	0.971908	0.973751	-0.959616	-0.213941	-0.189326	-0.126634	-0.28674	0.119868	-0.0293398	-0.128456	-0.34989	1	0.431199	0.369481	-0.294488	0.0375402	-0.307006	0.0557836	-0.235554	-0.369401	0.0151719	-0.257266	-0.401116	-0.37322	-0.441069	-0.348512	-0.342341	-0.578978	-0.0651541	0.17918	0.744069	0.977116	0.973255	-0.374103
Mandatory slaugthering	0.012861	0.370733	0.450006	-0.128465	-0.0513021	0.188623	0.0688928	-0.209106	0.00718852	0.251762	0.188827	-0.11006	0.152994	-0.208246	0.0820778	0.392118	0.34701	-0.374642	-0.0270243	-0.22936	-0.00796729	-0.19148	0.0380262	-0.0422552	-0.0862696	-0.180655	0.431199	1	0.369649	-0.0627363	-0.206219	0.103203	0.285894	0.000129836	0.0501314	0.0472193	-0.0272524	-0.30449	-0.445178	-0.40743	-0.366407	0.076461	-0.408466	0.0661362	0.485546	0.612655	0.359649	0.358234	-0.442128
Additional costs: treatment, vaccination, disinfection, labor	0.296149	0.324417	0.317645	0.210958	0.420914	0.363328	0.235548	0.191953	0.339531	0.533954	-0.197353	0.298348	-0.142522	0.454558	0.479735	0.348041	0.274202	-0.309112	0.150309	0.327508	0.262809	0.105598	0.461797	0.127169	0.31779	0.056942	0.369481	0.369649	1	0.148399	0.295951	0.340814	0.651709	0.109046	0.250115	0.130273	0.431995	-0.00874597	-0.0905827	-0.00419566	0.139983	0.349387	-0.328885	0.0609173	0.37146	0.407908	0.271589	0.263479	-0.24994
Limitation of importation-exportation	-0.0127857	-0.310956	-0.347727	0.150633	0.142198	0.37426	-0.00819577	0.249244	0.31319	0.262762	0.059513	-0.00557629	-0.0687686	0.258965	0.282177	-0.225196	-0.325325	0.3396	0.487261	0.51022	0.568548	0.483945	0.288058	0.430642	0.56349	0.229199	-0.294488	-0.0627363	0.148399	1	0.792523	0.716632	0.298883	0.160923	0.434814	0.35294	0.498708	0.486652	0.520136	0.557618	0.299882	0.542182	0.252038	0.376767	0.379264	-0.347708	-0.323229	-0.294411	0.326922
Disturbance of demand and supply (fall in prices, etc)	0.108358	0.0367527	-0.0492927	0.0876047	0.085752	0.226349	0.0855679	0.417019	0.339864	0.260564	-0.0122583	0.183943	-0.18277	0.43347	0.48429	0.0888032	0.0216745	0.0395107	0.517697	0.621983	0.596184	0.397369	0.383494	0.403093	0.546773	0.335346	0.0375402	-0.206219	0.295951	0.792523	1	0.549756	0.389016	0.208856	0.308547	0.346765	0.591222	0.403918	0.587656	0.544737	0.393938	0.508416	0.219035	0.246778	0.257451	-0.191896	0.0268824	0.0570314	0.304231
Impact on related sectors (tourism, animal feeds, etc.)	0.189523	-0.380952	-0.353888	0.454193	0.182906	0.328842	0.425228	0.407454	0.376306	0.29234	-0.239456	0.120493	-0.302578	0.403792	0.33323	-0.327301	-0.406565	0.375472	0.557683	0.488421	0.465601	0.626334	0.361018	0.438064	0.341255	0.453541	-0.307006	0.103203	0.340814	0.716632	0.549756	1	0.569958	0.43746	0.644992	0.462051	0.714894	0.461906	0.460725	0.562547	0.383294	0.742316	0.155682	0.517188	0.619664	-0.158024	-0.383005	-0.372364	0.230344
Impact on cattle industry	0.182047	0.0476427	0.0477489	0.271962	0.189937	0.194328	0.288323	0.273969	0.382845	0.498799	-0.211871	0.387803	-0.225161	0.482463	0.274121	0.0997186	0.0249085	-0.00222516	0.422904	0.583018	0.529379	0.274264	0.523017	0.0930987	0.462619	0.355524	0.0557836	0.285894	0.651709	0.298883	0.389016	0.569958	1	0.575026	0.676325	0.547996	0.712789	0.476665	0.354358	0.423534	0.474441	0.769968	-0.00993975	0.261111	0.429641	0.163836	0.0328265	0.0249085	0.0895606
Impact on small ruminants industry	0.310629	-0.170991	-0.114457	0.462849	-0.12612	-0.232642	0.384975	0.217235	0.157965	0.13832	-0.336412	-0.0462642	-0.305117	0.232954	0.250266	-0.153968	-0.178093	0.204467	0.310004	0.326338	0.36365	0.312444	0.292884	0.0180861	0.129832	0.408587	-0.235554	0.000129836	0.109046	0.160923	0.208856	0.43746	0.575026	1	0.814493	0.524179	0.612766	0.647843	0.504114	0.445463	0.330962	0.470308	0.383486	0.219597	0.387105	0.0227657	-0.163722	-0.178093	0.240182
Impact on swine industry	0.144152	-0.331242	-0.283409	0.458506	0.025543	-0.00555135	0.28454	0.282764	0.270386	0.268673	-0.326537	0.0567639	-0.414185	0.210783	0.109013	-0.251127	-0.32685	0.322051	0.463742	0.553975	0.373238	0.327414	0.221407	0.181112	0.150383	0.472512	-0.369401	0.0501314	0.250115	0.434814	0.308547	0.644992	0.676325	0.814493	1	0.702756	0.663991	0.688145	0.472083	0.556379	0.310378	0.641306	0.194173	0.305776	0.562945	-0.143853	-0.323219	-0.320097	0.229025
Impact horse industry	0.112033	0.0416278	-0.00439824	0.300421	0.00623079	-0.245927	0.139033	0.251591	0.108552	0.224853	-0.300629	0.3987	-0.321895	0.129088	0.171682	0.141479	0.0847398	0.0134516	0.486181	0.579477	0.46294	0.447225	0.259126	0.335361	0.131975	0.491383	0.0151719	0.0472193	0.130273	0.35294	0.346765	0.462051	0.547996	0.524179	0.702756	1	0.379099	0.623214	0.47505	0.60644	0.412187	0.544734	-0.150612	0.571624	0.55958	-0.227569	0.0752193	0.0847398	0.150339
Impact on poultry industry	0.234516	-0.283791	-0.308084	0.378713	0.244446	0.250567	0.329841	0.485444	0.402082	0.414224	-0.17904	0.262173	-0.29747	0.672165	0.476577	-0.248368	-0.319865	0.343289	0.434384	0.605098	0.469315	0.537678	0.258717	0.205923	0.390988	0.519359	-0.257266	-0.0272524	0.431995	0.498708	0.591222	0.714894	0.712789	0.612766	0.663991	0.379099	1	0.531391	0.602859	0.649596	0.41181	0.706764	0.247555	0.423714	0.414369	-0.183704	-0.309761	-0.297093	0.277685
Impact on wildlife industry	0.152158	-0.307579	-0.362105	0.321228	0.087835	-0.184925	0.165815	0.0679127	0.171112	0.132677	-0.353859	0.228085	-0.388542	0.216854	0.001585	-0.255337	-0.300711	0.349306	0.352648	0.476294	0.390314	0.437679	0.276817	0.000483243	0.355385	0.352404	-0.401116	-0.30449	-0.00874597	0.486652	0.403918	0.461906	0.476665	0.647843	0.688145	0.623214	0.531391	1	0.719661	0.740668	0.520103	0.653584	0.335396	0.402903	0.177008	-0.448355	-0.305492	-0.300711	0.46358
Zoonotic impact (costs of treatment per person - cost of illness)	0.345609	-0.329887	-0.396552	0.397265	0.213843	-0.0771617	0.18696	0.42972	0.327159	0.176529	-0.0245056	0.320425	-0.105659	0.49914	0.194664	-0.291432	-0.329526	0.444911	0.490229	0.472712	0.503329	0.471128	0.157743	0.211267	0.431176	0.399444	-0.37322	-0.445178	-0.0905827	0.520136	0.587656	0.460725	0.354358	0.504114	0.472083	0.47505	0.602859	0.719661	1	0.907624	0.61515	0.603972	0.639798	0.471673	0.0406353	-0.493157	-0.331223	-0.329526	0.661717
Zoonotic impact (costs of prevention per person)	0.166966	-0.426018	-0.5032	0.47672	0.310799	0.0560821	0.10659	0.3994	0.398321	0.243643	-0.147276	0.446714	-0.197044	0.561556	0.243887	-0.359342	-0.416244	0.507794	0.422284	0.565974	0.438554	0.58447	0.0722263	0.298401	0.337197	0.467882	-0.441069	-0.40743	-0.00419566	0.557618	0.544737	0.562547	0.423534	0.445463	0.556379	0.60644	0.649596	0.740668	0.907624	1	0.665735	0.653306	0.364758	0.565856	0.123755	-0.618187	-0.424946	-0.417109	0.48721
Economic impact (cost of treatment - cost of illness)	0.0613816	-0.319187	-0.411177	0.510363	0.447211	0.0877333	0.202141	0.342098	0.540773	0.273248	-0.360564	0.562211	-0.14266	0.601838	0.134964	-0.312867	-0.318942	0.404954	0.358936	0.559692	0.635523	0.505071	0.484669	0.289881	0.623275	0.53267	-0.348512	-0.366407	0.139983	0.299882	0.393938	0.383294	0.474441	0.330962	0.310378	0.412187	0.41181	0.520103	0.61515	0.665735	1	0.668374	0.324498	0.313836	-0.041832	-0.466228	-0.319368	-0.341809	0.288583
Impact per animal (prevention costs)	0.116469	-0.34638	-0.390651	0.371769	0.320168	0.230915	0.397101	0.333503	0.547446	0.387819	-0.207335	0.496092	-0.306744	0.442965	0.0649883	-0.305327	-0.363867	0.415975	0.621832	0.615196	0.593923	0.459898	0.457994	0.143399	0.521173	0.568872	-0.342341	0.076461	0.349387	0.542182	0.508416	0.742316	0.769968	0.470308	0.641306	0.544734	0.706764	0.653584	0.603972	0.653306	0.668374	1	0.279337	0.385768	0.307829	-0.292936	-0.35133	-0.347848	0.352191
Zoonotic / common** agent	0.222749	-0.523986	-0.500957	0.181229	0.0808926	-0.00595283	0.254679	0.245675	0.227823	-0.0898445	0.183114	-0.136702	0.129441	0.231167	-0.091116	-0.556255	-0.540094	0.598443	0.344956	0.0388155	0.330595	0.102355	0.118506	-0.0372058	0.366228	0.148199	-0.578978	-0.408466	-0.328885	0.252038	0.219035	0.155682	-0.00993975	0.383486	0.194173	-0.150612	0.247555	0.335396	0.639798	0.364758	0.324498	0.279337	1	-0.0251214	-0.275519	-0.320256	-0.529462	-0.542638	0.66845
Classification of zoonoses	0.222922	-0.124181	-0.174649	0.222566	0.379894	-0.019447	0.189256	0.234313	-0.0256997	0.133005	-0.151211	0.368568	-0.0766679	0.460312	0.364117	-0.052289	-0.103868	0.193909	0.383176	0.249516	0.438824	0.707011	0.152095	0.564471	0.311075	0.317598	-0.0651541	0.0661362	0.0609173	0.376767	0.246778	0.517188	0.261111	0.219597	0.305776	0.571624	0.423714	0.402903	0.471673	0.565856	0.313836	0.385768	-0.0251214	1	0.565967	-0.330211	-0.112483	-0.103868	0.225487
Disease knowledge in humans	0.148561	0.140286	0.184587	0.132607	0.102399	0.135037	0.335748	0.359631	0.100198	0.342627	-0.291011	-0.0313327	-0.350459	0.14581	0.341187	0.212485	0.138512	-0.163613	0.451687	0.361602	0.356009	0.329006	0.262652	0.511799	0.09245	0.336734	0.17918	0.485546	0.37146	0.379264	0.257451	0.619664	0.429641	0.387105	0.562945	0.55958	0.414369	0.177008	0.0406353	0.123755	-0.041832	0.307829	-0.275519	0.565967	1	0.229416	0.146795	0.168193	-0.157639
Morbidity rate (%)	0.342251	0.72282	0.837369	-0.092891	-0.349685	-0.111526	0.0407217	-0.191808	-0.248547	0.0668371	0.0992158	-0.367294	0.140887	-0.286084	0.0832056	0.688286	0.685472	-0.776595	-0.281545	-0.357576	-0.254688	-0.471574	0.112612	-0.187791	-0.190885	-0.442445	0.744069	0.612655	0.407908	-0.347708	-0.191896	-0.158024	0.163836	0.0227657	-0.143853	-0.227569	-0.183704	-0.448355	-0.493157	-0.618187	-0.466228	-0.292936	-0.320256	-0.330211	0.229416	1	0.710289	0.685472	-0.389295
Mortality rate (%)	0.254902	0.995323	0.9761	-0.303826	-0.306662	-0.341176	-0.141896	-0.15356	-0.353105	0.0376943	0.0739466	0.000217237	0.0875008	-0.263255	0.169385	0.98661	0.998159	-0.974448	-0.21029	-0.165157	-0.123919	-0.340323	0.127017	-0.0774582	-0.143426	-0.32271	0.977116	0.359649	0.271589	-0.323229	0.0268824	-0.383005	0.0328265	-0.163722	-0.323219	0.0752193	-0.309761	-0.305492	-0.331223	-0.424946	-0.319368	-0.35133	-0.529462	-0.112483	0.146795	0.710289	1	0.996166	-0.335387
Lethality rate (%)	0.211593	0.990499	0.965568	-0.352999	-0.309049	-0.306214	-0.133421	-0.128457	-0.343489	0.0528516	0.0752981	0.0104278	0.0505167	-0.26251	0.17226	0.9861	0.995889	-0.971169	-0.167916	-0.127487	-0.113754	-0.345728	0.11609	-0.0746061	-0.152751	-0.289448	0.973255	0.358234	0.263479	-0.294411	0.0570314	-0.372364	0.0249085	-0.178093	-0.320097	0.0847398	-0.297093	-0.300711	-0.329526	-0.417109	-0.341809	-0.347848	-0.542638	-0.103868	0.168193	0.685472	0.996166	1	-0.342758
Contamination route	0.454204	-0.327738	-0.370696	0.0942286	-0.00680394	-0.296567	0.318843	0.367375	-0.137522	0.146401	0.368939	-0.0254074	0.25076	0.190739	-0.124156	-0.33583	-0.338954	0.413785	0.371655	0.061892	0.239484	0.190144	0.00933731	-0.124884	0.276547	0.0205273	-0.374103	-0.442128	-0.24994	0.326922	0.304231	0.230344	0.0895606	0.240182	0.229025	0.150339	0.277685	0.46358	0.661717	0.48721	0.288583	0.352191	0.66845	0.225487	-0.157639	-0.389295	-0.335387	-0.342758	1
After-effects or negative impact on the patients' quality of life	-0.102137	-0.269099	-0.324968	0.117551	0.311625	0.315238	0.393229	0.696404	0.595768	0.296165	-0.25704	0.300358	-0.401588	0.679747	0.411996	-0.228784	-0.260767	0.334752	0.710648	0.714543	0.626439	0.330169	0.30384	0.456031	0.391611	0.615853	-0.286731	-0.331408	0.177037	0.477853	0.698301	0.492516	0.470407	0.462092	0.505877	0.410284	0.630121	0.41315	0.629304	0.633321	0.576834	0.542259	0.389026	0.235596	0.2555	-0.36712	-0.264706	-0.235622	0.289904
Presence of a fight plan (vaccination scheme, determination of populations at risk, surveillance of the disease in humans, definition of areas at risk)	-0.362172	-0.704141	-0.825541	0.0468996	0.407682	0.19027	0.00362135	0.224114	0.278227	-0.016349	-0.0735589	0.393199	-0.0758792	0.379966	0.0180494	-0.677852	-0.672502	0.780032	0.331421	0.377912	0.388124	0.520414	0.00117401	0.2229	0.319631	0.481364	-0.711405	-0.552231	-0.344939	0.353702	0.220839	0.157362	-0.135764	-0.0357596	0.0804029	0.166791	0.213916	0.375911	0.459803	0.559623	0.505326	0.29994	0.34508	0.354519	-0.214336	-0.972753	-0.697523	-0.672502	0.356918
Epidemic potential	0.0427884	-0.293057	-0.334736	0.151509	-0.261262	-0.430334	-0.0402548	-0.0783945	-0.13041	-0.521187	0.0827961	-0.0119014	0.0302695	-0.115441	-0.273838	-0.344879	-0.271302	0.33385	-0.0364557	-0.122753	-0.123337	0.00598032	-0.205348	-0.119085	-0.0707311	0.100011	-0.330855	-0.616686	-0.546705	-0.0658904	0.139778	-0.186237	-0.366212	0.000540437	-0.16104	-0.148747	-0.082196	0.116302	0.346174	0.190354	0.222473	0.00926615	0.524079	-0.204744	-0.602676	-0.418253	-0.259228	-0.271302	0.456502
Vaccination	-0.0417084	-0.187406	-0.288813	0.264309	0.457797	0.140937	-0.112195	0.070067	0.265834	0.309818	-0.264971	0.517869	-0.13644	0.432607	0.299621	-0.115017	-0.166098	0.257671	0.16164	0.444911	0.422609	0.532858	0.167925	0.202447	0.334522	0.349766	-0.222426	-0.176448	0.0836485	0.333967	0.20858	0.215135	0.244133	0.25052	0.309059	0.530081	0.313775	0.60513	0.496344	0.674816	0.496256	0.319517	-0.0383294	0.600435	0.163943	-0.529141	-0.199508	-0.186067	0.0239045
Treatment	0.211352	-0.371126	-0.435626	0.491698	0.364463	0.0715928	0.0624872	0.242195	0.306286	0.109977	-0.0310501	0.386968	0.173553	0.512833	0.426196	-0.354156	-0.36558	0.503289	0.276851	0.298017	0.604104	0.671122	0.297461	0.311592	0.471155	0.438655	-0.367301	-0.323397	-0.0766644	0.34505	0.31938	0.28688	0.0763872	0.325044	0.174433	0.285588	0.334569	0.373989	0.66724	0.643352	0.633021	0.321965	0.48059	0.49586	-0.032355	-0.528225	-0.375631	-0.387261	0.290551
Availability and quality of diagnostic tools	0.118686	-0.287862	-0.35519	0.0604702	0.307448	-0.122789	0.103916	0.161627	0.0693906	-0.0489265	-0.0171268	0.0293921	0.151454	0.344222	0.30937	-0.266702	-0.281549	0.41051	0.327485	0.185346	0.58023	0.438938	0.353242	0.305355	0.563967	0.0861859	-0.335616	-0.429591	-0.0491098	0.34972	0.314471	0.0651242	-0.00512547	0.217	0.152221	0.15726	0.151015	0.359351	0.448661	0.312711	0.369617	0.138166	0.528789	0.257303	-0.0842743	-0.475535	-0.304749	-0.3157	0.484032
Agro- ecological zone of prediclection for the pathogen or disease	0.114139	-0.596498	-0.595034	0.42592	0.507232	0.512808	0.131925	0.505366	0.591858	0.37357	-0.00177872	0.351206	0.0158349	0.523218	0.219292	-0.558174	-0.614735	0.641687	0.380109	0.464338	0.447526	0.548402	0.2511	0.276286	0.358012	0.45111	-0.566497	-0.17624	0.139303	0.442043	0.204155	0.587939	0.341601	0.286341	0.443968	0.241656	0.511688	0.33229	0.551416	0.634426	0.465805	0.502829	0.392585	0.364371	0.204567	-0.420132	-0.616243	-0.617211	0.258109
Climatic conditions favouring the occurrence of the disease or pathogen	0.166653	-0.113741	-0.111352	0.102215	0.188038	0.132117	0.166042	0.61176	0.370829	0.293345	-0.0358177	-0.0569019	0.0297816	0.340123	0.322695	-0.12903	-0.13855	0.172433	0.226558	0.306276	0.422959	0.306439	0.340377	0.282897	0.287668	0.268162	-0.172437	-0.16847	0.0186661	0.177986	0.214954	0.233185	0.223104	0.439141	0.321792	0.144993	0.339091	0.165207	0.311061	0.218795	0.276024	0.132659	0.351273	0.0803033	0.304816	-0.0342453	-0.128392	-0.13855	0.225855
Influence of annual rainfall in the survival and transmission of the pathogen/disease	0.237284	-0.0296564	0.0341439	0.37686	0.339046	-0.00367369	0.063126	0.11166	0.158595	0.0285495	-0.242458	0.0978892	0.0252889	0.156846	0.283702	-0.0216865	-0.0285017	0.0497214	-0.0757468	-0.0600167	0.137309	0.345666	0.193926	0.352414	-0.0376863	0.176233	-0.0337785	0.239884	0.133653	-0.215994	-0.342543	0.0967063	0.0983069	0.381144	0.286524	0.23177	0.0641686	-0.0132176	-0.0347696	0.00793996	0.0700399	-0.0452362	-0.040997	0.342743	0.449613	0.124367	-0.0277432	-0.0615236	-0.252536
Influence of annual humidity in the survival and transmission of the pathogen/disease	0.132992	0.0988249	0.146628	0.101182	0.281479	0.0691629	0.236403	0.252599	0.281805	0.039533	-0.227168	0.178552	-0.269335	0.0422274	0.158584	0.132948	0.108289	-0.104783	0.199079	0.045139	-0.00918467	0.14388	0.113125	0.3697	-0.243241	0.139024	0.0980727	0.288258	0.243462	-0.0687779	-0.104623	0.261103	0.236448	0.242564	0.380717	0.397967	0.0641561	0.0464974	-0.0289101	0.0554395	-0.0650931	0.159208	-0.194597	0.231221	0.541246	0.16901	0.113896	0.108289	-0.158313
Influence of annual temperature in the survival and transmission of the pathogen/disease	-0.00183866	-0.219561	-0.294587	-0.149041	0.613696	0.311502	0.34526	0.25302	0.438484	0.153851	-0.148539	0.355883	-0.135603	0.551179	0.323458	-0.237285	-0.244104	0.337943	0.40791	0.250881	0.56694	0.422242	0.538264	0.175991	0.584449	0.298424	-0.2568	-0.0618174	0.240914	0.213759	0.262552	0.210786	0.295503	0.252258	0.146378	0.0104304	0.401099	0.355101	0.31411	0.214071	0.364254	0.434262	0.396292	0.281311	0.0980393	-0.286485	-0.250323	-0.244104	0.234944
Proximity of the livestock farm to wildlife and disease reservoirs for example contact with birds and wild or feral animals that searched landfill sites containing contaminated animal products	0.202847	0.989802	0.963135	-0.360665	-0.300719	-0.322036	-0.145709	-0.148841	-0.368548	0.0310226	0.0711347	-0.0233366	0.0850771	-0.261228	0.174657	0.980223	0.993696	-0.97028	-0.197946	-0.156332	-0.100685	-0.338	0.13806	-0.0524907	-0.113449	-0.321145	0.972383	0.34511	0.258034	-0.303135	0.0452968	-0.399373	-0.00371552	-0.206574	-0.359893	0.044263	-0.327587	-0.331483	-0.367281	-0.462656	-0.330279	-0.378829	-0.540022	-0.116707	0.148687	0.68594	0.994082	0.99398	-0.341996
Potential roles of protected areas in the emergence of the pathogen	0.268664	0.347135	0.30623	0.0816947	0.373573	0.28317	0.0863702	0.193334	0.281877	0.0420736	-0.0385602	0.34935	0.0801004	0.524088	0.542216	0.337198	0.324624	-0.269556	0.203017	0.14972	0.446793	0.284178	0.550687	0.492642	0.537229	0.0712969	0.404516	0.022521	0.465183	0.203832	0.51677	0.21225	0.228447	-0.0933382	-0.219463	-0.0654372	0.185884	-0.13872	0.200667	0.0919108	0.341439	0.182131	0.0863846	0.222104	0.0976651	0.235355	0.336774	0.324624	-0.060101
Proximity of domestic animals and humans to wildlife protected areas and wildlife reservoirs of disease.	-0.027125	0.330432	0.307241	-0.107756	0.0213399	0.202151	-0.148584	-0.000353208	-0.0377165	0.0842285	0.320012	0.168271	0.430474	0.161635	0.650884	0.38502	0.343397	-0.248712	0.0973737	5.30692e-05	0.350363	0.328059	0.229744	0.411091	0.166778	-0.0849675	0.43308	0.344799	0.265039	0.243207	0.286822	0.127053	0.0835633	-0.185319	-0.161275	0.215958	-0.0535431	-0.293772	-0.100153	-0.00821987	-0.0231148	-0.06797	-0.326704	0.278516	0.214636	0.136409	0.336078	0.341517	-0.211202
Hunting Activities: hunted animals can be brought back to where livestock is present	0.15989	0.15481	0.169396	0.302856	0.163507	0.210778	0.16153	0.116325	0.246044	0.175548	-0.254325	0.115911	-0.0241261	0.403804	0.650796	0.179208	0.128074	-0.144223	0.0563744	0.130427	0.311155	0.540705	0.440325	0.475717	0.263722	0.0116137	0.22372	0.230451	0.465613	0.330181	0.351485	0.585008	0.492922	0.259631	0.234722	0.325386	0.344486	0.162189	0.0996759	0.251652	0.334949	0.324687	-0.246209	0.359653	0.439501	0.210073	0.147953	0.128074	-0.156112
Mono species farms—One single farmed animal or multi species farms (farms with more than one species, for example goats and bovines in the same farm/land/premises).	0.295722	-0.31365	-0.297248	0.519356	0.143862	0.236685	0.240398	0.42828	0.354538	0.187756	0.00109116	0.13598	0.0287311	0.576797	0.567744	-0.318021	-0.352144	0.37623	0.18574	0.22395	0.29737	0.631931	0.0914729	0.326578	0.189119	0.373904	-0.226168	0.00713571	0.136452	0.352113	0.394234	0.664574	0.352547	0.426607	0.313306	0.153209	0.735058	0.177423	0.517131	0.553257	0.35595	0.440021	0.286952	0.434477	0.280198	-0.121319	-0.324607	-0.332168	0.172949
Transmission of the agent in relation of the possible spread of the epidemic (i.e. ease/speed of spread)	0.267757	0.0575574	0.0481538	0.174969	0.211427	-0.34678	-0.152126	-0.119806	-0.0266879	0.0587893	0.0841029	0.122736	0.099828	-0.0106409	-0.273194	0.0879963	0.0685257	-0.0215348	-0.174456	-0.12169	-0.250253	-0.354637	-0.339974	-0.226018	-0.144027	-0.293547	-0.019035	-0.106603	0.0829225	-0.302662	-0.285079	-0.390517	0.0794341	0.0446332	0.14697	0.137438	-0.112691	0.146611	0.172894	0.153132	0.00673702	-0.0400986	0.0812895	-0.0960051	-0.287764	-0.0387	0.0370492	0.00667586	0.199659
Farm demography/management: such as type of production-reproduction-fattening-finishing.	0.0644249	0.191316	0.172195	0.189628	0.135002	0.210411	0.0937272	0.056895	0.232623	0.278192	-0.336205	0.338517	-0.125585	0.265125	0.279629	0.158118	0.152137	-0.175539	-0.0558525	0.274715	0.291316	0.396561	0.563647	0.0395248	0.332665	0.295787	0.23961	0.315214	0.459285	-0.0380473	0.0406303	0.315592	0.501292	0.154557	0.0416348	0.092146	0.355175	0.0343158	-0.123356	-0.0398459	0.317561	0.332649	-0.328398	0.174885	0.30091	0.273989	0.175146	0.158495	-0.366417
Animal density of farms	0.213554	-0.140381	-0.243147	0.154644	0.275922	-0.0602409	0.316005	0.517812	0.298006	0.246594	-0.042162	0.208037	0.0188823	0.429456	0.289957	-0.203461	-0.172986	0.268108	0.241235	0.289982	0.459597	0.394611	0.347004	0.111219	0.40425	0.423295	-0.190047	-0.29033	0.0700126	0.121085	0.36708	0.126335	0.119531	0.251576	0.0742812	0.0247486	0.400956	0.164852	0.321808	0.200567	0.484928	0.304326	0.365475	0.0806599	-0.00624107	-0.293556	-0.16382	-0.172986	0.378528
Human movements among premises ‐ Veterinarians or farm staff	0.058125	0.117744	0.139624	-0.0847559	-0.0792474	0.116516	0.253778	0.160735	-0.0289741	-0.119381	-0.0539126	-0.222423	0.0470092	0.176766	0.313788	0.0667615	0.0965661	-0.120173	0.114356	-0.13651	0.234347	0.2679	0.289944	0.38588	0.247011	0.0217538	0.174893	0.0788008	-0.112896	0.184229	0.271385	0.293635	-0.08565	0.00516053	-0.253492	-0.202608	0.0566554	-0.159763	0.00413802	-0.109887	0.100839	-0.0159371	0.13314	0.226671	0.251194	0.208896	0.132675	0.132514	0.00800703
Feeding practices of farms	0.0537641	0.214437	0.236461	0.149179	0.0489002	-0.0767646	0.138518	0.0912913	0.142766	0.0411105	-0.425981	-0.0769034	-0.210767	0.0763194	0.247001	0.223522	0.215304	-0.23566	0.0355258	0.0620217	0.231322	0.278214	0.362116	0.429478	0.132924	0.0542106	0.171096	0.148175	0.0587726	0.129176	0.116797	0.288046	0.243599	0.373769	0.266039	0.378692	0.0402976	0.265029	0.0404334	0.0916536	0.272419	0.129762	-0.148502	0.273952	0.508651	0.198585	0.233265	0.215304	-0.146435
Lowered consumption	0.463254	0.418887	0.355272	0.0959625	0.358925	-0.0341606	-0.324481	-0.0799109	0.0652541	0.350234	0.272932	0.157089	0.436394	0.191317	0.291394	0.437901	0.380864	-0.3226	-0.297307	-0.104589	0.094543	0.0416178	0.126574	-0.025581	0.3225	-0.448062	0.362723	0.0972827	0.380418	0.0976274	0.123644	-0.180649	0.150729	-0.0859407	-0.106342	0.0417807	-0.00224054	0.120167	0.176633	0.13907	0.084752	-0.0374411	-0.0737529	0.115681	-0.0669145	0.179823	0.3614	0.330371	0.0930143
Perception of the problem by the consumer (problem poorly known or not known at all, poorly or not controllable at all, affects a sensitive public)	-0.136813	-0.435863	-0.476255	0.175671	0.178316	-0.14401	-0.0297251	0.142945	0.118329	-0.155447	0.0849984	0.177499	0.29638	0.180751	0.0899563	-0.42534	-0.393588	0.551548	0.190277	0.0565531	0.439789	0.417713	0.0663356	0.305873	0.223782	0.312991	-0.456093	-0.268292	-0.472729	0.0330745	-0.0662115	-0.0649308	-0.168954	0.190778	0.0712476	0.244293	-0.0620162	0.122686	0.338848	0.313657	0.444872	0.0629241	0.42399	0.291263	-0.135312	-0.579462	-0.407458	-0.424825	0.272291
Potential impact of media	0.0273254	0.0796338	0.113978	-0.113152	-0.222575	0.029426	-0.117174	-0.319471	-0.101039	-0.21157	0.0352461	-0.419369	-0.116757	-0.434114	-0.334309	0.0313958	0.0432125	-0.164001	-0.260544	-0.303852	-0.333359	-0.27235	-0.0961801	-0.19609	-0.0682505	-0.249872	0.0401583	0.128052	-0.143384	0.145178	0.0752761	-0.00901097	-0.316767	-0.182264	-0.209029	-0.443557	-0.151075	-0.039551	-0.207731	-0.333498	-0.32892	-0.0974281	0.0692251	-0.283496	-0.0247687	0.23657	0.0729221	0.0808072	-0.0632544
Impact on animal welfare and biodiversity	0.222106	0.993347	0.968649	-0.331844	-0.297132	-0.315997	-0.145891	-0.145804	-0.351524	0.0460643	0.0683798	0.00980287	0.0791555	-0.253393	0.187825	0.987046	0.998045	-0.972036	-0.194041	-0.144154	-0.102588	-0.32501	0.137127	-0.0622297	-0.131559	-0.304934	0.976999	0.354979	0.269037	-0.305829	0.0407263	-0.382201	0.0207401	-0.180383	-0.335012	0.0778211	-0.312039	-0.309007	-0.339885	-0.426056	-0.321325	-0.360751	-0.545995	-0.097643	0.158114	0.689202	0.998184	0.998045	-0.351033
Dimension	1	2	3	4	5	6	7	8	9	10	11	12	13	14	15	16	17	18	19	20	21	22	23	24	25	26	27	28	29	30	31	32	33	34	35	36	37	38	39	40	41	42	43	44	45	46	47	48	49
Valeur propre	20.4731	12.0828	5.28408	4.69651	4.0934	3.9504	3.57686	3.10469	2.6843	2.32505	2.03951	1.68639	1.53391	1.39879	1.10243	1.07581	0.976642	0.843991	0.755438	0.315894	2.61703e-15	1.48765e-15	1.45392e-15	1.11261e-15	1.04737e-15	9.93754e-16	8.83749e-16	8.39177e-16	7.56038e-16	6.01042e-16	5.44485e-16	5.31763e-16	4.64714e-16	4.50758e-16	4.39528e-16	3.80283e-16	3.43985e-16	3.01679e-16	2.35529e-16	1.79115e-16	1.51698e-16	1.46423e-16	8.48474e-17	3.04325e-17	-5.4024e-18	-2.68789e-17	-4.69207e-17	-7.00812e-17	-1.17044e-16
Chargements de composantes
Chargements de composantes
	Dimension
	1	2
Morbidity rate (%)	-0.0180176	0.323476
Mortality rate (%)	0.675327	0.668785
Lethality rate (%)	0.729172	0.64485
Prevalence (%)	-0.435395	0.0485866
Pathogenecy	-0.496163	0.140812
Genetic variability of the infectious agent	-0.32454	0.0939761
Agent specificity	-0.33353	0.177975
Transmission mode	-0.529401	0.260076
Incubation period	-0.588119	0.158593
Clinical course	-0.284954	0.416628
Environmental Persistence	0.247167	-0.185919
Endemic potential	-0.404088	0.274114
Evolutive character of the pathogen agent	0.238963	-0.1173
Presence/absence of vector(s) and/or reservoir(s) in Cameroon or in transboundry countries	-0.675263	0.321951
Control of reservoir(s) and/or vector(s)	-0.286344	0.600047
Vaccination	0.633749	0.701891
Treatment	0.679477	0.647977
Availability and quality of diagnostic tools	-0.754166	-0.614092
Knowledge on the pathogen agent	-0.612211	0.237823
Effectiveness of control measures (other than treatment, vaccination and vector(s)/reservoir(s) control)	-0.646137	0.331838
Effectiveness of prevention (other than vaccination)	-0.681018	0.432151
Surveillance of the pathogen agent	-0.703138	0.232347
Detection of emergence—for example difficulties for the farmer/veterinarian or patient to declare the disease or clinical signs not so evident.	-0.35819	0.557546
Antibiotic resistance	-0.400902	0.350041
Transport vehicles of live animals	-0.546729	0.310139
Efficiency of the local veterinary network	-0.671435	0.126209
Production losses (milk, eggs, growth, meat)	0.672479	0.693541
Mandatory slaugthering	0.335533	0.437637
Additional costs: treatment, vaccination, disinfection, labor	-0.0932429	0.689281
Limitation of importation-exportation	-0.596732	0.17129
Disturbance of demand and supply (fall in prices, etc)	-0.49713	0.422078
Impact on related sectors (tourism, animal feeds, etc.)	-0.692708	0.319958
Impact on cattle industry	-0.453458	0.588939
Impact on small ruminants industry	-0.491565	0.230003
Impact on swine industry	-0.596717	0.191918
Impact horse industry	-0.43717	0.425298
Impact on poultry industry	-0.712914	0.322311
Impact on wildlife industry	-0.626427	0.0484626
Zoonotic impact (costs of treatment per person - cost of illness)	-0.747588	0.0364414
Zoonotic impact (costs of prevention per person)	-0.808772	0.048035
Economic impact (cost of treatment - cost of illness)	-0.736173	0.150826
Impact per animal (prevention costs)	-0.744309	0.24942
Zoonotic / common** agent	-0.514295	-0.391931
Classification of zoonoses	-0.506682	0.329035
Disease knowledge in humans	-0.231618	0.624378
Morbidity rate (%)	0.660469	0.521472
Mortality rate (%)	0.682034	0.655289
Lethality rate (%)	0.673825	0.654675
Contamination route	-0.431481	-0.256693
After-effects or negative impact on the patients' quality of life	-0.730088	0.250856
Presence of a fight plan (vaccination scheme, determination of populations at risk, surveillance of the disease in humans, definition of areas at risk)	-0.690712	-0.456825
Epidemic potential	-0.112723	-0.559521
Vaccination	-0.535366	0.163865
Treatment	-0.691887	0.00807066
Availability and quality of diagnostic tools	-0.502026	-0.0937345
Agro- ecological zone of prediclection for the pathogen or disease	-0.777919	-0.00497488
Climatic conditions favouring the occurrence of the disease or pathogen	-0.427378	0.248947
Influence of annual rainfall in the survival and transmission of the pathogen/disease	-0.174108	0.267214
Influence of annual humidity in the survival and transmission of the pathogen/disease	-0.0935584	0.381211
Influence of annual temperature in the survival and transmission of the pathogen/disease	-0.540775	0.174583
Proximity of the livestock farm to wildlife and disease reservoirs for example contact with birds and wild or feral animals that searched landfill sites containing contaminated animal products	0.686942	0.642784
Potential roles of protected areas in the emergence of the pathogen	-0.143229	0.606839
Proximity of domestic animals and humans to wildlife protected areas and wildlife reservoirs of disease.	0.0441404	0.489905
Hunting Activities: hunted animals can be brought back to where livestock is present	-0.259817	0.664025
Mono species farms—One single farmed animal or multi species farms (farms with more than one species, for example goats and bovines in the same farm/land/premises).	-0.593182	0.215836
Transmission of the agent in relation of the possible spread of the epidemic (i.e. ease/speed of spread)	0.107023	-0.190958
Farm demography/management: such as type of production-reproduction-fattening-finishing.	-0.129447	0.546922
Animal density of farms	-0.46809	0.0958344
Human movements among premises ‐ Veterinarians or farm staff	-0.0517195	0.306675
Feeding practices of farms	-0.117512	0.52314
Lowered consumption	0.0885286	0.382746
Perception of the problem by the consumer (problem poorly known or not known at all, poorly or not controllable at all, affects a sensitive public)	-0.462462	-0.29313
Potential impact of media	0.306937	-0.136417
Impact on animal welfare and biodiversity	0.674181	0.660986
Normalisation variable principale.
[truncated: 25 more columns]

## Sheet: choix des CRITERES
choix des critères ayant un niveau de saturation supérieur 0,5 sur l’une des dimensions pour l’étape suivante
	Chargements de composantes
		Dimension
		1	2		Tri
	Morbidity rate (%)	-0.0180176	0.323476
	Mortality rate (%)	0.675327	0.668785		1
	Lethality rate (%)	0.729172	0.64485		1
	Prevalence (%)	-0.435395	0.0485866
	Pathogenecy	-0.496163	0.140812
	Genetic variability of the infectious agent	-0.32454	0.0939761
	Agent specificity	-0.33353	0.177975
	Transmission mode	-0.529401	0.260076
	Incubation period	-0.588119	0.158593
	Clinical course	-0.284954	0.416628
	Environmental Persistence	0.247167	-0.185919
	Endemic potential	-0.404088	0.274114
	Evolutive character of the pathogen agent	0.238963	-0.1173
	Presence/absence of vector(s) and/or reservoir(s) in Cameroon or in transboundry countries	-0.675263	0.321951
	Control of reservoir(s) and/or vector(s)	-0.286344	0.600047		1
	Vaccination	0.633749	0.701891		1
	Treatment	0.679477	0.647977		1
	Availability and quality of diagnostic tools	-0.754166	-0.614092
	Knowledge on the pathogen agent	-0.612211	0.237823
	Effectiveness of control measures (other than treatment, vaccination and vector(s)/reservoir(s) control)	-0.646137	0.331838
	Effectiveness of prevention (other than vaccination)	-0.681018	0.432151
	Surveillance of the pathogen agent	-0.703138	0.232347
	Detection of emergence—for example difficulties for the farmer/veterinarian or patient to declare the disease or clinical signs not so evident.	-0.35819	0.557546		1
	Antibiotic resistance	-0.400902	0.350041
	Transport vehicles of live animals	-0.546729	0.310139
	Efficiency of the local veterinary network	-0.671435	0.126209
	Production losses (milk, eggs, growth, meat)	0.672479	0.693541		1
	Mandatory slaugthering	0.335533	0.437637
	Additional costs: treatment, vaccination, disinfection, labor	-0.0932429	0.689281		1
	Limitation of importation-exportation	-0.596732	0.17129
	Disturbance of demand and supply (fall in prices, etc)	-0.49713	0.422078
	Impact on related sectors (tourism, animal feeds, etc.)	-0.692708	0.319958
	Impact on cattle industry	-0.453458	0.588939		1
	Impact on small ruminants industry	-0.491565	0.230003
	Impact on swine industry	-0.596717	0.191918
	Impact horse industry	-0.43717	0.425298
	Impact on poultry industry	-0.712914	0.322311
	Impact on wildlife industry	-0.626427	0.0484626
	Zoonotic impact (costs of treatment per person - cost of illness)	-0.747588	0.0364414
	Zoonotic impact (costs of prevention per person)	-0.808772	0.048035
	Economic impact (cost of treatment - cost of illness)	-0.736173	0.150826
	Impact per animal (prevention costs)	-0.744309	0.24942
	Zoonotic / common** agent	-0.514295	-0.391931
	Classification of zoonoses	-0.506682	0.329035
	Disease knowledge in humans	-0.231618	0.624378		1
	Morbidity rate (%)	0.660469	0.521472		1
	Mortality rate (%)	0.682034	0.655289		1
	Lethality rate (%)	0.673825	0.654675		1
	Contamination route	-0.431481	-0.256693
	After-effects or negative impact on the patients' quality of life	-0.730088	0.250856
	Presence of a fight plan (vaccination scheme, determination of populations at risk, surveillance of the disease in humans, definition of areas at risk)	-0.690712	-0.456825
	Epidemic potential	-0.112723	-0.559521
	Vaccination	-0.535366	0.163865
	Treatment	-0.691887	0.00807066
	Availability and quality of diagnostic tools	-0.502026	-0.0937345
	Agro- ecological zone of prediclection for the pathogen or disease	-0.777919	-0.00497488
	Climatic conditions favouring the occurrence of the disease or pathogen	-0.427378	0.248947
	Influence of annual rainfall in the survival and transmission of the pathogen/disease	-0.174108	0.267214
	Influence of annual humidity in the survival and transmission of the pathogen/disease	-0.0935584	0.381211
	Influence of annual temperature in the survival and transmission of the pathogen/disease	-0.540775	0.174583
	Proximity of the livestock farm to wildlife and disease reservoirs for example contact with birds and wild or feral animals that searched landfill sites containing contaminated animal products	0.686942	0.642784		1
	Potential roles of protected areas in the emergence of the pathogen	-0.143229	0.606839		1
	Proximity of domestic animals and humans to wildlife protected areas and wildlife reservoirs of disease.	0.0441404	0.489905
	Hunting Activities: hunted animals can be brought back to where livestock is present	-0.259817	0.664025		1
	Mono species farms—One single farmed animal or multi species farms (farms with more than one species, for example goats and bovines in the same farm/land/premises).	-0.593182	0.215836
	Transmission of the agent in relation of the possible spread of the epidemic (i.e. ease/speed of spread)	0.107023	-0.190958
	Farm demography/management: such as type of production-reproduction-fattening-finishing.	-0.129447	0.546922		1
	Animal density of farms	-0.46809	0.0958344
	Human movements among premises ‐ Veterinarians or farm staff	-0.0517195	0.306675
	Feeding practices of farms	-0.117512	0.52314		1
	Lowered consumption	0.0885286	0.382746
	Perception of the problem by the consumer (problem poorly known or not known at all, poorly or not controllable at all, affects a sensitive public)	-0.462462	-0.29313
	Potential impact of media	0.306937	-0.136417
	Impact on animal welfare and biodiversity	0.674181	0.660986		1
	Normalisation variable principale.
