# Supplementary material for: Parallel multi-criteria decision analysis for sub-national prioritization of zoonoses and animal diseases in Africa: The case of Cameroon
Source: PLoS One. 2024 Jun 25;19(6):e0295742. doi: 10.1371/journal.pone.0295742 (PMC11198839; doi:10.1371/journal.pone.0295742)
Supplement: S2 Data — (XLSX) [file pone.0295742.s010.xlsx]

## Sheet: FICHE PERTINENCE
Num	Names	Morbidity rate (%)	Mortality rate (%)	Lethality rate (%)	Prevalence (%)	Pathogenecy	Genetic variability of the infectious agent	Agent specificity	Transmission mode	Incubation period	Clinical course	Environmental Persistence	Endemic potential	Evolutive character of the pathogen agent	Cattle	Small ruminants	Swine	Equine	Poultry	Wildlife	HUMANS	Presence/absence of vector(s) and/or reservoir(s) in Cameroon or in transboundry countries	Control of reservoir(s) and/or vector(s)	Vaccination	Treatment	Availability and quality of diagnostic tools	Knowledge on the pathogen agent	Effectiveness of control measures (other than treatment, vaccination and vector(s)/reservoir(s) control)	Effectiveness of prevention (other than vaccination)	Surveillance of the pathogen agent	Detection of emergence—for example difficulties for the farmer/veterinarian or patient to declare the disease or clinical signs not so evident.	Antibiotic resistance	Transport vehicles of live animals	Efficiency of the local veterinary network	Production losses (milk, eggs, growth, meat)	Mandatory slaugthering	Additional costs: treatment, vaccination, disinfection, labor	Limitation of importation-exportation	Disturbance of demand and supply (fall in prices, etc)	Impact on related sectors (tourism, animal feeds, etc.)	Impact on cattle industry	Impact on small ruminants industry	Impact on swine industry	Impact horse industry	Impact on poultry industry	Impact on wildlife industry	Zoonotic impact (costs of treatment per person - cost of illness)	Zoonotic impact (costs of prevention per person)	Economic impact (cost of treatment - cost of illness)
1	Dr LOUL SEVERIN	1	1	3	3	3	3	3	3	3	3	4	4	4	3	3	3	3	3	3	3	3	4	4	4	4	1	3	3	4	1	3	1	3	4	4	3	3	2	3	3	3	3	3	3	2	3	3	3
3	Dr FEUSSOM KAMENI Jean Marc	3	3	2	4	2	1	2	3	3	2	3	4	3	2	2	2	2	2	2	2	2	2	2	2	3	2	3	3	3	2	2	2	3	3	2	2	3	3	3	3	3	3	3	3	3	4	4	4
5	Dr POUEME Rodrigue	2	2	2	3	2	4	2	3	4	4	4	3	4	3	3	3	3	3	3	3	3	4	4	4	4	4	4	4	2	4	2	4	3	4	4	4	4	4	3	4	4	4	4	4	4	4	4	4
12	Dr ZAMBOU Henry	4	4	4	4	4	4	4	4	4	4	4	4	4	4	4	4	4	4	4	4	4	4	4	4	4	4	4	4	4	4	4	3	4	4	3	4	4	4	4	3	3	3	4	4	2	4	4	4
14	Dr Conrad NKUO	4	3	4	4	1	1	2	2	2	2	3	2	3	2	2	2	2	2	2	3	2	4	4	4	3	2	2	2	4	2	3	1	2	4	1	1	4	3	3	1	3	3	3	3	3	4	4	2
18	Pr AWAH-NDUKUM Julius	4	4	4	4	4	2	4	4	3	3	3	4	2	4	4	4	4	4	4	4	4	4	3	3	4	4	4	4	4	4	3	2	4	4	3	4	3	3	4	4	4	4	4	4	4	4	4	4
19	Dr NDONGO KOUNOU Marcel Casimir	4	4	4	3	2	2	2	2	2	3	3	3	3	2	2	2	2	2	1	1	3	4	4	4	2	4	4	4	2	4	3	3	2	4	4	4	3	4	3	3	3	3	3	3	3	3	3	3
25	Dr NJAYOU AROUNA	4	4	4	4	2	2	2	2	2	3	3	3	3	3	3	3	3	3	3	3	2	3	4	4	4	4	4	4	4	4	2	3	4	4	4	3	4	3	3	4	4	4	4	4	4	4	4	3
26	Dr SADEUH	3	4	3	4	4	2	3	4	1	1	3	4	2	3	3	3	3	3	3	3	4	4	4	4	2	4	4	4	3	3	4	1	3	3	3	4	4	4	4	4	4	4	4	4	4	4	4	4
27	Mme DIBONGUE	3	3	4	2	4	2	3	4	3	1	3	4	2	3	3	3	3	3	3	4	4	3	4	4	4	3	2	3	4	3	4	1	3	4	3	4	3	2	3	3	3	3	3	4	3	4	3	3
28	Dr BILOUNGA	4	4	4	4	3	3	3	4	4	4	4	4	3	4	4	4	4	4	4	4	4	4	2	2	2	4	2	2	1	2	1	4	1	4	4	4	4	4	4	4	4	4	4	4	4	4	4	4
29	M EBOG Sylvain	2	2	2	3	2	2	1	3	3	3	2	2	2	3	2	2	2	2	3	2	2	3	3	3	3	4	3	3	4	4	2	3	2	3	2	1	2	2	3	2	3	2	2	2	2	2	2	2
30	Pr NKOA Therese	3	3	2	2	3	3	3	2	2	2	2	2	2	2	2	2	2	2	2	2	3	3	4	3	2	3	3	2	2	2	3	2	4	4	2	1	1	2	3	3	2	3	1	3	2	3	4	3
31	M NDENGA Edmond	4	4	4	4	4	3	3	4	3	3	4	4	4	1	1	1	1	1	1	1	3	4	4	4	3	4	3	3	4	4	2	2	4	4	2	2	4	3	4	1	1	1	1	1	1	1	2	3
32	Dr CHEPNA Vitalis	4	4	4	4	3	3	3	4	2	2	4	3	3	4	4	4	4	3	4	4	4	4	4	4	4	3	4	4	3	3	3	2	3	4	4	3	3	3	3	4	3	3	2	4	4	4	4	4
[truncated: 33 more columns]

## Sheet: FICHE IMPORTANCE
Num	Names	Morbidity rate (%)	Mortality rate (%)	Lethality rate (%)	Prevalence (%)	Pathogenecy	Genetic variability of the infectious agent	Agent specificity	Transmission mode	Incubation period	Clinical course	Environmental Persistence	Endemic potential	Evolutive character of the pathogen agent	Cattle	Small ruminants	Swine	Equine	Poultry	Wildlife	HUMANS	Presence/absence of vector(s) and/or reservoir(s) in Cameroon or in transboundry countries	Verif 1	Control of reservoir(s) and/or vector(s)	Vaccination	Treatment	Availability and quality of diagnostic tools	Knowledge on the pathogen agent	Effectiveness of control measures (other than treatment, vaccination and vector(s)/reservoir(s) control)	Effectiveness of prevention (other than vaccination)	Surveillance of the pathogen agent	Detection of emergence—for example difficulties for the farmer/veterinarian or patient to declare the disease or clinical signs not so evident.	Antibiotic resistance	Transport vehicles of live animals	Efficiency of the local veterinary network	Verif 2	Production losses (milk, eggs, growth, meat)	Mandatory slaugthering	Additional costs: treatment, vaccination, disinfection, labor	Limitation of importation-exportation	Disturbance of demand and supply (fall in prices, etc)	Impact on related sectors (tourism, animal feeds, etc.)	Impact on cattle industry	Impact on small ruminants industry	Impact on swine industry	Impact horse industry	Impact on poultry industry	Impact on wildlife industry	Zoonotic impact (costs of treatment per person - cost of illness)
1	Dr LOUL SEVERIN	0	0	5	10	10	5	5	5	5	5	20	15	15	5	5	5	5	5	5	10	10	150	15	15	15	15	0	10	10	20	0	10	0	10	120	20	15	10	5	0	5	5	5	5	5	10	0	5
3	Dr FEUSSOM KAMENI Jean Marc	12	12	12	12	6	3	3	5	5	5	5	15	10	5	5	5	5	5	5	7	8	150	5	10	15	15	10	10	10	10	10	10	5	10	120	12	5	5	5	5	5	5	6	5	5	6	6	10
5	Dr POUEME Rodrigue	5	10	10	10	5	5	10	10	10	5	5	5	10	4	4	4	4	4	10	10	10	150	10	10	10	10	10	20	10	10	10	5	5	10	120	10	5	5	10	10	5	10	5	5	5	5	5	5
12	Dr ZAMBOU Henry	9	9	9	14	9	9	9	14	9	9	9	9	9	2	2	2	2	2	2	2	9	150	10	15	5	10	15	10	10	15	5	10	5	10	120	15	5	8	10	10	10	5	2	5	3	5	2	10
14	Dr Conrad NKUO	14	9	12	13	3	3	6	6	6	6	6	6	9	6	6	6	6	6	6	9	6	150	14	15	14	13	7	7	7	14	7	11	4	7	120	10	3	2	10	8	8	3	7	7	7	8	7	10
18	Pr AWAH-NDUKUM Julius	10	10	10	10	5	2	10	10	4	4	2	7	2	8	8	8	8	8	8	8	8	150	10	8	9	15	12	8	8	12	7	7	4	20	120	9	3	5	4	3	7	8	8	8	8	8	7	9
19	Dr NDONGO KOUNOU Marcel Casimir	10	50	50	5	5	2	2	2	2	5	5	5	5	0	0	0	0	0	0	0	2	150	10	40	40	2	5	5	5	0	5	5	3	0	120	60	10	10	2	5	2	3	3	3	3	3	0	1
25	Dr NJAYOU AROUNA	10	10	10	10	2	3	5	2.5	2.5	5	5	5	5	10	10	10	10	10	10	10	5	150	9.6	14.4	9.6	9.6	9.6	9.6	9.6	9.6	9.6	4.8	9.6	14.4	120	6.875	6.875	6.875	6.875	6.875	6.875	6.875	6.875	6.875	6.875	6.875	6.875	6.875
26	Dr SADEUH	6	8	7	8	8	10	7	10	4	4	8	10	5	8	8	7	5	5	5	7	10	150	12	12	10	8	6	8	15	10	10	15	4	10	120	7	6	8	7	8	7	6	6	6	5	8	7	7
27	Mme DIBONGUE	7	7	10	5	8	5	10	10	8	5	10	10	5	5	5	5	5	5	5	10	10	150	10	15	15	15	10	5	5	10	5	15	5	10	120	10	7	8	7	5	8	5	5	5	5	10	5	9
28	Dr BILOUNGA	10	10	10	10	5	5	5	10	10	5	5	5	5	10	10	5	5	5	10	5	5	150	15	5	10	10	20	10	10	0	10	5	20	5	120	10	10	10	10	10	5	5	5	5	5	7	5	5
29	M EBOG Sylvain	5	5	5	10	5	5	5	10	10	10	5	5	10	10	5	5	5	10	10	5	10	150	10	10	10	10	15	10	10	15	5	10	10	5	120	10	5	5	10	10	5	5	5	5	5	5	5	10
30	Pr NKOA Therese	12	12	8	5	10	5	8	5	5	10	10	10	5	5	5	5	5	5	5	5	10	150	12	20	10	5	10	10	10	8	5	10	8	12	120	10	5	2	3	5	8	7	5	8	4	8	5	10
31	M NDENGA Edmond	10.8	10.8	10.8	10.8	10.8	7	7	10	7	7	10	10	10	3	3	3	3	3	3	3	7	150	12.72	12.72	12.71	7	12.72	7	7	12.71	12.71	5	5	12.71	120	18.34	5	5	18.33	7	18.33	3	3	3	3	3	3	3
32	Dr CHEPNA Vitalis	15	15	15	5	5	5	5	10	5	5	10	5	5	10	0	10	5	0	10	5	5	150	15	10	15	10	10	20	20	10	5	0	0	5	120	15	10	10	0	5	0	5	0	5	0	5	10	10
[truncated: 48 more columns]

## Sheet: Pertinence normalisée
Num	Names	Morbidity rate (%)	Mortality rate (%)	Lethality rate (%)	Prevalence (%)	Pathogenecy	Genetic variability of the infectious agent	Agent specificity	Transmission mode	Incubation period	Clinical course	Environmental Persistence	Endemic potential	Evolutive character of the pathogen agent	Cattle	Small ruminants	Swine	Equine	Poultry	Wildlife	HUMANS	Presence/absence of vector(s) and/or reservoir(s) in Cameroon or in transboundry countries	Control of reservoir(s) and/or vector(s)	Vaccination	Treatment	Availability and quality of diagnostic tools	Knowledge on the pathogen agent	Effectiveness of control measures (other than treatment, vaccination and vector(s)/reservoir(s) control)	Effectiveness of prevention (other than vaccination)	Surveillance of the pathogen agent	Detection of emergence—for example difficulties for the farmer/veterinarian or patient to declare the disease or clinical signs not so evident.	Antibiotic resistance	Transport vehicles of live animals	Efficiency of the local veterinary network	Production losses (milk, eggs, growth, meat)	Mandatory slaugthering	Additional costs: treatment, vaccination, disinfection, labor	Limitation of importation-exportation	Disturbance of demand and supply (fall in prices, etc)	Impact on related sectors (tourism, animal feeds, etc.)	Impact on cattle industry	Impact on small ruminants industry	Impact on swine industry	Impact horse industry	Impact on poultry industry	Impact on wildlife industry	Zoonotic impact (costs of treatment per person - cost of illness)	Zoonotic impact (costs of prevention per person)	Economic impact (cost of treatment - cost of illness)
1	Dr LOUL SEVERIN	1	1	3	3	3	3	3	3	3	3	4	4	4	3	3	3	3	3	3	3	3	4	4	4	4	1	3	3	4	1	3	1	3	4	4	3	3	2	3	3	3	3	3	3	2	3	3	3
3	Dr FEUSSOM KAMENI Jean Marc	3	3	2	4	2	1	2	3	3	2	3	4	3	2	2	2	2	2	2	2	2	2	2	2	3	2	3	3	3	2	2	2	3	3	2	2	3	3	3	3	3	3	3	3	3	4	4	4
5	Dr POUEME Rodrigue	2	2	2	3	2	4	2	3	4	4	4	3	4	3	3	3	3	3	3	3	3	4	4	4	4	4	4	4	2	4	2	4	3	4	4	4	4	4	3	4	4	4	4	4	4	4	4	4
12	Dr ZAMBOU Henry	4	4	4	4	4	4	4	4	4	4	4	4	4	4	4	4	4	4	4	4	4	4	4	4	4	4	4	4	4	4	4	3	4	4	3	4	4	4	4	3	3	3	4	4	2	4	4	4
14	Dr Conrad NKUO	4	3	4	4	1	1	2	2	2	2	3	2	3	2	2	2	2	2	2	3	2	4	4	4	3	2	2	2	4	2	3	1	2	4	1	1	4	3	3	1	3	3	3	3	3	4	4	2
18	Pr AWAH-NDUKUM Julius	4	4	4	4	4	2	4	4	3	3	3	4	2	4	4	4	4	4	4	4	4	4	3	3	4	4	4	4	4	4	3	2	4	4	3	4	3	3	4	4	4	4	4	4	4	4	4	4
19	Dr NDONGO KOUNOU Marcel Casimir	4	4	4	3	2	2	2	2	2	3	3	3	3	2	2	2	2	2	1	1	3	4	4	4	2	4	4	4	2	4	3	3	2	4	4	4	3	4	3	3	3	3	3	3	3	3	3	3
25	Dr NJAYOU AROUNA	4	4	4	4	2	2	2	2	2	3	3	3	3	3	3	3	3	3	3	3	2	3	4	4	4	4	4	4	4	4	2	3	4	4	4	3	4	3	3	4	4	4	4	4	4	4	4	3
26	Dr SADEUH	3	4	3	4	4	2	3	4	1	1	3	4	2	3	3	3	3	3	3	3	4	4	4	4	2	4	4	4	3	3	4	1	3	3	3	4	4	4	4	4	4	4	4	4	4	4	4	4
27	Mme DIBONGUE	3	3	4	2	4	2	3	4	3	1	3	4	2	3	3	3	3	3	3	4	4	3	4	4	4	3	2	3	4	3	4	1	3	4	3	4	3	2	3	3	3	3	3	4	3	4	3	3
28	Dr BILOUNGA	4	4	4	4	3	3	3	4	4	4	4	4	3	4	4	4	4	4	4	4	4	4	2	2	2	4	2	2	1	2	1	4	1	4	4	4	4	4	4	4	4	4	4	4	4	4	4	4
29	M EBOG Sylvain	2	2	2	3	2	2	1	3	3	3	2	2	2	3	2	2	2	2	3	2	2	3	3	3	3	4	3	3	4	4	2	3	2	3	2	1	2	2	3	2	3	2	2	2	2	2	2	2
30	Pr NKOA Therese	3	3	2	2	3	3	3	2	2	2	2	2	2	2	2	2	2	2	2	2	3	3	4	3	2	3	3	2	2	2	3	2	4	4	2	1	1	2	3	3	2	3	1	3	2	3	4	3
31	M NDENGA Edmond	4	4	4	4	4	3	3	4	3	3	4	4	4	1	1	1	1	1	1	1	3	4	4	4	3	4	3	3	4	4	2	2	4	4	2	2	4	3	4	1	1	1	1	1	1	1	2	3
32	Dr CHEPNA Vitalis	4	4	4	4	3	3	3	4	2	2	4	3	3	4	4	4	4	3	4	4	4	4	4	4	4	3	4	4	3	3	3	2	3	4	4	3	3	3	3	4	3	3	2	4	4	4	4	4
	Mean	3.26667	3.26667	3.33333	3.46667	2.86667	2.46667	2.66667	3.2	2.73333	2.66667	3.26667	3.33333	2.93333	2.86667	2.8	2.8	2.8	2.73333	2.8	2.86667	3.13333	3.6	3.6	3.53333	3.2	3.33333	3.26667	3.26667	3.2	3.06667	2.73333	2.26667	3	3.8	3	2.93333	3.26667	3.06667	3.33333	3.06667	3.13333	3.13333	3	3.33333	3	3.46667	3.53333	3.33333
	Stdev	0.96115	0.96115	0.899735	0.743223	0.99043	0.915475	0.816497	0.861892	0.883715	0.9759	0.703732	0.816497	0.798809	0.915475	0.941124	0.941124	0.941124	0.883715	1.01419	1.0601	0.833809	0.632456	0.736788	0.743223	0.861892	0.9759	0.798809	0.798809	1.01419	1.0328	0.883715	1.0328	0.92582	0.414039	1	1.2228	0.883715	0.798809	0.48795	1.0328	0.833809	0.833809	1.06904	0.899735	1	0.915475	0.743223	0.723747
	Cumul	49	49	50	52	43	37	40	48	41	40	49	50	44	43	42	42	42	41	42	43	47	54	54	53	48	50	49	49	48	46	41	34	45	57	45	44	49	46	50	46	47	47	45	50	45	52	53	50
[truncated: 115 more columns]

## Sheet: Importance normalisée
Num	Names	Morbidity rate (%)	Mortality rate (%)	Lethality rate (%)	Prevalence (%)	Pathogenecy	Genetic variability of the infectious agent	Agent specificity	Transmission mode	Incubation period	Clinical course	Environmental Persistence	Endemic potential	Evolutive character of the pathogen agent	Cattle	Small ruminants	Swine	Equine	Poultry	Wildlife	HUMANS	Presence/absence of vector(s) and/or reservoir(s) in Cameroon or in transboundry countries	Verif 1	Control of reservoir(s) and/or vector(s)	Vaccination	Treatment	Availability and quality of diagnostic tools	Knowledge on the pathogen agent	Effectiveness of control measures (other than treatment, vaccination and vector(s)/reservoir(s) control)	Effectiveness of prevention (other than vaccination)	Surveillance of the pathogen agent	Detection of emergence—for example difficulties for the farmer/veterinarian or patient to declare the disease or clinical signs not so evident.	Antibiotic resistance	Transport vehicles of live animals	Efficiency of the local veterinary network	Verif 2	Production losses (milk, eggs, growth, meat)	Mandatory slaugthering	Additional costs: treatment, vaccination, disinfection, labor	Limitation of importation-exportation	Disturbance of demand and supply (fall in prices, etc)	Impact on related sectors (tourism, animal feeds, etc.)	Impact on cattle industry	Impact on small ruminants industry	Impact on swine industry	Impact horse industry	Impact on poultry industry	Impact on wildlife industry	Zoonotic impact (costs of treatment per person - cost of illness)
1	Dr LOUL SEVERIN	0	0	5	10	10	5	5	5	5	5	20	15	15	5	5	5	5	5	5	10	10	150	15	15	15	15	0	10	10	20	0	10	0	10	120	20	15	10	5	0	5	5	5	5	5	10	0	5
3	Dr FEUSSOM KAMENI Jean Marc	12	12	12	12	6	3	3	5	5	5	5	15	10	5	5	5	5	5	5	7	8	150	5	10	15	15	10	10	10	10	10	10	5	10	120	12	5	5	5	5	5	5	6	5	5	6	6	10
5	Dr POUEME Rodrigue	5	10	10	10	5	5	10	10	10	5	5	5	10	4	4	4	4	4	10	10	10	150	10	10	10	10	10	20	10	10	10	5	5	10	120	10	5	5	10	10	5	10	5	5	5	5	5	5
12	Dr ZAMBOU Henry	9	9	9	14	9	9	9	14	9	9	9	9	9	2	2	2	2	2	2	2	9	150	10	15	5	10	15	10	10	15	5	10	5	10	120	15	5	8	10	10	10	5	2	5	3	5	2	10
14	Dr Conrad NKUO	14	9	12	13	3	3	6	6	6	6	6	6	9	6	6	6	6	6	6	9	6	150	14	15	14	13	7	7	7	14	7	11	4	7	120	10	3	2	10	8	8	3	7	7	7	8	7	10
18	Pr AWAH-NDUKUM Julius	10	10	10	10	5	2	10	10	4	4	2	7	2	8	8	8	8	8	8	8	8	150	10	8	9	15	12	8	8	12	7	7	4	20	120	9	3	5	4	3	7	8	8	8	8	8	7	9
19	Dr NDONGO KOUNOU Marcel Casimir	10	50	50	5	5	2	2	2	2	5	5	5	5	0	0	0	0	0	0	0	2	150	10	40	40	2	5	5	5	0	5	5	3	0	120	60	10	10	2	5	2	3	3	3	3	3	0	1
25	Dr NJAYOU AROUNA	10	10	10	10	2	3	5	2.5	2.5	5	5	5	5	10	10	10	10	10	10	10	5	150	9.6	14.4	9.6	9.6	9.6	9.6	9.6	9.6	9.6	4.8	9.6	14.4	120	6.875	6.875	6.875	6.875	6.875	6.875	6.875	6.875	6.875	6.875	6.875	6.875	6.875
26	Dr SADEUH	6	8	7	8	8	10	7	10	4	4	8	10	5	8	8	7	5	5	5	7	10	150	12	12	10	8	6	8	15	10	10	15	4	10	120	7	6	8	7	8	7	6	6	6	5	8	7	7
27	Mme DIBONGUE	7	7	10	5	8	5	10	10	8	5	10	10	5	5	5	5	5	5	5	10	10	150	10	15	15	15	10	5	5	10	5	15	5	10	120	10	7	8	7	5	8	5	5	5	5	10	5	9
28	Dr BILOUNGA	10	10	10	10	5	5	5	10	10	5	5	5	5	10	10	5	5	5	10	5	5	150	15	5	10	10	20	10	10	0	10	5	20	5	120	10	10	10	10	10	5	5	5	5	5	7	5	5
29	M EBOG Sylvain	5	5	5	10	5	5	5	10	10	10	5	5	10	10	5	5	5	10	10	5	10	150	10	10	10	10	15	10	10	15	5	10	10	5	120	10	5	5	10	10	5	5	5	5	5	5	5	10
30	Pr NKOA Therese	12	12	8	5	10	5	8	5	5	10	10	10	5	5	5	5	5	5	5	5	10	150	12	20	10	5	10	10	10	8	5	10	8	12	120	10	5	2	3	5	8	7	5	8	4	8	5	10
31	M NDENGA Edmond	10.8	10.8	10.8	10.8	10.8	7	7	10	7	7	10	10	10	3	3	3	3	3	3	3	7	150	12.72	12.72	12.71	7	12.72	7	7	12.71	12.71	5	5	12.71	120	18.34	5	5	18.33	7	18.33	3	3	3	3	3	3	3
32	Dr CHEPNA Vitalis	15	15	15	5	5	5	5	10	5	5	10	5	5	10	0	10	5	0	10	5	5	150	15	10	15	10	10	20	20	10	5	0	0	5	120	15	10	10	0	5	0	5	0	5	0	5	10	10
	Mean	9.05333	11.8533	12.2533	9.18667	6.45333	4.93333	6.46667	7.96667	6.16667	6	7.66667	8.13333	7.33333	6.06667	5.06667	5.33333	4.86667	4.86667	6.26667	6.4	7.66667	150	11.3547	14.1413	13.354	10.3067	10.1547	9.97333	9.77333	10.4207	7.08733	8.18667	5.84	9.40733	120	14.881	6.725	6.65833	7.21367	6.525	6.68033	5.45833	4.79167	5.45833	4.65833	6.525	4.925	7.39167
	Stdev	3.89319	11.0909	10.762	2.9727	2.67204	2.31352	2.5317	3.43546	2.697	2.0354	4.25385	3.52272	3.37357	3.1728	3.08143	2.69037	2.29492	2.97289	3.26161	3.1803	2.55417	0	2.72595	8.02896	7.93169	3.87067	4.71472	4.44128	3.74537	5.20199	3.25411	4.12066	4.82979	4.70133	8.49261e-15	13.0547	3.23906	2.76799	4.46974	2.9232	4.07827	1.91544	2.06786	1.49677	1.94137	2.19791	2.73119	2.97267
	Cumul	135.8	177.8	183.8	137.8	96.8	74	97	119.5	92.5	90	115	122	110	91	76	80	73	73	94	96	115	2250	170.32	212.12	200.31	154.6	152.32	149.6	146.6	156.31	106.31	122.8	87.6	141.11	1800	223.215	100.875	99.875	108.205	97.875	100.205	81.875	71.875	81.875	69.875	97.875	73.875	110.875
[truncated: 138 more columns]

## Sheet: SCj x WDWj
		Score pertinence normalisé
Num	Names	Morbidity rate (%)	Mortality rate (%)	Lethality rate (%)	Prevalence (%)	Pathogenecy	Genetic variability of the infectious agent	Agent specificity	Transmission mode	Incubation period	Clinical course	Environmental Persistence	Endemic potential	Evolutive character of the pathogen agent	Cattle	Small ruminants	Swine	Equine	Poultry	Wildlife	HUMANS	Presence/absence of vector(s) and/or reservoir(s) in Cameroon or in transboundry countries	Control of reservoir(s) and/or vector(s)	Vaccination	Treatment	Availability and quality of diagnostic tools	Knowledge on the pathogen agent	Effectiveness of control measures (other than treatment, vaccination and vector(s)/reservoir(s) control)	Effectiveness of prevention (other than vaccination)	Surveillance of the pathogen agent	Detection of emergence—for example difficulties for the farmer/veterinarian or patient to declare the disease or clinical signs not so evident.	Antibiotic resistance	Transport vehicles of live animals	Efficiency of the local veterinary network	Production losses (milk, eggs, growth, meat)	Mandatory slaugthering	Additional costs: treatment, vaccination, disinfection, labor	Limitation of importation-exportation	Disturbance of demand and supply (fall in prices, etc)	Impact on related sectors (tourism, animal feeds, etc.)	Impact on cattle industry	Impact on small ruminants industry	Impact on swine industry	Impact horse industry	Impact on poultry industry	Impact on wildlife industry	Zoonotic impact (costs of treatment per person - cost of illness)	Zoonotic impact (costs of prevention per person)	Economic impact (cost of treatment - cost of illness)
1	Dr LOUL SEVERIN	0.00800244	0.00599213	0.438978	0.311791	0.48789	0.586105	0.460954	0.402727	0.51211	0.511737	0.823514	0.83631	0.870259	0.549488	0.561022	0.561022	0.611891	0.627336	0.608269	0.580886	0.356369	0.805438	0.722777	0.765409	0.836195	0.00262041	0.395703	0.381572	0.823514	0.0277555	0.623023	0.0700389	0.474487	0.722777	0.816656	0.431916	0.399398	0.0848987	0.474487	0.545136	0.547901	0.511397	0.612312	0.427694	0.30672	0.355085	0.32705	0.463576
3	Dr FEUSSOM KAMENI Jean Marc	0.422576	0.395703	0.115503	0.786053	0.143981	0.0290014	0.113326	0.402727	0.51211	0.165769	0.349372	0.83631	0.536424	0.175471	0.186558	0.186558	0.214884	0.217833	0.222623	0.215501	0.0526167	0.00837296	0.0183723	0.0526204	0.362262	0.0526204	0.395703	0.381572	0.476853	0.169176	0.225957	0.292367	0.474487	0.0502977	0.126433	0.126452	0.399398	0.455684	0.474487	0.545136	0.547901	0.511397	0.612312	0.427694	0.654986	0.752165	0.765409	0.827609
5	Dr POUEME Rodrigue	0.0964486	0.0824854	0.115503	0.311791	0.143981	0.898694	0.113326	0.402727	0.856019	0.848465	0.823514	0.381572	0.870259	0.549488	0.561022	0.561022	0.611891	0.627336	0.608269	0.580886	0.356369	0.805438	0.722777	0.765409	0.836195	0.765409	0.804989	0.83631	0.148024	0.830824	0.225957	0.905165	0.474487	0.722777	0.816656	0.788239	0.79629	0.874975	0.474487	0.859289	0.873567	0.841342	0.895359	0.802473	0.903679	0.752165	0.765409	0.827609
12	Dr ZAMBOU Henry	0.818968	0.804989	0.813442	0.786053	0.8418	0.898694	0.844463	0.788279	0.856019	0.848465	0.823514	0.83631	0.870259	0.881298	0.884497	0.884497	0.912783	0.923519	0.905406	0.884113	0.811553	0.805438	0.722777	0.765409	0.836195	0.765409	0.804989	0.83631	0.823514	0.830824	0.916066	0.648969	0.847062	0.722777	0.452099	0.788239	0.79629	0.874975	0.847062	0.545136	0.547901	0.511397	0.895359	0.802473	0.30672	0.752165	0.765409	0.827609
14	Dr Conrad NKUO	0.818968	0.395703	0.813442	0.786053	0.0180923	0.0290014	0.113326	0.0979961	0.1582	0.165769	0.349372	0.0568114	0.536424	0.175471	0.186558	0.186558	0.214884	0.217833	0.222623	0.580886	0.0526167	0.805438	0.722777	0.765409	0.362262	0.0526204	0.0824854	0.0568114	0.823514	0.169176	0.623023	0.0700389	0.124681	0.722777	0.0151377	0.0172086	0.79629	0.455684	0.474487	0.0348303	0.547901	0.511397	0.612312	0.427694	0.654986	0.752165	0.765409	0.129741
18	Pr AWAH-NDUKUM Julius	0.818968	0.804989	0.813442	0.786053	0.8418	0.200715	0.844463	0.788279	0.51211	0.511737	0.349372	0.83631	0.172391	0.881298	0.884497	0.884497	0.912783	0.923519	0.905406	0.884113	0.811553	0.805438	0.227007	0.32705	0.836195	0.765409	0.804989	0.83631	0.823514	0.830824	0.623023	0.292367	0.847062	0.722777	0.452099	0.788239	0.399398	0.455684	0.847062	0.859289	0.873567	0.841342	0.895359	0.802473	0.903679	0.752165	0.765409	0.827609
19	Dr NDONGO KOUNOU Marcel Casimir	0.818968	0.804989	0.813442	0.311791	0.143981	0.200715	0.113326	0.0979961	0.1582	0.511737	0.349372	0.381572	0.536424	0.175471	0.186558	0.186558	0.214884	0.217833	0.0358088	0.0376103	0.356369	0.805438	0.722777	0.765409	0.0461126	0.765409	0.804989	0.83631	0.148024	0.830824	0.623023	0.648969	0.124681	0.722777	0.816656	0.788239	0.399398	0.874975	0.474487	0.545136	0.547901	0.511397	0.612312	0.427694	0.654986	0.355085	0.32705	0.463576
25	Dr NJAYOU AROUNA	0.818968	0.804989	0.813442	0.786053	0.143981	0.200715	0.113326	0.0979961	0.1582	0.511737	0.349372	0.381572	0.536424	0.549488	0.561022	0.561022	0.611891	0.627336	0.608269	0.580886	0.0526167	0.221982	0.722777	0.765409	0.836195	0.765409	0.804989	0.83631	0.823514	0.830824	0.225957	0.648969	0.847062	0.722777	0.816656	0.431916	0.79629	0.455684	0.474487	0.859289	0.873567	0.841342	0.895359	0.802473	0.903679	0.752165	0.765409	0.463576
26	Dr SADEUH	0.422576	0.804989	0.438978	0.786053	0.8418	0.200715	0.460954	0.788279	0.0209694	0.0243352	0.349372	0.83631	0.172391	0.549488	0.561022	0.561022	0.611891	0.627336	0.608269	0.580886	0.811553	0.805438	0.722777	0.765409	0.0461126	0.765409	0.804989	0.83631	0.476853	0.5	0.916066	0.0700389	0.474487	0.0502977	0.452099	0.788239	0.79629	0.874975	0.847062	0.859289	0.873567	0.841342	0.895359	0.802473	0.903679	0.752165	0.765409	0.827609
27	Mme DIBONGUE	0.422576	0.395703	0.813442	0.0380018	0.8418	0.200715	0.460954	0.788279	0.51211	0.0243352	0.349372	0.83631	0.172391	0.549488	0.561022	0.561022	0.611891	0.627336	0.608269	0.884113	0.811553	0.221982	0.722777	0.765409	0.836195	0.32705	0.0824854	0.381572	0.823514	0.5	0.916066	0.0700389	0.474487	0.722777	0.452099	0.788239	0.399398	0.0848987	0.474487	0.545136	0.547901	0.511397	0.612312	0.802473	0.654986	0.752165	0.32705	0.463576
28	Dr BILOUNGA	0.818968	0.804989	0.813442	0.786053	0.48789	0.586105	0.460954	0.788279	0.856019	0.848465	0.823514	0.83631	0.536424	0.881298	0.884497	0.884497	0.912783	0.923519	0.905406	0.884113	0.811553	0.805438	0.0183723	0.0526204	0.0461126	0.765409	0.0824854	0.0568114	0.021085	0.169176	0.0345407	0.905165	0.0125516	0.722777	0.816656	0.788239	0.79629	0.874975	0.847062	0.859289	0.873567	0.841342	0.895359	0.802473	0.903679	0.752165	0.765409	0.827609
29	M EBOG Sylvain	0.0964486	0.0824854	0.115503	0.311791	0.143981	0.200715	0.0101696	0.402727	0.51211	0.511737	0.0442958	0.0568114	0.172391	0.549488	0.186558	0.186558	0.214884	0.217833	0.608269	0.215501	0.0526167	0.221982	0.227007	0.32705	0.362262	0.765409	0.395703	0.381572	0.823514	0.830824	0.225957	0.648969	0.124681	0.0502977	0.126433	0.0172086	0.0904072	0.0848987	0.474487	0.197561	0.547901	0.17288	0.246722	0.112187	0.30672	0.0771402	0.0526204	0.129741
30	Pr NKOA Therese	0.422576	0.395703	0.115503	0.0380018	0.48789	0.586105	0.460954	0.0979961	0.1582	0.165769	0.0442958	0.0568114	0.172391	0.175471	0.186558	0.186558	0.214884	0.217833	0.222623	0.215501	0.356369	0.221982	0.722777	0.32705	0.0461126	0.32705	0.395703	0.0568114	0.148024	0.169176	0.623023	0.292367	0.847062	0.722777	0.126433	0.0172086	0.0077262	0.0848987	0.474487	0.545136	0.183344	0.511397	0.0489586	0.427694	0.30672	0.355085	0.765409	0.463576
31	M NDENGA Edmond	0.818968	0.804989	0.813442	0.786053	0.8418	0.586105	0.460954	0.788279	0.51211	0.511737	0.823514	0.83631	0.870259	0.0233011	0.0265035	0.0265035	0.0312009	0.0297911	0.0358088	0.0376103	0.356369	0.805438	0.722777	0.765409	0.362262	0.765409	0.395703	0.381572	0.823514	0.830824	0.225957	0.292367	0.847062	0.722777	0.126433	0.126452	0.79629	0.455684	0.847062	0.0348303	0.0270677	0.0277933	0.0489586	0.0122972	0.079395	0.00661494	0.0526204	0.463576
32	Dr CHEPNA Vitalis	0.818968	0.804989	0.813442	0.786053	0.48789	0.586105	0.460954	0.788279	0.1582	0.165769	0.823514	0.381572	0.536424	0.881298	0.884497	0.884497	0.912783	0.627336	0.905406	0.884113	0.811553	0.805438	0.722777	0.765409	0.836195	0.32705	0.804989	0.83631	0.476853	0.5	0.623023	0.292367	0.474487	0.722777	0.816656	0.431916	0.399398	0.455684	0.474487	0.859289	0.547901	0.511397	0.246722	0.802473	0.903679	0.752165	0.765409	0.827609
[truncated: 195 more columns]

## Sheet: SCjxWDWj
Morbidity rate (%)	Mortality rate (%)	Lethality rate (%)	Prevalence (%)	Pathogenecy	Genetic variability of the infectious agent	Agent specificity	Transmission mode	Incubation period	Clinical course	Environmental Persistence	Endemic potential	Evolutive character of the pathogen agent	Cattle	Small ruminants	Swine	Equine	Poultry	Wildlife	HUMANS	Presence/absence of vector(s) and/or reservoir(s) in Cameroon or in transboundry countries	Control of reservoir(s) and/or vector(s)	Vaccination	Treatment	Availability and quality of diagnostic tools	Knowledge on the pathogen agent	Effectiveness of control measures (other than treatment, vaccination and vector(s)/reservoir(s) control)	Effectiveness of prevention (other than vaccination)	Surveillance of the pathogen agent	Detection of emergence—for example difficulties for the farmer/veterinarian or patient to declare the disease or clinical signs not so evident.	Antibiotic resistance	Transport vehicles of live animals	Efficiency of the local veterinary network	Production losses (milk, eggs, growth, meat)	Mandatory slaugthering	Additional costs: treatment, vaccination, disinfection, labor	Limitation of importation-exportation	Disturbance of demand and supply (fall in prices, etc)	Impact on related sectors (tourism, animal feeds, etc.)	Impact on cattle industry	Impact on small ruminants industry	Impact on swine industry	Impact horse industry	Impact on poultry industry	Impact on wildlife industry	Zoonotic impact (costs of treatment per person - cost of illness)	Zoonotic impact (costs of prevention per person)	Economic impact (cost of treatment - cost of illness)	Impact per animal (prevention costs)	Zoonotic / common** agent
0	0	2.19489	3.11791	4.8789	2.93052	2.30477	2.01363	2.56055	2.55869	16.4703	12.5447	13.0539	2.74744	2.80511	2.80511	3.05946	3.13668	3.04135	5.80886	3.56369	12.0816	10.8417	11.4811	12.5429	0	3.95703	3.81572	16.4703	0	6.23023	0	4.74487	14.4555	12.2498	4.31916	1.99699	0	2.37244	2.72568	2.7395	2.55698	3.06156	4.27694	0	1.77542	3.2705	2.31788	1.95784	0
5.07091	4.74844	1.38603	9.43263	0.863885	0.0870042	0.339977	2.01363	2.56055	0.828844	1.74686	12.5447	5.36424	0.877354	0.93279	0.93279	1.07442	1.08916	1.11311	1.50851	0.420933	0.0418648	0.183723	0.789306	5.43394	0.526204	3.95703	3.81572	4.76853	1.69176	2.25957	1.46184	4.74487	0.603572	0.632166	0.63226	1.99699	2.27842	2.37244	2.72568	3.2874	2.55698	3.06156	2.56617	3.92992	7.52165	7.65409	8.27609	8.14475	11.314
0.482243	0.824854	1.15503	3.11791	0.719904	4.49347	1.13326	4.02727	8.56019	4.24232	4.11757	1.90786	8.70259	2.19795	2.24409	2.24409	2.44757	2.50934	6.08269	5.80886	3.56369	8.05438	7.22777	7.65409	8.36195	7.65409	16.0998	8.3631	1.48024	8.30824	1.12978	4.52583	4.74487	7.22777	4.08328	3.9412	7.9629	8.74975	2.37244	8.59289	4.36783	4.20671	4.4768	4.01236	4.51839	3.76082	11.4811	4.13805	4.07237	8.08144
7.37071	7.2449	7.32098	11.0047	7.5762	8.08824	7.60017	11.0359	7.70417	7.63618	7.41163	7.52679	7.83233	1.7626	1.76899	1.76899	1.82557	1.84704	1.81081	1.76823	7.30398	8.05438	10.8417	3.82705	8.36195	11.4811	8.04989	8.3631	12.3527	4.15412	9.16066	3.24484	8.47062	10.8417	2.2605	6.30591	7.9629	8.74975	8.47062	2.72568	1.0958	2.55698	2.68608	4.01236	0.613441	7.52165	7.65409	4.13805	4.07237	4.04072
11.4656	3.56133	9.7613	10.2187	0.0542768	0.0870042	0.679953	0.587977	0.949199	0.994613	2.09623	0.340868	4.82781	1.05283	1.11935	1.11935	1.2893	1.307	1.33574	5.22798	0.3157	11.2761	10.8417	10.7157	4.70941	0.368343	0.577398	0.39768	11.5292	1.18423	6.85325	0.280156	0.872764	7.22777	0.045413	0.0344172	7.9629	3.64547	3.7959	0.104491	3.83531	3.57978	4.28619	3.42155	4.5849	7.52165	7.65409	0.648706	0.371163	9.69772
8.18968	8.04989	8.13442	7.86053	4.209	0.40143	8.44463	7.88279	2.04844	2.04695	0.698744	5.85417	0.344782	7.05039	7.07598	7.07598	7.30226	7.38815	7.24325	7.0729	6.49242	8.05438	1.81606	2.94345	12.5429	9.18491	6.43991	6.69048	9.88217	5.81577	4.36116	1.16947	16.9412	6.50499	1.3563	3.9412	1.59759	1.36705	5.92943	6.87431	6.98853	6.73073	7.16288	6.41978	6.32575	6.76948	6.12328	6.62087	5.70132	8.88958
8.18968	40.2494	40.6721	1.55895	0.719904	0.40143	0.226651	0.195992	0.3164	2.55869	1.74686	1.90786	2.68212	0	0	0	0	0	0	0	0.712739	8.05438	28.9111	30.6164	0.0922251	3.82705	4.02494	4.18155	0	4.15412	3.11511	1.94691	0	43.3666	8.16656	7.88239	0.798796	4.37488	0.948975	1.63541	1.6437	1.53419	1.83694	1.28308	0	0.355085	0.32705	0.927152	0.783137	0.489471
8.18968	8.04989	8.13442	7.86053	0.287962	0.602145	0.566628	0.24499	0.3955	2.55869	1.74686	1.90786	2.68212	5.49488	5.61022	5.61022	6.11891	6.27336	6.08269	5.80886	0.263083	2.13103	10.408	7.34793	8.02747	7.34793	7.72789	8.02858	7.90574	7.97591	1.08459	6.2301	12.1977	4.96909	5.61451	2.96942	5.47449	3.13283	3.2621	5.90761	6.00577	5.78422	6.1556	5.517	6.21279	5.17113	5.26219	3.18709	5.59951	8.08144
2.53545	6.43991	3.07285	6.28842	6.7344	2.00715	3.22668	7.88279	0.0838775	0.097341	2.79497	8.3631	0.861955	4.39591	4.48818	3.92715	3.05946	3.13668	3.04135	4.0662	8.11553	9.66525	8.67332	7.65409	0.3689	4.59246	6.43991	12.5447	4.76853	5	13.741	0.280156	4.74487	0.352084	2.7126	6.30591	5.57403	6.9998	5.92943	5.15573	5.2414	5.04805	4.4768	6.41978	6.32575	5.26515	6.12328	5.79326	2.74098	0
2.95803	2.76992	8.13442	0.190009	6.7344	1.00357	4.60954	7.88279	4.09688	0.121676	3.49372	8.3631	0.861955	2.74744	2.80511	2.80511	3.05946	3.13668	3.04135	8.84113	8.11553	2.21982	10.8417	11.4811	12.5429	3.2705	0.412427	1.90786	8.23514	2.5	13.741	0.350195	4.74487	7.22777	3.16469	6.30591	2.79579	0.424494	3.7959	2.72568	2.7395	2.55698	3.06156	8.02473	3.27493	6.76948	2.28935	3.24503	2.74098	0
8.18968	8.04989	8.13442	7.86053	2.43945	2.93052	2.30477	7.88279	8.56019	4.24232	4.11757	4.18155	2.68212	8.81298	8.84497	4.42249	4.56391	4.61759	9.05406	4.42056	4.05776	12.0816	0.0918614	0.526204	0.461126	15.3082	0.824854	0.568114	0	1.69176	0.172703	18.1033	0.062758	7.22777	8.16656	7.88239	7.9629	8.74975	4.23531	4.29644	4.36783	4.20671	4.4768	5.61731	4.51839	3.76082	3.82705	4.13805	6.5158	8.08144
0.482243	0.412427	0.577514	3.11791	0.719904	1.00357	0.0508479	4.02727	5.1211	5.11737	0.221479	0.284057	1.72391	5.49488	0.93279	0.93279	1.07442	2.17833	6.08269	1.07751	0.526167	2.21982	2.27007	3.2705	3.62262	11.4811	3.95703	3.81572	12.3527	4.15412	2.25957	6.48969	0.623403	0.502977	0.632166	0.0860431	0.904072	0.848987	2.37244	0.987806	2.7395	0.8644	1.23361	0.560933	1.5336	0.771402	0.263102	1.29741	0.742327	0
5.07091	4.74844	0.924022	0.190009	4.8789	2.93052	3.68764	0.489981	0.791	1.65769	0.442958	0.568114	0.861955	0.877354	0.93279	0.93279	1.07442	1.08916	1.11311	1.07751	3.56369	2.66378	14.4555	3.2705	0.230563	3.2705	3.95703	0.568114	1.18419	0.845879	6.23023	2.33894	10.1647	7.22777	0.632166	0.0344172	0.0231786	0.424494	3.7959	3.81595	0.916719	4.09117	0.195834	3.42155	1.5336	3.55085	11.4811	4.63576	0.0223256	0
8.84485	8.69388	8.78517	8.48937	9.09144	4.10273	3.22668	7.88279	3.58477	3.58216	8.23514	8.3631	8.70259	0.0699034	0.0795105	0.0795105	0.0936027	0.0893733	0.107426	0.112831	2.49458	10.2452	9.19372	9.72835	2.53584	9.73601	2.76992	2.671	10.4669	10.5598	1.12978	1.46184	10.7662	13.2557	0.632166	0.63226	14.596	3.18979	15.5266	0.104491	0.0812032	0.08338	0.146876	0.0368915	0.238185	0.0198448	0.263102	3.24503	0.371163	3.42629
12.2845	12.0748	12.2016	3.93026	2.43945	2.93052	2.30477	7.88279	0.791	0.828844	8.23514	1.90786	2.68212	8.81298	0	8.84497	4.56391	0	9.05406	4.42056	4.05776	12.0816	7.22777	11.4811	8.36195	3.2705	16.0998	16.7262	4.76853	2.5	0	0	2.37244	10.8417	8.16656	4.31916	0	2.27842	0	4.29644	0	2.55698	0	4.01236	9.03679	7.52165	7.65409	12.4141	8.14475	0
[truncated: 31 more columns]

## Sheet: liste des critères
	Chargements de composantes
		Dimension
		1	2
	Morbidity rate (%)	0.254294	-0.53076
Domaine Epidémiologie	Mortality rate (%)	0.834795	-0.274368	1
	Lethality rate (%)	0.831173	-0.294955	1
	Prevalence (%)	-0.558812	-0.153397
	Pathogenecy	-0.22854	0.404785
	Genetic variability of the infectious agent	-0.321446	0.306425
	Agent specificity	-0.637256	-0.109894
	Transmission mode	-0.434973	0.0950204
	Incubation period	-0.312989	0.436745
	Clinical course	0.052476	0.30304
	Environmental Persistence	-0.210354	0.684347	1
	Endemic potential	-0.203818	0.465892
	Evolutive character of the pathogen agent	-0.246078	0.71025	1
	Cattle	-0.680476	-0.194576
	Small ruminants	-0.782423	0.02217
	Swine	-0.822081	-0.290901
	Equine	-0.831063	-0.291196
	Poultry	-0.762498	0.101916
	Wildlife	-0.682088	-0.210981
	HUMANS	-0.74819	-0.350808
	Presence/absence of vector(s) and/or reservoir(s) in Cameroon or in transboundry countries	-0.517778	-0.0589636
	Control of reservoir(s) and/or vector(s)	-0.169067	0.136876
Domaine Contrôle et Prévention	Vaccination	0.837366	-0.169343	1
	Treatment	0.837366	-0.169343	1
	Availability and quality of diagnostic tools	-0.558316	-0.0533037
	Knowledge on the pathogen agent	-0.218812	-0.188419
	Effectiveness of control measures (other than treatment, vaccination and vector(s)/reservoir(s) control)	-0.318194	-0.503662
	Effectiveness of prevention (other than vaccination)	-0.380614	-0.559365
	Surveillance of the pathogen agent	-0.257837	0.737916	1
	Detection of emergence—for example difficulties for the farmer/veterinarian or patient to declare the disease or clinical signs not so evident.	0.0852004	-0.58035
	Antibiotic resistance	-0.311295	0.349866
	Transport vehicles of live animals	-0.176462	-0.118541
	Efficiency of the local veterinary network	-0.495792	-0.14962
Domaine Économies et Echanges Commerciaux	Production losses (milk, eggs, growth, meat)	0.837366	-0.169343	1
	Mandatory slaugthering	-0.242139	-0.371858
	Additional costs: treatment, vaccination, disinfection, labor	-0.257659	-0.38194
	Limitation of importation-exportation	-0.629809	-0.00622956
	Disturbance of demand and supply (fall in prices, etc)	0.0285245	-0.740592
	Impact on related sectors (tourism, animal feeds, etc.)	-0.646863	0.37174
	Impact on cattle industry	-0.478336	-0.601234
	Impact on small ruminants industry	-0.512658	-0.499561
	Impact on swine industry	-0.660623	-0.433179
	Impact horse industry	-0.633691	-0.437732
	Impact on poultry industry	-0.745808	-0.299976
	Impact on wildlife industry	-0.485464	-0.730262
	Zoonotic impact (costs of treatment per person - cost of illness)	-0.517614	-0.631019
	Zoonotic impact (costs of prevention per person)	-0.652397	-0.263254
	Economic impact (cost of treatment - cost of illness)	-0.475253	-0.425587
	Impact per animal (prevention costs)	-0.545485	-0.649825
	Zoonotic / common** agent	-0.374832	-0.410529
Domaine Santé Publique	Classification of zoonoses	-0.0959426	0.757008	1
	Disease knowledge in humans	-0.212424	0.700663	1
	Morbidity rate (%)	0.845166	-0.345354	1
	Mortality rate (%)	0.814702	-0.364275	1
	Lethality rate (%)	0.837446	-0.271362	1
	Contamination route	-0.445964	-0.604588
	After-effects or negative impact on the patients' quality of life	-0.690025	-0.36075
	Presence of a fight plan (vaccination scheme, determination of populations at risk, surveillance of the disease in humans, definition of areas at risk)	-0.795414	0.466985
	Epidemic potential	-0.289704	-0.674508
	Vaccination	-0.769653	0.39406
	Treatment	-0.874714	0.231663
	Availability and quality of diagnostic tools	-0.56557	-0.320636
	Agro- ecological zone of prediclection for the pathogen or disease	-0.351501	0.179269
	Climatic conditions favouring the occurrence of the disease or pathogen	0.0954365	-0.59278
	Influence of annual rainfall in the survival and transmission of the pathogen/disease	-0.0455821	-0.0917074
	Influence of annual humidity in the survival and transmission of the pathogen/disease	-0.249881	0.0382297
	Influence of annual temperature in the survival and transmission of the pathogen/disease	-0.564617	-0.121892
Domaine IMPACT SUR L'ENVIRONNEMENT	Proximity of the livestock farm to wildlife and disease reservoirs for example contact with birds and wild or feral animals that searched landfill sites containing contaminated animal products	0.667401	-0.474026	1
	Potential roles of protected areas in the emergence of the pathogen	0.238773	-0.683602
	Proximity of domestic animals and humans to wildlife protected areas and wildlife reservoirs of disease.	-0.200344	0.67462	1
	Hunting Activities: hunted animals can be brought back to where livestock is present	-0.301886	0.465911
	Mono species farms—One single farmed animal or multi species farms (farms with more than one species, for example goats and bovines in the same farm/land/premises).	-0.51836	0.378785
	Transmission of the agent in relation of the possible spread of the epidemic (i.e. ease/speed of spread)	0.288469	-0.666234
	Farm demography/management: such as type of production-reproduction-fattening-finishing.	0.0484863	-0.212194
	Animal density of farms	-0.414403	-0.638014
	Human movements among premises ‐ Veterinarians or farm staff	0.324844	-0.350977
	Feeding practices of farms	0.405875	-0.400934
Domaine IMPACT SUR LA SOCIETE	Lowered consumption	0.657564	0.243175	1
	Perception of the problem by the consumer (problem poorly known or not known at all, poorly or not controllable at all, affects a sensitive public)	-0.0814587	-0.461638
	Potential impact of media	0.446216	-0.244911
	Impact on animal welfare and biodiversity	0.85184	-0.172743	1
	Normalisation variable principale.
