# Supplementary material for: Parallel multi-criteria decision analysis for sub-national prioritization of zoonoses and animal diseases in Africa: The case of Cameroon
Source: PLoS One. 2024 Jun 25;19(6):e0295742. doi: 10.1371/journal.pone.0295742 (PMC11198839; doi:10.1371/journal.pone.0295742)
Supplement: S3 Data — (XLSX) [file pone.0295742.s011.xlsx]

## Sheet: PERTINENCE
Disease	EXPERT	Lethality rate (%)	Mortality rate (%)	Control of reservoir(s) and/or vector(s)	Vaccination	Treatment	Detection of emergence—for example difficulties for the farmer/veterinarian or patient to declare the disease or clinical signs not so evident.	Production losses (milk, eggs, growth, meat)	Additional costs: treatment, vaccination, disinfection, labor	Impact on cattle industry	Disease knowledge in humans	Morbidity rate (%)	Mortality rate (%)	Lethality rate (%)	Proximity of the livestock farm to wildlife and disease reservoirs for example contact with birds and wild or feral animals that searched landfill sites containing contaminated animal products	Potential roles of protected areas in the emergence of the pathogen	Hunting Activities: hunted animals can be brought back to where livestock is present	Farm demography/management: such as type of production-reproduction-fattening-finishing.	Feeding practices of farms	Impact on animal welfare and biodiversity			Lethality rate (%)	Mortality rate (%)	Control of reservoir(s) and/or vector(s)	Vaccination	Treatment	Detection of emergence—for example difficulties for the farmer/veterinarian or patient to declare the disease or clinical signs not so evident.	Production losses (milk, eggs, growth, meat)	Additional costs: treatment, vaccination, disinfection, labor	Impact on cattle industry	Disease knowledge in humans	Morbidity rate (%)	Mortality rate (%)	Lethality rate (%)	Proximity of the livestock farm to wildlife and disease reservoirs for example contact with birds and wild or feral animals that searched landfill sites containing contaminated animal products	Potential roles of protected areas in the emergence of the pathogen	Hunting Activities: hunted animals can be brought back to where livestock is present	Farm demography/management: such as type of production-reproduction-fattening-finishing.	Feeding practices of farms	Impact on animal welfare and biodiversity
HOKOVIROSE	M. MEKE CHRISTIAN	3	3	2	3	4	2	3	2	3	3	2	1	2	3	3	3	4	3	3
	Dr POUEME Rodrigue	3	3	3	3	2	2	3	3	2	2	1	2	2	4	4	3	3	3	2
IAFP	M. MEKE CHRISTIAN	3	4	4	4	4	3	4	4	4	3	4	3	3	4	4	3	4	3	4			0.397001	0.691462	0.783289	0.878327	0.92135	0.691462	0.691462	0.806762	0.933193	0.5	0.691462	0.5	0.5	0.806762	0.806762	0.397001	0.691462	0.193238	0.691462
	Dr GOMSU Charles	4	4	3	1	1	3	4	4	1	1	1	1	1	3	3	2	4	4	2			0.783289	0.691462	0.397001	0.202328	0.23975	0.691462	0.691462	0.806762	0.308538	0.0786496	0.0668072	0.0786496	0.0786496	0.193238	0.193238	0.0958473	0.691462	0.806762	0.0668072
	Dr HAMADOU	2	2	2	1	2	3	4	3	1	4	4	4	4	3	3	4	3	3	4			0.0958473	0.0668072	0.0958473	0.202328	0.5	0.691462	0.691462	0.193238	0.308538	0.76025	0.691462	0.76025	0.76025	0.193238	0.193238	0.783289	0.0668072	0.193238	0.691462
	Dr KAMGA	4	4	4	3	1	2	3	3	1	4	4	4	4	4	4	4	4	4	4			0.783289	0.691462	0.783289	0.691462	0.23975	0.0668072	0.0668072	0.193238	0.308538	0.76025	0.691462	0.76025	0.76025	0.806762	0.806762	0.783289	0.691462	0.806762	0.691462
	ecart-type	0.957427	1	0.957427	1.5	1.41421	0.5	0.5	0.57735	1.5	1.41421	1.5	1.41421	1.41421	0.57735	0.57735	0.957427	0.5	0.57735	1
	moyenne	3.25	3.5	3.25	2.25	2	2.75	3.75	3.5	1.75	3	3.25	3	3	3.5	3.5	3.25	3.75	3.5	3.5
	somme	13	14	13	9	8	11	15	14	7	12	13	12	12	14	14	13	15	14	14
MONEISIOSE	M. MEKE CHRISTIAN	2	2	3	3	4	4	4	4	2	3	3	2	3	2	3	3	4	3	3			0.193238	0.602999	3	0.691462	0.806762	0.783289	0.783289	0.933193	0.193238	0.691462	0.806762	0.806762	0.933193	0.0668072	0.308538	0.691462	0.691462	0.691462	0.308538
	M. AMALOUSSOU Thomas	2	1	3	1	3	3	2	3	3	3	3	2	1	3	3	3	3	3	3			0.193238	0.216711	3	0.202328	0.193238	0.397001	0.0958473	0.308538	0.806762	0.691462	0.806762	0.806762	0.308538	0.691462	0.308538	0.691462	0.0668072	0.691462	0.308538
	M. WAYANG Justin	3	1	3	1	3	2	3	3	2	3	1	1	1	3	3	3	4	3	3			0.806762	0.216711	3	0.202328	0.193238	0.0958473	0.397001	0.308538	0.193238	0.691462	0.193238	0.193238	0.308538	0.691462	0.308538	0.691462	0.691462	0.691462	0.308538
	Mde DEBE Madéleine	3	3	3	4	4	4	4	3	3	1	1	1	1	3	4	2	4	2	4			0.806762	0.904153	3	0.878327	0.806762	0.783289	0.783289	0.308538	0.806762	0.0668072	0.193238	0.193238	0.308538	0.691462	0.933193	0.0668072	0.691462	0.0668072	0.933193
	ecert - type	0.57735	0.957427	0	1.5	0.57735	0.957427	0.957427	0.5	0.57735	1	1.1547	0.57735	1	0.5	0.5	0.5	0.5	0.5	0.5
	moyenne	2.5	1.75	3	2.25	3.5	3.25	3.25	3.25	2.5	2.5	2	1.5	1.5	2.75	3.25	2.75	3.75	2.75	3.25
	somme	10	7	12	9	14	13	13	13	10	10	8	6	6	11	13	11	15	11	13
Fièvre aphteuse	M. MEKE CHRISTIAN	2	2	3	4	4	3	4	4	4	2	1	1	1	3	3	3	4	3	4			0.308538	0.308538	0.602999	0.691462	0.904153	0.193238	0.769291	0.691462	0.769291	0.5	0.308538	0.220551	0.220551	0.308538	0.397001	0.464185	0.769291	0.691462	0.691462
	Dr Simon DICKMU	4	2	2	4	2	3	4	4	4	3	1	1	1	3	4	3	4	3	1			0.933193	0.308538	0.216711	0.691462	0.216711	0.193238	0.769291	0.691462	0.769291	0.889664	0.308538	0.220551	0.220551	0.308538	0.783289	0.464185	0.769291	0.691462	0.0668072
	M. DJAOUYANG Bijoux	2	3	4	4	2	4	4	3	4	1	1	1	1	4	4	3	4	2	4			0.308538	0.933193	0.904153	0.691462	0.216711	0.806762	0.769291	0.0668072	0.769291	0.110336	0.308538	0.220551	0.220551	0.933193	0.783289	0.464185	0.769291	0.0668072	0.691462
	Dr SEINI BOUKAR	2	2	2	3	3	4	4	4	4	2	2	1	1	3	2	3	4	3	4			0.308538	0.308538	0.216711	0.0668072	0.602999	0.806762	0.769291	0.691462	0.769291	0.5	0.933193	0.220551	0.220551	0.308538	0.0958473	0.464185	0.769291	0.691462	0.691462
	ecart-type	1	0.5	0.957427	0.5	0.957427	0.57735	0	0.5	0	0.816497	0.5	0	0	0.5	0.957427	0	0	0.5	1.5
	moyenne	2.5	2.25	2.75	3.75	2.75	3.5	4	3.75	4	2	1.25	1	1	3.25	3.25	3	4	2.75	3.25
	somme	10	9	11	15	11	14	16	15	16	8	5	4	4	13	13	12	16	11	13
Hépatite virale E	Dr GOMSU Charles	3	3	1	4	3	2	3	3	1	1	1	1	1	2	3	3	3	4	4			0.691462	0.691462	0.122639	0.877361	0.604297	0.0668072	0.397001	0.193238	0.308538	0.193238	0.0668072	0.0958473	0.193238	0.0668072	0.691462	0.691462	0.308538	0.904153	0.933193
	Mde EWIDIWIDI	3	3	3	2	3	3	4	4	1	1	3	3	3	3	3	3	3	3	3			0.691462	0.691462	0.650732	0.349268	0.604297	0.691462	0.783289	0.806762	0.308538	0.193238	0.691462	0.783289	0.806762	0.691462	0.691462	0.691462	0.308538	0.602999	0.308538
	M. AMALOUSSOU Thomas	1	1	4	1	3	3	2	3	1	3	3	2	1	3	3	3	3	2	3			0.0668072	0.0668072	0.877361	0.122639	0.604297	0.691462	0.0958473	0.193238	0.308538	0.806762	0.691462	0.397001	0.193238	0.691462	0.691462	0.691462	0.308538	0.216711	0.308538
	Dr OKAH-NNANE	3	3	2	3	3	3	4	4	3	3	3	3	3	3	2	2	4	2	3			0.691462	0.691462	0.349268	0.650732	0.604297	0.691462	0.783289	0.806762	0.933193	0.806762	0.691462	0.783289	0.806762	0.691462	0.0668072	0.0668072	0.933193	0.216711	0.308538
	ecart-type	1	1	1.29099	1.29099	0	0.5	0.957427	0.57735	1	1.1547	1	0.957427	1.1547	0.5	0.5	0.5	0.5	0.957427	0.5
	moyenne	2.5	2.5	2.5	2.5	3	2.75	3.25	3.5	1.5	2	2.5	2.25	2	2.75	2.75	2.75	3.25	2.75	3.25
	somme	10	10	10	10	12	11	13	14	6	8	10	9	8	11	11	11	13	11	13
COVID 19 SARS COV 1	Dr GOD-YANG Laurent	3	2	3	2	3	4	2	3	2	4	3	3	3	2	3	3	4	2	4			0.193238	0.110336	0.308538	0.193238	0.0668072	0.691462	0.5	0.5	0.5	0.691462	0.193238	0.308538	0.308538	0.0958473	0.193238	0.193238	0.76025	0.806762	0.691462
	Dr NGUENA Ranyl	4	4	3	3	4	4	1	1	1	4	4	4	4	3	3	3	4	2	4			0.806762	0.889664	0.308538	0.806762	0.691462	0.691462	0.23975	0.0786496	0.23975	0.691462	0.806762	0.933193	0.933193	0.397001	0.193238	0.193238	0.76025	0.806762	0.691462
	M. BAH MANGA	3	3	3	2	4	3	4	4	1	3	3	3	3	4	4	4	3	1	1			0.193238	0.5	0.308538	0.193238	0.691462	0.0668072	0.92135	0.76025	0.23975	0.0668072	0.193238	0.308538	0.308538	0.783289	0.806762	0.806762	0.5	0.193238	0.0668072
	Dr AISSATOU DIDDI	4	3	4	3	4	4	1	4	4	4	4	3	3	4	4	4	1	1	4			0.806762	0.5	0.933193	0.806762	0.691462	0.691462	0.23975	0.76025	0.92135	0.691462	0.806762	0.308538	0.308538	0.783289	0.806762	0.806762	0.0786496	0.193238	0.691462
	ecart -type	0.57735	0.816497	0.5	0.57735	0.5	0.5	1.41421	1.41421	1.41421	0.5	0.57735	0.5	0.5	0.957427	0.57735	0.57735	1.41421	0.57735	1.5
	moyenne	3.5	3	3.25	2.5	3.75	3.75	2	3	2	3.75	3.5	3.25	3.25	3.25	3.5	3.5	3	1.5	3.25
	somme	14	12	13	10	15	15	8	12	8	15	14	13	13	13	14	14	12	6	13
ANTHRAX	Dr GOD-YANG Laurent	2	2	2	3	1	3	2	3	3	4	4	4	4	3	3	3	3	3	4			0.5	0.349268	0.193238	0.193238	0.216711	0.193238	0.0958473	0.308538	0.691462	0.806762	0.806762	0.806762	0.806762	0.193238	0.193238	0.193238	0.193238	0.193238	0.691462
	Dr MBETI Guy Maxime	2	4	3	4	2	4	4	4	1	3	3	3	3	4	4	4	4	4	4			0.5	0.877361	0.806762	0.806762	0.602999	0.806762	0.783289	0.933193	0.0668072	0.193238	0.193238	0.193238	0.193238	0.806762	0.806762	0.806762	0.806762	0.806762	0.691462
	Mde NGOULA A	1	1	2	4	1	4	4	3	3	4	4	4	4	4	4	4	4	4	4			0.110336	0.122639	0.193238	0.806762	0.216711	0.806762	0.783289	0.308538	0.691462	0.806762	0.806762	0.806762	0.806762	0.806762	0.806762	0.806762	0.806762	0.806762	0.691462
	Dr NGONO EMA	3	3	3	3	3	3	3	3	3	3	3	3	3	3	3	3	3	3	3			0.889664	0.650732	0.806762	0.193238	0.904153	0.193238	0.397001	0.308538	0.691462	0.193238	0.193238	0.193238	0.193238	0.193238	0.193238	0.193238	0.193238	0.193238	0.0668072
	ecart - type	0.816497	1.29099	0.57735	0.57735	0.957427	0.57735	0.957427	0.5	1	0.57735	0.57735	0.57735	0.57735	0.57735	0.57735	0.57735	0.57735	0.57735	0.5
	moyenne	2	2.5	2.5	3.5	1.75	3.5	3.25	3.25	2.5	3.5	3.5	3.5	3.5	3.5	3.5	3.5	3.5	3.5	3.75
	somme	8	10	10	14	7	14	13	13	10	14	14	14	14	14	14	14	14	14	15
IAHP	Dr GOD-YANG Laurent	4	4	3	3	4	4	3	3	4	3	3	3	3	3	3	3	2	3	3			0.76025	0.778813	0.691462	0.691462	0.877361	0.806762	0.5	0.5	0.933193	0.5	0.602999	0.5	0.5	0.0668072	0.0668072	0.0668072	0.0958473	0.578743	0.578743
	Dr NGUENA Ranyl	3	4	3	3	3	4	1	1	1	2	2	2	2	4	4	4	4	4	3			0.5	0.778813	0.691462	0.691462	0.650732	0.806762	0.0786496	0.0786496	0.308538	0.110336	0.216711	0.110336	0.110336	0.691462	0.691462	0.691462	0.783289	0.839742	0.578743
	M. BAH MANGA	1	4	3	2	1	3	4	4	1	3	2	3	3	4	4	4	3	1	4			0.157299	0.778813	0.691462	0.0668072	0.122639	0.193238	0.76025	0.76025	0.308538	0.5	0.216711	0.5	0.5	0.691462	0.691462	0.691462	0.397001	0.0821493	0.839742
	Dr Simon DICKMU	4	4	2	3	2	3	4	4	1	4	4	4	4	4	4	4	4	3	1			0.76025	0.778813	0.0668072	0.691462	0.349268	0.193238	0.76025	0.76025	0.308538	0.889664	0.904153	0.889664	0.889664	0.691462	0.691462	0.691462	0.783289	0.578743	0.0821493
	ecart-type	1.41421	0	0.5	0.5	1.29099	0.57735	1.41421	1.41421	1.5	0.816497	0.957427	0.816497	0.816497	0.5	0.5	0.5	0.957427	1.25831	1.25831
	moyenne	3	4	2.75	2.75	2.5	3.5	3	3	1.75	3	2.75	3	3	3.75	3.75	3.75	3.25	2.75	2.75
	somme	12	16	11	11	10	14	12	12	7	12	11	12	12	15	15	15	13	11	11
Fièvre de la vallée du rift	Dr GOD-YANG Laurent	4	4	4	4	4	4	3	3	3	4	3	2	3	4	3	4	4	3	3			0.806762	0.806762	0.770691	0.877361	0.806762	0.904153	0.358482	0.193238	0.602999	0.691462	0.193238	0.0668072	0.193238	0.691462	0.193238	0.806762	0.691462	0.806762	0.783289
	Dr POUEME Rodrigue	2	4	4	3	2	2	3	3	2	3	3	4	4	4	4	3	3	2	2			0.193238	0.806762	0.770691	0.650732	0.193238	0.216711	0.358482	0.193238	0.216711	0.0668072	0.193238	0.691462	0.806762	0.691462	0.806762	0.193238	0.0668072	0.193238	0.397001
	Dr Simon DICKMU	4	2	4	2	2	2	3	4	2	4	4	4	4	4	4	4	4	3	1			0.806762	0.193238	0.770691	0.349268	0.193238	0.216711	0.358482	0.806762	0.216711	0.691462	0.806762	0.691462	0.806762	0.691462	0.806762	0.806762	0.691462	0.806762	0.0958473
	M. Mohaman Bello	2	2	4	1	4	3	3	4	4	4	4	4	3	3	3	3	4	2	3			0.193238	0.193238	0.770691	0.122639	0.806762	0.602999	0.358482	0.806762	0.904153	0.691462	0.806762	0.691462	0.193238	0.0668072	0.193238	0.193238	0.691462	0.193238	0.783289
	ecart - type	1.1547	1.1547	0	1.29099	1.1547	0.957427	0	0.57735	0.957427	0.5	0.57735	1	0.57735	0.5	0.57735	0.57735	0.5	0.57735	0.957427
	moyenne	3	3	4	2.5	3	2.75	3	3.5	2.75	3.75	3.5	3.5	3.5	3.75	3.5	3.5	3.75	2.5	2.25
	somme	12	12	16	10	12	11	12	14	11	15	14	14	14	15	14	14	15	10	9
New castle	Dr MBETI Guy Maxime	4	4	3	4	2	4	4	4	1	2	1	1	1	4	4	4	4	4	4			0.806762	0.933193	0.783289	0.691462	0.349268	0.691462	0.691462	0.76025	0.308538	0.806762	0.201153	0.201153	0.201153	0.691462	0.691462	0.691462	0.691462	0.806762	0.76025
	M. ZILWOUBE Robert	4	3	2	2	4	4	3	1	1	1	1	1	1	3	3	3	3	3	1			0.806762	0.308538	0.397001	0.0668072	0.877361	0.691462	0.0668072	0.0786496	0.308538	0.193238	0.201153	0.201153	0.201153	0.0668072	0.0668072	0.0668072	0.0668072	0.193238	0.0786496
	M. WAYANG Justin	3	3	3	4	1	3	4	4	1	2	1	1	1	4	4	4	4	3	4			0.193238	0.308538	0.783289	0.691462	0.122639	0.0668072	0.691462	0.76025	0.308538	0.806762	0.201153	0.201153	0.201153	0.691462	0.691462	0.691462	0.691462	0.193238	0.76025
	M. NANG NANG A	3	3	1	4	3	4	4	3	4	1	1	1	1	4	4	4	4	4	3			0.193238	0.308538	0.0958473	0.691462	0.650732	0.691462	0.691462	0.5	0.933193	0.193238	0.201153	0.201153	0.201153	0.691462	0.691462	0.691462	0.691462	0.806762	0.5
	ecart-type	0.57735	0.5	0.957427	1	1.29099	0.5	0.5	1.41421	1.5	0.57735	0	0	0	0.5	0.5	0.5	0.5	0.57735	1.41421
	moyenne	3.5	3.25	2.25	3.5	2.5	3.75	3.75	3	1.75	1.5	1	1	1	3.75	3.75	3.75	3.75	3.5	3
	somme	14	13	9	14	10	15	15	12	7	6	4	4	4	15	15	15	15	14	12
PPCC	Dr MBETI Guy Maxime	3	1	3	4	4	4	4	4	1	1	1	1	1	3	3	4	4	4	3			0.691462	0.122639	0.691462	0.691462	0.904153	0.806762	0.691462	0.933193	0.202328	0.216711	0.308538	0.308538	0.308538	0.193238	0.5	0.783289	0.806762	0.806762	0.308538
	M. OUMAROU	2	2	3	2	2	4	4	3	4	2	2	2	2	4	4	4	4	3	3			0.0668072	0.349268	0.691462	0.0668072	0.216711	0.806762	0.691462	0.308538	0.878327	0.602999	0.933193	0.933193	0.933193	0.806762	0.889664	0.783289	0.806762	0.193238	0.308538
	Mde FAIWE PAMPAM MATY	3	3	3	4	3	2	3	3	1	1	1	1	1	3	3	2	3	3	3			0.691462	0.650732	0.691462	0.691462	0.602999	0.193238	0.0668072	0.308538	0.202328	0.216711	0.308538	0.308538	0.308538	0.193238	0.5	0.0958473	0.193238	0.193238	0.308538
	M. MOUSTAPHA HAMZA	3	4	1	4	2	2	4	3	3	3	1	1	1	4	2	3	3	4	4			0.691462	0.877361	0.0668072	0.691462	0.216711	0.193238	0.691462	0.308538	0.691462	0.904153	0.308538	0.308538	0.308538	0.806762	0.110336	0.397001	0.193238	0.806762	0.933193
	ecart - type	0.5	1.29099	1	1	0.957427	1.1547	0.5	0.5	1.5	0.957427	0.5	0.5	0.5	0.57735	0.816497	0.957427	0.57735	0.57735	0.5
	moyenne	2.75	2.5	2.5	3.5	2.75	3	3.75	3.25	2.25	1.75	1.25	1.25	1.25	3.5	3	3.25	3.5	3.5	3.25
	somme	11	10	10	14	11	12	15	13	9	7	5	5	5	14	12	13	14	14	13
Pasteurellose	Dr MBETI Guy Maxime	2	2	4	4	4	4	4	4	1	3	3	3	2	3	3	4	4	4	3			0.193238	0.0668072	0.76025	0.836925	0.933193	0.904153	0.783289	0.806762	0.0821493	0.904153	0.933193	0.933193	0.933193	0.55641	0.5	0.839742	0.933193	0.839742	0.55641
	M. BAH MANGA	3	3	4	4	3	3	3	3	3	2	1	1	1	3	3	3	3	1	3			0.806762	0.691462	0.76025	0.836925	0.308538	0.602999	0.397001	0.193238	0.578743	0.602999	0.308538	0.308538	0.308538	0.55641	0.5	0.578743	0.308538	0.0821493	0.55641
	Dr SEINI BOUKAR	3	3	3	4	3	2	4	4	3	1	1	1	1	3	2	1	3	3	3			0.806762	0.691462	0.5	0.836925	0.308538	0.216711	0.783289	0.806762	0.578743	0.216711	0.308538	0.308538	0.308538	0.55641	0.110336	0.0821493	0.308538	0.578743	0.55641
	Dr OUMAROU LEBALE	2	3	1	4	3	2	2	3	4	1	1	1	1	3	4	3	3	3	3			0.193238	0.691462	0.0786496	0.836925	0.308538	0.216711	0.0958473	0.193238	0.839742	0.216711	0.308538	0.308538	0.308538	0.55641	0.889664	0.578743	0.308538	0.578743	0.55641
	ecart- type	0.57735	0.5	1.41421	0	0.5	0.957427	0.957427	0.57735	1.25831	0.957427	1	1	0.5	0	0.816497	1.25831	0.5	1.25831	0
	moyenne	2.5	2.75	3	4	3.25	2.75	3.25	3.5	2.75	1.75	1.5	1.5	1.25	3	3	2.75	3.25	2.75	3
	somme	10	11	12	16	13	11	13	14	11	7	6	6	5	12	12	11	13	11	12
Trypanosomose	Dr POUEME Rodrigue	4	3	4	2	3	4	4	4	3	3	2	2	2	4	4	2	3	3	2			0.691462	0.193238	0.752472	0.806762	0.193238	0.806762	0.691462	0.691462	0.0668072	0.691462	0.806762	0.806762	0.806762	0.806762	0.904153	0.5	0.193238	0.783289	0.0958473
	Dr SEINI BOUKAR	4	4	4	1	4	4	4	4	4	3	1	1	1	4	2	1	4	1	4			0.691462	0.806762	0.752472	0.193238	0.806762	0.806762	0.691462	0.691462	0.691462	0.691462	0.193238	0.193238	0.193238	0.806762	0.216711	0.110336	0.806762	0.0958473	0.783289
	M. MOUSTAPHA HAMZA	3	3	4	2	3	3	4	3	4	3	2	2	2	3	2	2	3	3	3			0.0668072	0.193238	0.752472	0.806762	0.193238	0.193238	0.691462	0.0668072	0.691462	0.691462	0.806762	0.806762	0.806762	0.193238	0.216711	0.5	0.193238	0.783289	0.397001
	M. Mohaman Bello	4	4	4	1	4	3	3	4	4	1	1	1	1	3	3	3	4	2	4			0.691462	0.806762	0.752472	0.193238	0.806762	0.193238	0.0668072	0.691462	0.691462	0.0668072	0.193238	0.193238	0.193238	0.193238	0.602999	0.889664	0.806762	0.397001	0.783289
	ecart - type	0.5	0.57735	0	0.57735	0.57735	0.57735	0.5	0.5	0.5	1	0.57735	0.57735	0.57735	0.57735	0.957427	0.816497	0.57735	0.957427	0.957427
	moyenne	3.75	3.5	4	1.5	3.5	3.5	3.75	3.75	3.75	2.5	1.5	1.5	1.5	3.5	2.75	2	3.5	2.25	3.25
	somme	15	14	16	6	14	14	15	15	15	10	6	6	6	14	11	8	14	9	13
Dermatophylose	Dr POUEME Rodrigue	3	2	2	3	3	3	3	3	4	2	2	2	2	4	4	2	3	3	2			0.308538	0.308538	0.421257	0.933193	0.308538	0.193238	0.5	0.193238	0.691462	0.933193	0.933193	0.933193	0.933193	0.889664	0.877361	0.5	0.783289	0.806762	0.308538
	M. DAWI YONATAN	4	2	4	1	3	4	2	4	3	1	1	1	1	2	2	1	2	2	2			0.933193	0.308538	0.917851	0.308538	0.308538	0.806762	0.110336	0.806762	0.0668072	0.308538	0.308538	0.308538	0.308538	0.110336	0.349268	0.110336	0.397001	0.193238	0.308538
	Dr VAITCHAFA Philippe	3	2	2	1	3	3	3	3	4	1	1	1	1	3	3	3	3	3	4			0.308538	0.308538	0.421257	0.308538	0.308538	0.193238	0.5	0.193238	0.691462	0.308538	0.308538	0.308538	0.308538	0.5	0.650732	0.889664	0.783289	0.806762	0.933193
	Dr ILIASSOU	3	3	1	1	4	4	4	4	4	1	1	1	1	3	1	2	1	2	2			0.308538	0.933193	0.160258	0.308538	0.933193	0.806762	0.889664	0.806762	0.691462	0.308538	0.308538	0.308538	0.308538	0.5	0.122639	0.5	0.0958473	0.193238	0.308538
	ecart-- type	0.5	0.5	1.25831	1	0.5	0.57735	0.816497	0.57735	0.5	0.5	0.5	0.5	0.5	0.816497	1.29099	0.816497	0.957427	0.57735	1
	moyenne	3.25	2.25	2.25	1.5	3.25	3.5	3	3.5	3.75	1.25	1.25	1.25	1.25	3	2.5	2	2.25	2.5	2.5
	somme	13	9	9	6	13	14	12	14	15	5	5	5	5	12	10	8	9	10	10
Maladie de Gumboro	Dr NGUENA Ranyl	4	4	3	4	2	3	1	1	1	1	1	1	1	4	4	4	4	4	2			0.889664	0.933193	0.783289	0.76025	0.308538	0.397001	0.0668072	0.0786496	0.308538	0.308538	0.308538	0.308538	0.308538	0.816514	0.933193	0.933193	0.806762	0.889664	0.110336
	Dr AISSATOU DIDDI	2	3	2	1	2	4	4	4	1	2	2	2	2	4	3	3	3	3	3			0.110336	0.308538	0.397001	0.0786496	0.308538	0.783289	0.691462	0.76025	0.308538	0.933193	0.933193	0.933193	0.933193	0.816514	0.308538	0.308538	0.193238	0.5	0.5
	Dr OUMAROU LEBALE	3	3	1	4	2	2	4	4	1	1	1	1	1	4	3	3	3	3	3			0.5	0.308538	0.0958473	0.76025	0.308538	0.0958473	0.691462	0.76025	0.308538	0.308538	0.308538	0.308538	0.308538	0.816514	0.308538	0.308538	0.193238	0.5	0.5
	Mde DEBE Madéleine	3	3	3	3	4	4	4	3	3	1	1	1	1	4	3	3	4	2	4			0.5	0.308538	0.783289	0.5	0.933193	0.783289	0.691462	0.5	0.933193	0.308538	0.308538	0.308538	0.308538	0.816514	0.308538	0.308538	0.806762	0.110336	0.889664
	ecart-type	0.816497	0.5	0.957427	1.41421	1	0.957427	1.5	1.41421	1	0.5	0.5	0.5	0.5	0	0.5	0.5	0.57735	0.816497	0.816497
	moyenne	3	3.25	2.25	3	2.5	3.25	3.25	3	1.5	1.25	1.25	1.25	1.25	4	3.25	3.25	3.5	3	3
	somme	12	13	9	12	10	13	13	12	6	5	5	5	5	16	13	13	14	12	12
Colibaccilose	M. BAH MANGA	3	3	3	4	3	3	3	3	1	3	3	3	3	3	3	3	3	1	3			0.602999	0.933193	0.904153	0.933193	0.800838	0.783289	0.806762	0.806762	0.193238	0.806762	0.904153	0.904153	0.904153	0.806762	0.691462	0.691462	0.806762	0.110336	0.783289
	M. ZILWOUBE Robert	2	2	2	1	3	1	2	2	3	3	2	2	2	3	3	3	2	3	1			0.216711	0.308538	0.602999	0.308538	0.800838	0.0958473	0.193238	0.193238	0.806762	0.806762	0.602999	0.602999	0.602999	0.806762	0.691462	0.691462	0.193238	0.889664	0.0958473
	M. DAWI YONATAN	4	2	1	1	3	3	2	2	1	1	1	1	1	2	2	1	2	2	2			0.904153	0.308538	0.216711	0.308538	0.800838	0.783289	0.193238	0.193238	0.193238	0.193238	0.216711	0.216711	0.216711	0.193238	0.0668072	0.0668072	0.193238	0.5	0.397001
	M. NANG NANG A	2	2	1	1	3	2	3	3	3	1	1	1	1	2	3	3	3	2	3			0.216711	0.308538	0.216711	0.308538	0.800838	0.397001	0.806762	0.806762	0.806762	0.193238	0.216711	0.216711	0.216711	0.193238	0.691462	0.691462	0.806762	0.5	0.783289
	ecart- type	0.957427	0.5	0.957427	1.5	0	0.957427	0.57735	0.57735	1.1547	1.1547	0.957427	0.957427	0.957427	0.57735	0.5	1	0.57735	0.816497	0.957427
	moyenne	2.75	2.25	1.75	1.75	3	2.25	2.5	2.5	2	2	1.75	1.75	1.75	2.5	2.75	2.5	2.5	2	2.25
	somme	11	9	7	7	12	9	10	10	8	8	7	7	7	10	11	10	10	8	9
Fasciolose	Mde EWIDIWIDI	3	3	4	1	3	3	4	4	4	2	1	1	1	2	3	3	3	3	3			0.308538	0.520543	0.691462	0.308538	0.193238	0.308538	0.691462	0.691462	0.691462	0.349268	0.216711	0.216711	0.216711	0.110336	0.578743	0.578743	0.578743	0.691462	0.691462
	Mde NGOULA A	4	3	4	1	4	4	4	4	4	4	2	2	2	4	4	4	4	3	3			0.933193	0.520543	0.691462	0.308538	0.806762	0.933193	0.691462	0.691462	0.691462	0.877361	0.602999	0.602999	0.602999	0.889664	0.839742	0.839742	0.839742	0.691462	0.691462
	Dr ILIASSOU	3	3	3	1	4	3	4	4	4	1	1	1	1	3	1	1	1	2	2			0.308538	0.520543	0.0668072	0.308538	0.806762	0.308538	0.691462	0.691462	0.691462	0.122639	0.216711	0.216711	0.216711	0.5	0.0821493	0.0821493	0.0821493	0.0668072	0.0668072
	Dr NGONO EMA	3	3	4	3	3	3	3	3	3	3	3	3	3	3	3	3	3	3	3			0.308538	0.520543	0.691462	0.933193	0.193238	0.308538	0.0668072	0.0668072	0.0668072	0.650732	0.904153	0.904153	0.904153	0.5	0.578743	0.578743	0.578743	0.691462	0.691462
	ecart- type	0.5	0	0.5	1	0.57735	0.5	0.5	0.5	0.5	1.29099	0.957427	0.957427	0.957427	0.816497	1.25831	1.25831	1.25831	0.5	0.5
	moy	3.25	3	3.75	1.5	3.5	3.25	3.75	3.75	3.75	2.5	1.75	1.75	1.75	3	2.75	2.75	2.75	2.75	2.75
	somme	13	12	15	6	14	13	15	15	15	10	7	7	7	12	11	11	11	11	11
Cysticercose	Mde EWIDIWIDI	3	2	4	1	3	3	4	4	4	2	3	3	3	3	3	3	3	3	3
	M. WAYANG Justin	3	1	2	1	3	3	4	3	2	3	1	1	1	3	3	3	4	3	3
	Dr IBRAHIMA DJIBO	3	2	1	1	3	3	3	3	4	4	4	2	3	3	3	3	3	4	1
Cowdriose	Mde EWIDIWIDI	2	2	3	3	3	3	4	4	4	2	1	1	1	3	3	3	3	3	3			0.244294	0.244294	0.5	0.783289	0.193238	0.193238	0.806762	0.783289	0.810757	0.5	0.103091	0.103091	0.103091	0.806762	0.691462	0.806762	0.532965	0.532965	0.532965
	M. WHOWE SOURA DENIS	2	2	2	3	3	3	3	2	4	2	1	1	1	2	3	2	3	3	3			0.244294	0.244294	0.110336	0.783289	0.193238	0.193238	0.193238	0.0958473	0.810757	0.5	0.103091	0.103091	0.103091	0.193238	0.691462	0.193238	0.532965	0.532965	0.532965
	M. HAMADOU SALI	2	2	3	1	4	4	3	4	4	3	1	1	1	3	3	3	3	3	3			0.244294	0.244294	0.5	0.0958473	0.806762	0.806762	0.193238	0.783289	0.810757	0.889664	0.103091	0.103091	0.103091	0.806762	0.691462	0.806762	0.532965	0.532965	0.532965
	Dr OUMAROU LEBALE	2	2	4	2	4	4	4	3	4	1	1	1	1	2	2	2	3	3	3			0.244294	0.244294	0.889664	0.397001	0.806762	0.806762	0.806762	0.397001	0.810757	0.110336	0.103091	0.103091	0.103091	0.193238	0.0668072	0.193238	0.532965	0.532965	0.532965
	ecart - type	0	0	0.816497	0.957427	0.57735	0.57735	0.57735	0.957427	0	0.816497	0	0	0	0.57735	0.5	0.57735	0	0	0
	moyenne	2	2	3	2.25	3.5	3.5	3.5	3.25	4	2	1	1	1	2.5	2.75	2.5	3	3	3
	somme	8	8	12	9	14	14	14	13	16	8	4	4	4	10	11	10	12	12	12
Tuberculose	Mde NGOULA A	4	4	4	4	1	2	4	3	4	4	4	4	4	4	4	4	4	4	4			0.691462	0.806762	0.76025	0.92135	0.308538	0.110336	0.750978	0.397001	0.750978	0.750978	0.691462	0.806762	0.691462	0.691462	0.750978	0.750978	0.691462	0.889664	0.889664
	M. OUMAROU	3	3	3	2	2	4	4	2	4	4	4	3	3	4	4	4	4	3	3			0.0668072	0.193238	0.5	0.5	0.933193	0.889664	0.750978	0.0958473	0.750978	0.750978	0.691462	0.193238	0.0668072	0.691462	0.750978	0.750978	0.691462	0.5	0.5
	Dr NDJARO Gracien	4	3	4	1	1	3	4	4	4	4	4	4	4	4	4	4	4	2	3			0.691462	0.193238	0.76025	0.23975	0.308538	0.5	0.750978	0.783289	0.750978	0.750978	0.691462	0.806762	0.691462	0.691462	0.750978	0.750978	0.691462	0.110336	0.5
	Dr ILIASSOU	4	4	1	1	1	3	4	4	4	4	3	3	4	3	4	4	1	3	2			0.691462	0.806762	0.0786496	0.23975	0.308538	0.5	0.750978	0.783289	0.750978	0.750978	0.0668072	0.193238	0.691462	0.0668072	0.750978	0.750978	0.0668072	0.5	0.110336
	ecart- type	0.5	0.57735	1.41421	1.41421	0.5	0.816497	0	0.957427	0	0	0.5	0.57735	0.5	0.5	0	0	1.5	0.816497	0.816497
	moyenne	3.75	3.5	3	2	1.25	3	4	3.25	4	4	3.75	3.5	3.75	3.75	4	4	3.25	3	3
	somme	15	14	12	8	5	12	16	13	16	16	15	14	15	15	16	16	13	12	12
Nematodose	Mde NGOULA A	3	2	3	1	4	4	3	4	4	4	4	4	4	4	4	4	4	3	3			0.691462	0.308538	0.308538	0.308538	0.691462	0.771924	0.193238	0.806762	0.771924	0.783289	0.889664	0.933193	0.904153	0.691462	0.691462	0.806762	0.691462	0.691462	0.308538
	M. OUMAROU	2	2	3	2	3	4	4	3	4	2	3	2	3	4	4	4	4	3	3			0.0668072	0.308538	0.308538	0.933193	0.0668072	0.771924	0.806762	0.193238	0.771924	0.0958473	0.5	0.308538	0.602999	0.691462	0.691462	0.806762	0.691462	0.691462	0.308538
	M. HAMADOU SALI	3	2	3	1	4	4	3	4	4	3	2	2	2	3	3	3	3	3	3			0.691462	0.308538	0.308538	0.308538	0.691462	0.771924	0.193238	0.806762	0.771924	0.397001	0.110336	0.308538	0.216711	0.0668072	0.0668072	0.193238	0.0668072	0.691462	0.308538
	M. DJAOUYANG Bijoux	3	3	4	1	4	4	4	3	4	4	3	2	2	4	4	3	4	2	4			0.691462	0.933193	0.933193	0.308538	0.691462	0.771924	0.806762	0.193238	0.771924	0.783289	0.5	0.308538	0.216711	0.691462	0.691462	0.193238	0.691462	0.0668072	0.933193
	ecart-type	0.5	0.5	0.5	0.5	0.5	0	0.57735	0.57735	0	0.957427	0.816497	1	0.957427	0.5	0.5	0.57735	0.5	0.5	0.5
	moyenne	2.75	2.25	3.25	1.25	3.75	4	3.5	3.5	4	3.25	3	2.5	2.75	3.75	3.75	3.5	3.75	2.75	3.25
	somme	11	9	13	5	15	16	14	14	16	13	12	10	11	15	15	14	15	11	13
BVD	M. AMALOUSSOU Thomas	3	2	2	1	2	3	3	3	3	2	1	1	1	3	3	3	3	2	3			0.602999	0.412825	0.412825	0.308538	0.412825	0.933193	0.578743	0.602999	0.5	0.806762	0.308538	0.308538	0.308538	0.58671	0.58671	0.193238	0.5	0.193238	0.578743
	M. ZILWOUBE Robert	2	2	2	1	2	1	1	2	3	1	1	1	1	3	3	3	2	2	1			0.216711	0.412825	0.412825	0.308538	0.412825	0.308538	0.0821493	0.216711	0.5	0.193238	0.308538	0.308538	0.308538	0.58671	0.58671	0.193238	0.110336	0.193238	0.0821493
	Dr HAMADOU	2	2	2	1	2	1	3	2	2	1	1	1	1	3	3	4	3	3	4			0.216711	0.412825	0.412825	0.308538	0.412825	0.308538	0.578743	0.216711	0.110336	0.193238	0.308538	0.308538	0.308538	0.58671	0.58671	0.806762	0.5	0.806762	0.839742
	Dr OKAH-NNANE	4	2	2	4	2	1	4	4	4	2	2	2	3	3	3	4	4	3	3			0.904153	0.412825	0.412825	0.933193	0.412825	0.308538	0.839742	0.904153	0.889664	0.806762	0.933193	0.933193	0.933193	0.58671	0.58671	0.806762	0.889664	0.806762	0.578743
	ecart-type	0.957427	0	0	1.5	0	1	1.25831	0.957427	0.816497	0.57735	0.5	0.5	1	0	0	0.57735	0.816497	0.57735	1.25831
	moyenne	2.75	2	2	1.75	2	1.5	2.75	2.75	3	1.5	1.25	1.25	1.5	3	3	3.5	3	2.5	2.75
	somme	11	8	8	7	8	6	11	11	12	6	5	5	6	12	12	14	12	10	11
PPCB	Dr AISSATOU DIDDI	4	3	2	1	1	3	4	4	4	4	3	3	1	4	4	2	3	4	4
	Dr NDJARO Gracien	4	2	3	4	1	4	4	4	4	1	1	1	1	4	4	4	4	2	3
	Dr SEINI BOUKAR	4	4	3	4	4	2	4	4	4	1	1	1	1	4	2	1	3	4	3
GALES	M. OUMAROU	2	2	3	2	3	4	4	3	4	2	2	2	2	4	4	4	4	3	3			0.110336	0.308538	0.691462	0.602999	0.308538	0.806762	0.783289	0.193238	0.691462	0.691462	0.602999	0.806762	0.806762	0.889664	0.889664	0.783289	0.933193	0.691462	0.691462
	M. OUMAROU SOULEY	3	2	1	1	3	3	3	4	4	1	1	1	1	2	2	2	3	2	3			0.5	0.308538	0.0668072	0.216711	0.308538	0.193238	0.397001	0.806762	0.691462	0.0668072	0.216711	0.193238	0.193238	0.110336	0.110336	0.0958473	0.308538	0.0668072	0.691462
	M. WHOWE SOURA DENIS	4	3	3	3	4	4	4	4	4	2	3	2	2	3	3	4	3	3	3			0.889664	0.933193	0.691462	0.904153	0.933193	0.806762	0.783289	0.806762	0.691462	0.691462	0.904153	0.806762	0.806762	0.5	0.5	0.783289	0.308538	0.691462	0.691462
	Mde FAIWE PAMPAM MATY	3	2	3	1	3	3	2	3	3	2	1	1	1	3	3	3	3	3	2			0.5	0.308538	0.691462	0.216711	0.308538	0.193238	0.0958473	0.193238	0.0668072	0.691462	0.216711	0.193238	0.193238	0.5	0.5	0.397001	0.308538	0.691462	0.0668072
	ecart- type	0.816497	0.5	1	0.957427	0.5	0.57735	0.957427	0.57735	0.5	0.5	0.957427	0.57735	0.57735	0.816497	0.816497	0.957427	0.5	0.5	0.5
	moyenne	3	2.25	2.5	1.75	3.25	3.5	3.25	3.5	3.75	1.75	1.75	1.5	1.5	3	3	3.25	3.25	2.75	2.75
	somme	12	9	10	7	13	14	13	14	15	7	7	6	6	12	12	13	13	11	11
Dermatose nodulaire	M. WAYANG Justin	3	3	3	4	3	4	1	4	4	1	1	1	1	2	2	1	4	3	3			0.5	0.889664	0.933193	0.771073	0.397001	0.691462	0.0668072	0.806762	0.771073	0.308538	0.166527	0.166527	0.166527	0.193238	0.308538	0.0958473	0.783289	0.691462	0.691462
	Dr Simon DICKMU	4	2	2	4	2	3	3	3	4	3	1	1	1	2	2	3	4	3	1			0.889664	0.5	0.308538	0.771073	0.0958473	0.0668072	0.691462	0.193238	0.771073	0.933193	0.166527	0.166527	0.166527	0.193238	0.308538	0.783289	0.783289	0.691462	0.0668072
	M. HAMADOU SALI	2	2	2	4	4	4	3	4	4	1	1	1	1	3	3	3	3	3	3			0.110336	0.5	0.308538	0.771073	0.783289	0.691462	0.691462	0.806762	0.771073	0.308538	0.166527	0.166527	0.166527	0.806762	0.933193	0.783289	0.397001	0.691462	0.691462
	M. Mohamadou Bello	3	1	2	4	4	4	3	3	4	1	1	1	1	3	2	2	2	1	3			0.5	0.110336	0.308538	0.771073	0.783289	0.691462	0.691462	0.193238	0.771073	0.308538	0.166527	0.166527	0.166527	0.806762	0.308538	0.397001	0.0958473	0.0668072	0.691462
	ecart- type	0.816497	0.816497	0.5	0	0.957427	0.5	1	0.57735	0	1	0	0	0	0.57735	0.5	0.957427	0.957427	1	1
	mouenne	3	2	2.25	4	3.25	3.75	2.5	3.5	4	1.5	1	1	1	2.5	2.25	2.25	3.25	2.5	2.5
	somme	12	8	9	16	13	15	10	14	16	6	4	4	4	10	9	9	13	10	10
PPR	M. OUMAROU SOULEY	3	3	2	4	2	3	4	4	1	1	1	1	1	2	2	2	3	2	3			0.193238	0.193238	0.0958473	0.691462	0.691462	0.193238	0.774905	0.774905	0.308538	0.289943	0.308538	0.308538	0.308538	0.0958473	0.0958473	0.0668072	0.0668072	0.216711	0.193238
	Dr NDJARO Gracien	4	3	3	1	1	3	4	4	4	1	1	1	1	4	4	4	4	2	3			0.806762	0.193238	0.397001	0.0668072	0.0668072	0.193238	0.774905	0.774905	0.933193	0.289943	0.308538	0.308538	0.308538	0.783289	0.783289	0.691462	0.691462	0.216711	0.193238
	Dr HAMADOU	4	4	4	4	2	4	4	4	1	1	1	1	1	3	3	4	4	3	4			0.806762	0.806762	0.783289	0.691462	0.691462	0.806762	0.774905	0.774905	0.308538	0.289943	0.308538	0.308538	0.308538	0.397001	0.397001	0.691462	0.691462	0.602999	0.806762
	Dr KAMGA	3	4	4	4	2	4	4	4	1	1	3	3	4	4	4	4	4	4	4			0.193238	0.806762	0.783289	0.691462	0.691462	0.806762	0.774905	0.774905	0.308538	0.289943	0.933193	0.933193	0.933193	0.783289	0.783289	0.691462	0.691462	0.904153	0.806762
	ecart-type	0.57735	0.57735	0.957427	1.5	0.5	0.57735	0	0	1.5	0	1	1	1.5	0.957427	0.957427	1	0.5	0.957427	0.57735
	moynne	3.5	3.5	3.25	3.25	1.75	3.5	4	4	1.75	1	1.5	1.5	1.75	3.25	3.25	3.5	3.75	2.75	3.5
	somme	14	14	13	13	7	14	16	16	7	4	6	6	7	13	13	14	15	11	14
PARAMPHISTOMOSE	M. OUMAROU SOULEY	1	2	1	1	3	2	3	3	3	1	1	1	1	2	2	2	3	3	3			0.0821493	0.5	0.193238	0.216711	0.308538	0.216711	0.691462	0.635178	0.691462	0.202328	0.134756	0.134756	0.134756	0.0668072	0.0668072	0.0668072	0.691462	0.308538	0.691462
	Mde FAIWE PAMPAM MATY	3	2	3	2	3	2	2	3	2	3	1	1	1	3	3	3	3	4	3			0.578743	0.5	0.806762	0.602999	0.308538	0.216711	0.0668072	0.635178	0.0668072	0.691462	0.134756	0.134756	0.134756	0.691462	0.691462	0.691462	0.691462	0.933193	0.691462
	Dr KAMGA	3	3	3	1	4	4	3	3	3	1	1	1	1	3	3	3	3	3	3			0.578743	0.889664	0.806762	0.216711	0.933193	0.904153	0.691462	0.635178	0.691462	0.202328	0.134756	0.134756	0.134756	0.691462	0.691462	0.691462	0.691462	0.308538	0.691462
	Dr IBRAHIMA DJIBO	4	1	1	3	3	3	3	3	3	4	1	1	1	3	3	3	2	3	1			0.839742	0.110336	0.193238	0.904153	0.308538	0.602999	0.691462	0.635178	0.691462	0.878327	0.134756	0.134756	0.134756	0.691462	0.691462	0.691462	0.0668072	0.308538	0.0668072
	ecart- type	1.25831	0.816497	1.1547	0.957427	0.5	0.957427	0.5	0	0.5	1.5	0	0	0	0.5	0.5	0.5	0.5	0.5	1
	moyenne	2.75	2	2	1.75	3.25	2.75	2.75	3	2.75	2.25	1	1	1	2.75	2.75	2.75	2.75	3.25	2.5
	somme	11	8	8	7	13	11	11	12	11	9	4	4	4	11	11	11	11	13	10
BABESIOSE	M. OUMAROU SOULEY	4	3	1	3	3	3	3	4	4	1	1	1	1	2	2	3	3	2	3			0.904153	0.691462	0.0821493	0.933193	0.193238	0.308538	0.193238	0.783289	0.691462	0.211845	0.190229	0.190229	0.190229	0.216711	0.216711	0.691462	0.397001	0.153853	0.193238
	M. DJAOUYANG Bijoux	2	3	3	1	4	4	4	3	4	1	1	1	1	4	4	3	4	2	4			0.216711	0.691462	0.578743	0.308538	0.806762	0.933193	0.806762	0.397001	0.691462	0.211845	0.190229	0.190229	0.190229	0.904153	0.904153	0.691462	0.783289	0.153853	0.806762
	M. DAWI Y0NATAN	2	2	3	1	3	3	4	2	1	1	1	1	1	2	2	1	2	2	3			0.216711	0.0668072	0.578743	0.308538	0.193238	0.308538	0.806762	0.0958473	0.0668072	0.211845	0.190229	0.190229	0.190229	0.216711	0.216711	0.0668072	0.0958473	0.153853	0.193238
	M. Mohaman Bello	3	3	4	1	4	3	3	4	4	1	1	1	1	3	3	3	4	2	4			0.602999	0.691462	0.839742	0.308538	0.806762	0.308538	0.193238	0.783289	0.691462	0.211845	0.190229	0.190229	0.190229	0.602999	0.602999	0.691462	0.783289	0.153853	0.806762
	ecart- type	0.957427	0.5	1.25831	1	0.57735	0.5	0.57735	0.957427	1.5	0	0	0	0	0.957427	0.957427	1	0.957427	0	0.57735
	moyenne	2.75	2.75	2.75	1.5	3.5	3.25	3.5	3.25	3.25	1	1	1	1	2.75	2.75	2.5	3.25	2	3.5
	somme	11	11	11	6	14	13	14	13	13	4	4	4	4	11	11	10	13	8	14
ANAPLASMOSE	M. WHOWE SOURA DENIS	2	1	2	3	3	2	3	2	3	2	1	1	1	2	3	2	3	3	3			0.0668072	0.0668072	0.0958473	0.933193	0.308538	0.193238	0.308538	0.110336	0.397001	0.602999	0.23764	0.23764	0.23764	0.0668072	0.691462	0.193238	0.5	0.933193	0.193238
	Dr VAITCHAFA Philippe	3	3	3	1	3	3	3	3	4	1	1	1	1	3	3	3	3	2	4			0.691462	0.691462	0.397001	0.308538	0.308538	0.806762	0.308538	0.5	0.783289	0.216711	0.23764	0.23764	0.23764	0.691462	0.691462	0.806762	0.5	0.308538	0.806762
	M. Mohaman Bello	3	3	4	1	4	3	3	4	4	1	1	1	1	3	3	3	4	2	4			0.691462	0.691462	0.783289	0.308538	0.933193	0.806762	0.308538	0.889664	0.783289	0.216711	0.23764	0.23764	0.23764	0.691462	0.691462	0.806762	0.889664	0.308538	0.806762
	M. NANG NANG A	3	3	4	1	3	2	4	3	2	3	1	1	1	3	2	2	2	2	3			0.691462	0.691462	0.783289	0.308538	0.308538	0.193238	0.933193	0.5	0.0958473	0.904153	0.23764	0.23764	0.23764	0.691462	0.0668072	0.193238	0.110336	0.308538	0.193238
	ecart-type	0.5	1	0.957427	1	0.5	0.57735	0.5	0.816497	0.957427	0.957427	0	0	0	0.5	0.5	0.57735	0.816497	0.5	0.57735
	moynenne	2.75	2.5	3.25	1.5	3.25	2.5	3.25	3	3.25	1.75	1	1	1	2.75	2.75	2.5	3	2.25	3.5
	somme	11	10	13	6	13	10	13	12	13	7	4	4	4	11	11	10	12	9	14
SALMONELLOSE	M. WHOWE SOURA DENIS	2	2	2	3	3	2	3	2	3	4	4	4	3	3	3	4	4	3	3			0.0958473	0.308538	0.5	0.806762	0.0668072	0.110336	0.308538	0.0958473	0.433479	0.786544	0.786544	0.806762	0.5	0.433479	0.433479	0.933193	0.691462	0.691462	0.308538
	Dr OKAH-NNANE	3	3	2	3	4	4	3	4	3	4	4	3	3	3	3	3	4	2	3			0.397001	0.933193	0.5	0.806762	0.691462	0.889664	0.308538	0.783289	0.433479	0.786544	0.786544	0.193238	0.5	0.433479	0.433479	0.308538	0.691462	0.0668072	0.308538
	M. Mohamadou Bello	4	2	1	1	4	3	4	4	3	4	4	3	2	3	3	3	4	3	4			0.783289	0.308538	0.110336	0.193238	0.691462	0.5	0.933193	0.783289	0.433479	0.786544	0.786544	0.193238	0.110336	0.433479	0.433479	0.308538	0.691462	0.691462	0.933193
	M. DJOUNAIDOU BARKINDO	4	2	3	1	4	3	3	3	3	4	4	4	4	3	3	3	3	3	3			0.783289	0.308538	0.889664	0.193238	0.691462	0.5	0.308538	0.397001	0.433479	0.786544	0.786544	0.806762	0.889664	0.433479	0.433479	0.308538	0.0668072	0.691462	0.308538
	ecart- type	0.957427	0.5	0.816497	1.1547	0.5	0.816497	0.5	0.957427	0	0	0	0.57735	0.816497	0	0	0.5	0.5	0.5	0.5
	moyenne	3.25	2.25	2	2	3.75	3	3.25	3.25	3	4	4	3.5	3	3	3	3.25	3.75	2.75	3.25
	somme	13	9	8	8	15	12	13	13	12	16	16	14	12	12	12	13	15	11	13
COCCIDIOSE	Dr NDJARO Gracien	4	3	3	1	4	4	4	4	1	4	1	1	1	4	4	4	4	2	3			0.783289	0.691462	0.691462	0.308538	0.848167	0.848167	0.783289	0.933193	0.308538	0.933193	0.308538	0.308538	0.308538	0.806762	0.933193	0.933193	0.806762	0.193238	0.308538
	M. HAMADOU SALI	2	2	2	1	4	4	2	3	1	1	1	1	1	3	3	3	3	3	3			0.0958473	0.0668072	0.0668072	0.308538	0.848167	0.848167	0.0958473	0.308538	0.308538	0.308538	0.308538	0.308538	0.308538	0.193238	0.308538	0.308538	0.193238	0.806762	0.308538
	M. DJOUNAIDOU BARKINDO	4	3	3	1	4	4	4	3	1	1	1	1	1	3	3	3	3	3	3			0.783289	0.691462	0.691462	0.308538	0.848167	0.848167	0.783289	0.308538	0.308538	0.308538	0.308538	0.308538	0.308538	0.193238	0.308538	0.308538	0.193238	0.806762	0.308538
	Mde DEBE Madéleine	3	3	3	1	4	4	3	3	3	1	1	1	1	4	3	3	4	2	4			0.397001	0.691462	0.691462	0.308538	0.848167	0.848167	0.397001	0.308538	0.933193	0.308538	0.308538	0.308538	0.308538	0.806762	0.308538	0.308538	0.806762	0.193238	0.933193
	ecart- type	0.957427	0.5	0.5	0	0	0	0.957427	0.5	1	1.5	0	0	0	0.57735	0.5	0.5	0.57735	0.57735	0.5
	moyenne	3.25	2.75	2.75	1	4	4	3.25	3.25	1.5	1.75	1	1	1	3.5	3.25	3.25	3.5	2.5	3.25
	somme	13	11	11	4	16	16	13	13	6	7	4	4	4	14	13	13	14	10	13
Brucellose	M. DJAOUYANG Bijoux	3	2	3	1	2	3	4	3	4	4	4	2	2	4	4	3	3	2	4			0.691462	0.193238	0.806762	0.193238	0.691462	0.595297	0.691462	0.193238	0.691462	0.754274	0.754274	0.193238	0.308538	0.806762	0.917851	0.783289	0.691462	0.308538	0.691462
	Dr BAYANG NICOLAS	1	2	1	2	1	3	4	4	4	4	4	2	1	3	2	3	3	2	4			0.0668072	0.193238	0.193238	0.806762	0.0668072	0.595297	0.691462	0.806762	0.691462	0.754274	0.754274	0.193238	0.121673	0.193238	0.421257	0.783289	0.691462	0.308538	0.691462
	M. MOUSTAPHA HAMZA	3	3	3	2	2	3	3	3	3	4	4	4	4	4	2	2	3	3	4			0.691462	0.806762	0.806762	0.806762	0.691462	0.595297	0.0668072	0.193238	0.0668072	0.754274	0.754274	0.806762	0.797672	0.806762	0.421257	0.397001	0.691462	0.933193	0.691462
	Dr ILIASSOU	3	3	1	1	2	3	4	4	4	4	4	4	4	3	1	1	1	2	2			0.691462	0.806762	0.193238	0.193238	0.691462	0.595297	0.691462	0.806762	0.691462	0.754274	0.754274	0.806762	0.797672	0.193238	0.160258	0.0958473	0.0668072	0.308538	0.0668072
	ecart- type	1	0.57735	1.1547	0.57735	0.5	0	0.5	0.57735	0.5	0	0	1.1547	1.5	0.57735	1.25831	0.957427	1	0.5	1
	moyenne	2.5	2.5	2	1.5	1.75	3	3.75	3.5	3.75	4	4	3	2.75	3.5	2.25	2.25	2.5	2.25	3.5
	sommz	10	10	8	6	7	12	15	14	15	16	16	12	11	14	9	9	10	9	14
Leptospirose	Dr OKAH-NNANE	4	2	2	4	4	3	3	3	4	3	3	3	3	3	3	4	4	3	3			0.797672	0.308538	0.397001	0.917851	0.806762	0.806762	0.397001	0.308538	0.889664	0.193238	0.5	0.650732	0.691462	0.5	0.806762	0.904153	0.806762	0.691462	0.193238
	Dr BAYANG NICOLAS	1	2	1	2	2	2	4	4	3	4	4	2	1	2	2	2	3	3	4			0.121673	0.308538	0.0958473	0.421257	0.193238	0.193238	0.783289	0.933193	0.5	0.806762	0.76025	0.349268	0.202328	0.110336	0.193238	0.216711	0.193238	0.691462	0.806762
	M. MOUSTAPHA HAMZA	4	4	3	2	2	3	4	3	3	4	4	4	4	3	2	2	3	3	3			0.797672	0.933193	0.783289	0.421257	0.193238	0.806762	0.783289	0.308538	0.5	0.806762	0.76025	0.877361	0.878327	0.5	0.193238	0.216711	0.193238	0.691462	0.193238
	Mde DEBE Madéleine	2	2	3	1	4	2	2	3	2	3	1	1	1	4	3	3	4	2	4			0.308538	0.308538	0.783289	0.160258	0.806762	0.193238	0.0958473	0.308538	0.110336	0.193238	0.0786496	0.122639	0.202328	0.889664	0.806762	0.602999	0.806762	0.0668072	0.806762
	ecart- type	1.5	1	0.957427	1.25831	1.1547	0.57735	0.957427	0.5	0.816497	0.57735	1.41421	1.29099	1.5	0.816497	0.57735	0.957427	0.57735	0.5	0.57735
	moyenne	2.75	2.5	2.25	2.25	3	2.5	3.25	3.25	3	3.5	3	2.5	2.25	3	2.5	2.75	3.5	2.75	3.5
	somme	11	10	9	9	12	10	13	13	12	14	12	10	9	12	10	11	14	11	14
Mammite Infectieuse	Dr BAYANG NICOLAS	2	2	1	1	2	3	4	4	3	2	2	2	2	2	2	2	3	2	3			0.110336	0.806762	0.308538	0.308538	0.0958473	0.578743	0.691462	0.933193	0.193238	0.0958473	0.0668072	0.691462	0.933193	0.308538	0.308538	0.308538	0.806762	0.691462	0.578743
	Dr VAITCHAFA Philippe	3	2	2	2	3	3	4	3	4	3	3	2	1	2	2	2	2	2	4			0.5	0.806762	0.933193	0.933193	0.397001	0.578743	0.691462	0.308538	0.806762	0.397001	0.691462	0.691462	0.308538	0.308538	0.308538	0.308538	0.193238	0.691462	0.839742
	M. Mohamadou Bello	3	1	1	1	4	4	3	3	3	4	3	1	1	2	2	2	2	1	3			0.5	0.193238	0.308538	0.308538	0.783289	0.839742	0.0668072	0.308538	0.193238	0.783289	0.691462	0.0668072	0.308538	0.308538	0.308538	0.308538	0.193238	0.0668072	0.578743
	Dr IBRAHIMA DJIBO	4	1	1	1	4	1	4	3	4	4	3	2	1	3	3	3	3	2	1			0.889664	0.193238	0.308538	0.308538	0.783289	0.0821493	0.691462	0.308538	0.806762	0.783289	0.691462	0.691462	0.308538	0.933193	0.933193	0.933193	0.806762	0.691462	0.0821493
	ecart- type	0.816497	0.57735	0.5	0.5	0.957427	1.25831	0.5	0.5	0.57735	0.957427	0.5	0.5	0.5	0.5	0.5	0.5	0.57735	0.5	1.25831
	moyenne	3	1.5	1.25	1.25	3.25	2.75	3.75	3.25	3.5	3.25	2.75	1.75	1.25	2.25	2.25	2.25	2.5	1.75	2.75
	somme	12	6	5	5	13	11	15	13	14	13	11	7	5	9	9	9	10	7	11
Endométrite Infectieuse	M. DAWI YONATAN	2	2	1	1	3	3	4	2	1	3	3	3	3	3	3	1	2	2	2			0.806762	0.806762	0.308538	0.308538	0.193238	0.602999	0.889664	0.308538	0.0958473	0.904153	0.933193	0.933193	0.933193	0.806762	0.806762	0.110336	0.691462	0.806762	0.308538
	M. Mohamadou Bello	1	1	1	1	4	4	2	2	3	2	1	1	1	2	2	2	2	1	2			0.193238	0.193238	0.308538	0.308538	0.806762	0.904153	0.110336	0.308538	0.783289	0.602999	0.308538	0.308538	0.308538	0.193238	0.193238	0.5	0.691462	0.193238	0.308538
	M. DJOUNAIDOU BARKINDO	2	2	1	1	4	2	3	3	3	1	1	1	1	3	3	3	1	1	3			0.806762	0.806762	0.308538	0.308538	0.806762	0.216711	0.5	0.933193	0.783289	0.216711	0.308538	0.308538	0.308538	0.806762	0.806762	0.889664	0.0668072	0.193238	0.933193
	Dr ERAVAYAI	1	1	2	2	3	2	3	2	2	1	1	1	1	2	2	2	2	2	2			0.193238	0.193238	0.933193	0.933193	0.193238	0.216711	0.5	0.308538	0.397001	0.216711	0.308538	0.308538	0.308538	0.193238	0.193238	0.5	0.691462	0.806762	0.308538
	ecart- type	0.57735	0.57735	0.5	0.5	0.57735	0.957427	0.816497	0.5	0.957427	0.957427	1	1	1	0.57735	0.57735	0.816497	0.5	0.57735	0.5
	moy	1.5	1.5	1.25	1.25	3.5	2.75	3	2.25	2.25	1.75	1.5	1.5	1.5	2.5	2.5	2	1.75	1.5	2.25
	som	6	6	5	5	14	11	12	9	9	7	6	6	6	10	10	8	7	6	9
IBR	Dr KAMGA	3	4	3	4	2	2	4	3	1	1	4	3	4	4	2	2	2	2	3			0.691462	0.904153	0.904153	0.92135	0.216711	0.308538	0.806762	0.691462	0.122639	0.308538	0.933193	0.933193	0.933193	0.806762	0.0668072	0.0668072	0.0668072	0.0668072	0.308538
	M. DJOUNAIDOU BARKINDO	3	2	1	1	4	2	3	3	3	1	1	1	1	3	3	3	3	3	3			0.691462	0.216711	0.216711	0.23975	0.904153	0.308538	0.193238	0.691462	0.650732	0.308538	0.308538	0.308538	0.308538	0.193238	0.691462	0.691462	0.691462	0.691462	0.308538
	Dr IBRAHIMA DJIBO	3	2	1	1	3	3	4	3	4	3	1	1	1	3	3	3	3	3	4			0.691462	0.216711	0.216711	0.23975	0.602999	0.933193	0.806762	0.691462	0.877361	0.933193	0.308538	0.308538	0.308538	0.193238	0.691462	0.691462	0.691462	0.691462	0.933193
	Dr RAKANSOU David	2	3	2	2	2	2	3	2	2	1	1	1	1	4	3	3	3	3	3			0.0668072	0.602999	0.602999	0.5	0.216711	0.308538	0.193238	0.0668072	0.349268	0.308538	0.308538	0.308538	0.308538	0.806762	0.691462	0.691462	0.691462	0.691462	0.308538
	ecart type	0.5	0.957427	0.957427	1.41421	0.957427	0.5	0.57735	0.5	1.29099	1	1.5	1	1.5	0.57735	0.5	0.5	0.5	0.5	0.5
	moy	2.75	2.75	1.75	2	2.75	2.25	3.5	2.75	2.5	1.5	1.75	1.5	1.75	3.5	2.75	2.75	2.75	2.75	3.25
	som	11	11	7	8	11	9	14	11	10	6	7	6	7	14	11	11	11	11	13
PPC	Dr BAYANG NICOLAS	3	3	1	1	2	2	4	3	4	2	2	2	2	3	3	3	3	3	4			0.806762	0.806762	0.308538	0.308538	0.691462	0.193238	0.691462	0.5	0.92135	0.933193	0.933193	0.933193	0.933193	0.806762	0.806762	0.193238	0.691462	0.691462	0.806762
	Dr VAITCHAFA Philippe	3	3	1	1	1	3	4	2	1	1	1	1	1	3	3	4	3	3	4			0.806762	0.806762	0.308538	0.308538	0.0668072	0.806762	0.691462	0.110336	0.23975	0.308538	0.308538	0.308538	0.308538	0.806762	0.806762	0.806762	0.691462	0.691462	0.806762
	M. NANG NANG A	2	2	1	1	2	3	4	4	1	1	1	1	1	2	2	4	3	2	3			0.193238	0.193238	0.308538	0.308538	0.691462	0.806762	0.691462	0.889664	0.23975	0.308538	0.308538	0.308538	0.308538	0.193238	0.193238	0.806762	0.691462	0.0668072	0.193238
	Dr ERAVAYAI	2	2	2	2	2	2	3	3	2	1	1	1	1	2	2	3	2	3	3			0.193238	0.193238	0.933193	0.933193	0.691462	0.193238	0.0668072	0.5	0.5	0.308538	0.308538	0.308538	0.308538	0.193238	0.193238	0.193238	0.0668072	0.691462	0.193238
	ecart type	0.57735	0.57735	0.5	0.5	0.5	0.57735	0.5	0.816497	1.41421	0.5	0.5	0.5	0.5	0.57735	0.57735	0.57735	0.5	0.5	0.57735
	MOY	2.5	2.5	1.25	1.25	1.75	2.5	3.75	3	2	1.25	1.25	1.25	1.25	2.5	2.5	3.5	2.75	2.75	3.5
	somme	10	10	5	5	7	10	15	12	8	5	5	5	5	10	10	14	11	11	14
PPCB	Dr AISSATOU DIDDI	4	3	2	3	4	3	4	4	4	4	3	3	1	4	4	2	3	4	4			0.691462	0.602999	0.193238	0.0668072	0.691462	0.5	0.691462	0.691462	0.691462	0.933193	0.933193	0.933193	0.308538	0.691462	0.783289	0.349268	0.308538	0.806762	0.806762
	Dr NDJARO Gracien	4	2	3	4	3	4	4	4	4	1	1	1	1	4	4	4	4	2	3			0.691462	0.216711	0.806762	0.691462	0.0668072	0.889664	0.691462	0.691462	0.691462	0.308538	0.308538	0.308538	0.308538	0.691462	0.783289	0.877361	0.933193	0.193238	0.193238
	Dr SEINI BOUKAR	4	4	3	4	4	2	4	4	4	1	1	1	1	4	2	1	3	4	3			0.691462	0.904153	0.806762	0.691462	0.691462	0.110336	0.691462	0.691462	0.691462	0.308538	0.308538	0.308538	0.308538	0.691462	0.0958473	0.122639	0.308538	0.806762	0.193238
	Dr RAKANSOU David	3	2	2	4	4	3	3	3	3	1	1	1	2	3	3	3	3	2	4			0.0668072	0.216711	0.193238	0.691462	0.691462	0.5	0.0668072	0.0668072	0.0668072	0.308538	0.308538	0.308538	0.933193	0.0668072	0.397001	0.650732	0.308538	0.193238	0.806762
	ecart type	0.5	0.957427	0.57735	0.5	0.5	0.816497	0.5	0.5	0.5	1.5	1	1	0.5	0.5	0.957427	1.29099	0.5	1.1547	0.57735
	moyenne	3.75	2.75	2.5	3.75	3.75	3	3.75	3.75	3.75	1.75	1.5	1.5	1.25	3.75	3.25	2.5	3.25	3	3.5
	somme	15	11	10	15	15	12	15	15	15	7	6	6	5	15	13	10	13	12	14
Cysticercose	Mde EWIDIWIDI	3	2	4	1	3	3	4	4	4	2	3	3	3	3	3	3	3	3	3			0.691462	0.806762	0.917851	0.308538	0.691462	0.691462	0.806762	0.933193	0.783289	0.110336	0.650732	0.889664	0.783289	0.308538	0.308538	0.308538	0.193238	0.193238	0.691462
	M. WAYANG Justin	3	1	2	1	3	3	4	3	2	3	1	1	1	3	3	3	4	3	3			0.691462	0.193238	0.421257	0.308538	0.691462	0.691462	0.806762	0.308538	0.0958473	0.5	0.122639	0.110336	0.0958473	0.308538	0.308538	0.308538	0.806762	0.193238	0.691462
	Dr IBRAHIMA DJIBO	3	2	1	1	3	3	3	3	4	4	4	2	3	3	3	3	3	4	1			0.691462	0.806762	0.160258	0.308538	0.691462	0.691462	0.193238	0.308538	0.783289	0.889664	0.877361	0.5	0.783289	0.308538	0.308538	0.308538	0.193238	0.806762	0.0668072
	Dr RAKANSOU David	2	1	2	2	2	2	3	3	3	3	2	2	2	4	4	4	4	4	3			0.0668072	0.193238	0.421257	0.933193	0.0668072	0.0668072	0.193238	0.308538	0.397001	0.5	0.349268	0.5	0.397001	0.933193	0.933193	0.933193	0.806762	0.806762	0.691462
	ecart type	0.5	0.57735	1.25831	0.5	0.5	0.5	0.57735	0.5	0.957427	0.816497	1.29099	0.816497	0.957427	0.5	0.5	0.5	0.57735	0.57735	1
	moy	2.75	1.5	2.25	1.25	2.75	2.75	3.5	3.25	3.25	3	2.5	2	2.25	3.25	3.25	3.25	3.5	3.5	2.5
	somme	11	6	9	5	11	11	14	13	13	12	10	8	9	13	13	13	14	14	10
Fièvre Q	Dr GOMSU Charles	2	2	2	1	2	3	3	3	3	3	2	1	1	3	2	3	3	3	3			0.308538	0.308538	0.308538	0.193238	0.691462	0.650732	0.308538	0.5	0.783289	0.889664	0.308538	0.193238	0.308538	0.308538	0.0668072	0.308538	0.308538	0.691462	0.308538
	Dr AISSATOU DIDDI	2	3	2	2	2	4	4	4	1	1	2	2	1	4	3	3	4	2	3			0.308538	0.933193	0.308538	0.806762	0.691462	0.877361	0.933193	0.889664	0.0958473	0.110336	0.308538	0.806762	0.308538	0.933193	0.691462	0.308538	0.933193	0.0668072	0.308538
	Dr HAMADOU	2	2	2	1	2	1	3	2	2	2	4	1	1	3	3	4	3	3	4			0.308538	0.308538	0.308538	0.193238	0.691462	0.122639	0.308538	0.110336	0.397001	0.5	0.933193	0.193238	0.308538	0.308538	0.691462	0.933193	0.308538	0.691462	0.933193
	Dr RAKANSOU David	3	2	3	2	1	2	3	3	3	2	2	2	2	3	3	3	3	3	3			0.933193	0.308538	0.933193	0.806762	0.0668072	0.349268	0.308538	0.5	0.783289	0.5	0.308538	0.806762	0.933193	0.308538	0.691462	0.308538	0.308538	0.691462	0.308538
	ecart type	0.5	0.5	0.5	0.57735	0.5	1.29099	0.5	0.816497	0.957427	0.816497	1	0.57735	0.5	0.5	0.5	0.5	0.5	0.5	0.5
	moy	2.25	2.25	2.25	1.5	1.75	2.5	3.25	3	2.25	2	2.5	1.5	1.25	3.25	2.75	3.25	3.25	2.75	3.25
	som	9	9	9	6	7	10	13	12	9	8	10	6	5	13	11	13	13	11	13
Campylobactériose	Dr GOMSU Charles	2	2	2	2	2	2	2	3	2	2	2	2	1	3	2	3	2	3	3			0.216711	0.110336	0.349268	0.691462	0.0668072	0.193238	0.193238	0.308538	0.0958473	0.806762	0.602999	0.806762	0.308538	0.308538	0.0958473	0.308538	0.0668072	0.691462	0.308538
	M. AMALOUSSOU Thomas	4	4	4	1	3	3	3	3	3	2	3	2	2	3	3	3	3	2	3			0.904153	0.889664	0.877361	0.0668072	0.691462	0.806762	0.806762	0.308538	0.397001	0.806762	0.904153	0.806762	0.933193	0.308538	0.397001	0.308538	0.691462	0.0668072	0.308538
	M. OUMAROU LEBALE	2	3	1	2	3	2	2	3	4	1	1	1	1	3	4	3	3	3	3			0.216711	0.5	0.122639	0.691462	0.691462	0.193238	0.193238	0.308538	0.783289	0.193238	0.216711	0.193238	0.308538	0.308538	0.783289	0.308538	0.691462	0.691462	0.308538
	Dr ERAVAYAI	3	3	3	2	3	3	3	4	4	1	1	1	1	4	4	4	3	3	4			0.602999	0.5	0.650732	0.691462	0.691462	0.806762	0.806762	0.933193	0.783289	0.193238	0.216711	0.193238	0.308538	0.933193	0.783289	0.933193	0.691462	0.691462	0.933193
	ecart type	0.957427	0.816497	1.29099	0.5	0.5	0.57735	0.57735	0.5	0.957427	0.57735	0.957427	0.57735	0.5	0.5	0.957427	0.5	0.5	0.5	0.5
	moy	2.75	3	2.5	1.75	2.75	2.5	2.5	3.25	3.25	1.5	1.75	1.5	1.25	3.25	3.25	3.25	2.75	2.75	3.25
	som	11	12	10	7	11	10	10	13	13	6	7	6	5	13	13	13	11	11	13
PPA	Dr NGUENA Ranyl	4	4	4	4	4	4	3	2	1	1	1	1	1	4	4	4	4	4	3			0.889664	0.889664	0.933193	0.92135	0.92135	0.691462	0.0668072	0.349268	0.308538	0.308538	0.308538	0.308538	0.308538	0.806762	0.806762	0.806762	0.806762	0.806762	0.691462
	M. ZILWOUBE Robert	2	2	3	1	1	4	4	3	1	1	1	1	1	3	3	3	3	3	3			0.110336	0.110336	0.308538	0.23975	0.23975	0.691462	0.691462	0.650732	0.308538	0.308538	0.308538	0.308538	0.308538	0.193238	0.193238	0.193238	0.193238	0.193238	0.691462
	Mde FAIWE PAMPAM MATY	3	3	3	1	1	2	4	1	1	1	1	1	1	3	3	3	3	3	1			0.5	0.5	0.308538	0.23975	0.23975	0.0668072	0.691462	0.122639	0.308538	0.308538	0.308538	0.308538	0.308538	0.193238	0.193238	0.193238	0.193238	0.193238	0.0668072
	Dr NGONO EMA	3	3	3	2	2	4	4	4	2	2	2	2	2	4	4	4	4	4	3			0.5	0.5	0.308538	0.5	0.5	0.691462	0.691462	0.877361	0.933193	0.933193	0.933193	0.933193	0.933193	0.806762	0.806762	0.806762	0.806762	0.806762	0.691462
	ecart type	0.816497	0.816497	0.5	1.41421	1.41421	1	0.5	1.29099	0.5	0.5	0.5	0.5	0.5	0.57735	0.57735	0.57735	0.57735	0.57735	1
	MOY	3	3	3.25	2	2	3.5	3.75	2.5	1.25	1.25	1.25	1.25	1.25	3.5	3.5	3.5	3.5	3.5	2.5
	som	12	12	13	8	8	14	15	10	5	5	5	5	5	14	14	14	14	14	10
HOKOVIROSE	M. MEKE CHRISTIAN	3	3	2	3	4	2	3	2	3	3	2	1	2	3	3	3	4	3	3			0.806762	0.806762	0.308538	0.806762	0.933193	0.691462	0.806762	0.308538	0.933193	0.904153	0.933193	0.308538	0.806762	0.602999	0.602999	0.806762	0.904153	0.806762	0.933193
	Dr POUEME Rodrigue	3	3	3	3	2	2	3	3	2	2	1	2	2	4	4	3	3	3	2			0.806762	0.806762	0.933193	0.806762	0.308538	0.691462	0.806762	0.933193	0.308538	0.602999	0.308538	0.933193	0.806762	0.904153	0.904153	0.806762	0.602999	0.806762	0.308538
	Dr ERAVAYAI	2	2	2	2	2	1	2	2	2	1	1	1	1	2	2	2	2	2	2			0.193238	0.193238	0.308538	0.193238	0.308538	0.0668072	0.193238	0.308538	0.308538	0.216711	0.308538	0.308538	0.193238	0.216711	0.216711	0.193238	0.216711	0.193238	0.308538
	Dr NGONO EMA	2	2	2	2	2	2	2	2	2	1	1	1	1	2	2	2	2	2	2			0.193238	0.193238	0.308538	0.193238	0.308538	0.691462	0.193238	0.308538	0.308538	0.216711	0.308538	0.308538	0.193238	0.216711	0.216711	0.193238	0.216711	0.193238	0.308538
	ecart type	0.57735	0.57735	0.5	0.57735	1	0.5	0.57735	0.5	0.5	0.957427	0.5	0.5	0.57735	0.957427	0.957427	0.57735	0.957427	0.57735	0.5
	moy	2.5	2.5	2.25	2.5	2.5	1.75	2.5	2.25	2.25	1.75	1.25	1.25	1.5	2.75	2.75	2.5	2.75	2.5	2.25
	som	10	10	9	10	10	7	10	9	9	7	5	5	6	11	11	10	11	10	9

## Sheet: IMPORTANCE
Disease	EXPERT	Lethality rate (%)	Mortality rate (%)	Control of reservoir(s) and/or vector(s)	Vaccination	Treatment	Detection of emergence—for example difficulties for the farmer/veterinarian or patient to declare the disease or clinical signs not so evident.	Production losses (milk, eggs, growth, meat)	Additional costs: treatment, vaccination, disinfection, labor	Impact on cattle industry	Disease knowledge in humans	Morbidity rate (%)	Mortality rate (%)	Lethality rate (%)	Proximity of the livestock farm to wildlife and disease reservoirs for example contact with birds and wild or feral animals that searched landfill sites containing contaminated animal products	Potential roles of protected areas in the emergence of the pathogen	Hunting Activities: hunted animals can be brought back to where livestock is present	Farm demography/management: such as type of production-reproduction-fattening-finishing.	Feeding practices of farms	Impact on animal welfare and biodiversity	EPIDEMIOLOGY-KNOWNLEDGE	CONTROL-PREVENTION	ECONOMY-TRADE	PUBLIC-HEALTH	PRODUCT SYSTEM	ENVIRONMENT	SOCIETY			Lethality rate (%)	Mortality rate (%)	Control of reservoir(s) and/or vector(s)	Vaccination	Treatment	Detection of emergence—for example difficulties for the farmer/veterinarian or patient to declare the disease or clinical signs not so evident.	Production losses (milk, eggs, growth, meat)	Additional costs: treatment, vaccination, disinfection, labor	Impact on cattle industry	Disease knowledge in humans	Morbidity rate (%)	Mortality rate (%)	Lethality rate (%)	Proximity of the livestock farm to wildlife and disease reservoirs for example contact with birds and wild or feral animals that searched landfill sites containing contaminated animal products	Potential roles of protected areas in the emergence of the pathogen	Hunting Activities: hunted animals can be brought back to where livestock is present	Farm demography/management: such as type of production-reproduction-fattening-finishing.	Feeding practices of farms	Impact on animal welfare and biodiversity	EPIDEMIOLOGY-KNOWNLEDGE
IAFP	M. MEKE CHRISTIAN	10	10	10	10	5	15	15	15	0	15	10	10	5	10	10	10	10	10	10	15	40	30	25	15	20	5			0.5	0.5	0.110336	0.933193	0.602999	0.216711	0.216711	0.783289	0.587249	0.806762	0.587249	0.691462	0.110336	0.587249	0.587249	0.587249	0.308538	0.691462	0.587249	0.225491
	Dr GOMSU Charles	8	12	15	0	0	25	20	10	0	15	10	8	7	10	10	10	10	10	10	50	50	10	10	10	10	10			0.110336	0.889664	0.5	0.308538	0.216711	0.904153	0.602999	0.397001	0.587249	0.806762	0.587249	0.0668072	0.341546	0.587249	0.587249	0.587249	0.308538	0.691462	0.587249	0.912578
	Dr HAMADOU	10	10	15	0	10	15	15	15	0	10	10	10	10	10	10	10	10	10	10	30	30	50	10	0	20	10			0.5	0.5	0.5	0.308538	0.904153	0.216711	0.216711	0.783289	0.587249	0.193238	0.587249	0.691462	0.792892	0.587249	0.587249	0.587249	0.308538	0.691462	0.587249	0.559916
	Dr KAMGA	12	8	20	0	0	20	25	5	0	10	10	10	10	10	10	10	15	5	10	15	45	25	40	10	10	10			0.889664	0.110336	0.889664	0.308538	0.216711	0.602999	0.904153	0.0958473	0.587249	0.193238	0.587249	0.691462	0.792892	0.587249	0.587249	0.587249	0.933193	0.0668072	0.587249	0.225491
	ecart - type	1.63299	1.63299	4.08248	5	4.78714	4.78714	4.78714	4.78714	0	2.88675	0	1	2.44949	0	0	0	2.5	2.5	0	16.5831	8.53913	16.5202	14.3614	6.29153	5.7735	2.5
	moyenne	10	10	15	2.5	3.75	18.75	18.75	11.25	0	12.5	10	9.5	8	10	10	10	11.25	8.75	10	27.5	41.25	28.75	21.25	8.75	15	8.75
	somme	40	40	60	10	15	75	75	45	0	50	40	38	32	40	40	40	45	35	40	110	165	115	85	35	60	35
MONEISIOSE	M. MEKE CHRISTIAN	7	13	15	5	15	5	10	10	10	15	10	10	5	10	10	10	10	10	10	15	50	20	15	20	15	15			0.114436	0.885564	0.558191	0.933193	0.386415	0.367591	0.691462	0.691462	0.308538	0.440084	0.691462	0.806762	0.933193	0.33226	0.559916	0.770536	0.308538	0.691462	0.57072	0.208614
	M. AMALOUSSOU Thomas	15	5	20	0	10	10	10	10	10	15	15	10	0	10	10	10	10	10	10	15	25	20	40	25	10	15			0.794829	0.205171	0.906159	0.308538	0.193238	0.713533	0.691462	0.691462	0.308538	0.440084	0.878327	0.806762	0.308538	0.33226	0.559916	0.770536	0.308538	0.691462	0.57072	0.208614
	M. WAYANG Justin	15	5	10	0	30	0	10	10	10	40	0	0	0	20	5	5	10	10	10	20	15	90	10	5	5	5			0.794829	0.205171	0.152754	0.308538	0.925543	0.107448	0.691462	0.691462	0.308538	0.912578	0.202328	0.193238	0.308538	0.932385	0.0874222	0.0845	0.308538	0.691462	0.57072	0.8925
	Mde DEBE Madéleine	10	10	12.5	0	15	12.5	8.75	7.5	13.75	0	0	0	0	9	13	8	16	4	10	17.91	33	37.73	23.6	9.43	18.9	9.43			0.328771	0.671229	0.330275	0.308538	0.386415	0.844881	0.0668072	0.0668072	0.933193	0.145646	0.202328	0.193238	0.308538	0.265516	0.854354	0.45787	0.933193	0.0668072	0.57072	0.648971
	ecart- type	3.94757	3.94757	4.26956	2.5	8.66025	5.54339	0.625	1.25	1.875	16.5831	7.5	5.7735	2.5	5.18813	3.31662	2.36291	3	3	0	2.43763	14.7958	33.117	13.1589	9.23659	6.03897	4.84488
	moyenne	11.75	8.25	14.375	1.25	17.5	6.875	9.6875	9.375	10.9375	17.5	6.25	5	1.25	12.25	9.5	8.25	11.5	8.5	10	16.9775	30.75	41.9325	22.15	14.8575	12.225	11.1075
	somme	47	33	57.5	5	70	27.5	38.75	37.5	43.75	70	25	20	5	49	38	33	46	34	40	67.91	123	167.73	88.6	59.43	48.9	44.43
Fièvre aphteuse	M. MEKE CHRISTIAN	6	14	15	15	5	5	10	10	10	15	10	10	5	10	10	10	10	10	10	25	50	25	10	15	20	5			0.219842	0.780158	0.877361	0.23975	0.5	0.193238	0.308538	0.691462	0.691462	0.727855	0.806762	0.904153	0.806762	0.216711	0.308538	0.806762	0.308538	0.691462	0.563237	0.602999
	Dr Simon DICKMU	15	5	5	15	10	10	10	10	10	20	10	5	5	12.5	12.5	5	10	10	10	30	30	60	5	10	10	5			0.806106	0.193894	0.349268	0.23975	0.889664	0.806762	0.308538	0.691462	0.691462	0.862454	0.806762	0.602999	0.806762	0.602999	0.933193	0.193238	0.308538	0.691462	0.563237	0.728828
	M. DJAOUYANG Bijoux	5	15	0	30	0	10	10	10	10	0	0	0	0	10	10	10	20	0	10	30	40	50	0	0	20	10			0.169904	0.830096	0.122639	0.92135	0.110336	0.806762	0.308538	0.691462	0.691462	0.197976	0.193238	0.216711	0.193238	0.216711	0.308538	0.806762	0.933193	0.0668072	0.563237	0.728828
	Dr SEINI BOUKAR	15	5	10	20	5	5	20	5	5	0	0	0	0	15	10	5	10	10	10	0	25	75	0	50	0	0			0.806106	0.193894	0.650732	0.5	0.5	0.193238	0.933193	0.0668072	0.0668072	0.197976	0.193238	0.216711	0.193238	0.904153	0.308538	0.193238	0.308538	0.691462	0.563237	0.069482
	ecart- type	5.5	5.5	6.45497	7.07107	4.08248	2.88675	5	2.5	2.5	10.3078	5.7735	4.78714	2.88675	2.39357	1.25	2.88675	5	5	0	14.3614	11.0868	21.0159	4.78714	21.7466	9.57427	4.08248
	moyenne	10.25	9.75	7.5	20	5	7.5	12.5	8.75	8.75	8.75	5	3.75	2.5	11.875	10.625	7.5	12.5	7.5	10	21.25	36.25	52.5	3.75	18.75	12.5	5
	somme	41	39	30	80	20	30	50	35	35	35	20	15	10	47.5	42.5	30	50	30	40	85	145	210	15	75	50	20
Hépatite virale E	Dr GOMSU Charles	9	11	10	10	10	10	12	8	10	10	10	10	10	11	12	7	10	10	10	50	40	10	20	10	10	10			0.15409	0.84591	0.5	0.397001	0.5	0.806762	0.341546	0.130527	0.806762	0.0821493	0.421257	0.904153	0.783289	0.536525	0.835543	0.301212	0.5	0.5	0.539582	0.906159
	Mde EWIDIWIDI	14	6	10	20	5	5	15	15	0	25	5	0	10	20	5	5	10	10	10	30	50	15	10	15	15	15			0.751547	0.248453	0.5	0.783289	0.110336	0.193238	0.792892	0.800365	0.193238	0.839742	0.160258	0.216711	0.783289	0.883349	0.372426	0.243666	0.5	0.5	0.539582	0.558191
	M. AMALOUSSOU Thomas	15	5	20	0	15	5	15	15	0	20	20	0	0	10	10	10	15	5	10	20	40	20	30	15	15	10			0.84591	0.15409	0.889664	0.0958473	0.889664	0.193238	0.792892	0.800365	0.193238	0.578743	0.917851	0.216711	0.0958473	0.48781	0.727204	0.397255	0.889664	0.110336	0.539582	0.330275
	Dr OKAH-NNANE	10	10	0	20	10	10	10	10	10	20	10	5	5	0	0	30	5	15	10	10	15	40	70	10	0	5			0.248453	0.751547	0.110336	0.783289	0.5	0.806762	0.110336	0.287075	0.806762	0.578743	0.421257	0.602999	0.397001	0.1051	0.104694	0.93002	0.110336	0.889664	0.539582	0.152754
	ecart-type	2.94392	2.94392	8.16497	9.57427	4.08248	2.88675	2.44949	3.55903	5.7735	6.29153	6.29153	4.78714	4.78714	8.18026	5.37742	11.5181	4.08248	4.08248	0	17.0783	14.9304	13.1498	26.2996	2.88675	7.07107	4.08248
	moyenne	12	8	10	12.5	10	7.5	13	12	5	18.75	11.25	3.75	6.25	10.25	6.75	13	10	10	10	27.5	36.25	21.25	32.5	12.5	10	10
	Somme	48	32	40	50	40	30	52	48	20	75	45	15	25	41	27	52	40	40	40	110	145	85	130	50	40	40
COVID 19 SARS COV 1	Dr GOD-YANG Laurent	15	5	2	15	5	18	15	15	0	15	5	10	10	10	15	5	10	10	10	10	30	50	30	5	5	20			0.895411	0.104589	0.140044	0.913257	0.0677296	0.860336	0.879788	0.576505	0.308538	0.330275	0.397001	0.792892	0.670873	0.19613	0.906553	0.193238	0.216711	0.783289	0.543503	0.0938414
	Dr NGUENA Ranyl	8	12	5	5	15	15	0	0	0	10	10	5	15	15	5	5	15	5	10	25	25	25	30	5	25	15			0.138213	0.861787	0.268547	0.405091	0.714398	0.69756	0.136061	0.0720088	0.308538	0.152754	0.783289	0.110336	0.880908	0.852138	0.189461	0.193238	0.602999	0.397001	0.543503	0.669725
	M. BAH MANGA	10	10	15	0	15	10	10	20	0	30	0	10	0	10	10	10	20	0	10	20	30	10	50	10	10	20			0.337751	0.662249	0.82273	0.148977	0.714398	0.336029	0.661498	0.771646	0.308538	0.906159	0.0958473	0.792892	0.151014	0.19613	0.587053	0.806762	0.904153	0.0958473	0.543503	0.441809
	Dr AISSATOU DIDDI	12	8	14	6	14	6	4	18	8	20	10	7	3	14	6	10	10	10	10	30	20	10	50	10	20	10			0.599157	0.400843	0.7798	0.468093	0.640711	0.119817	0.311256	0.699774	0.933193	0.558191	0.783289	0.341546	0.277673	0.747106	0.254655	0.806762	0.216711	0.783289	0.543503	0.847246
	ecart-type	2.98608	2.98608	6.48074	6.245	4.85627	5.31507	6.60177	9.06918	4	8.53913	4.78714	2.44949	6.78233	2.62996	4.54606	2.88675	4.78714	4.78714	0	8.53913	4.78714	18.8746	11.547	2.88675	9.12871	4.78714
	moyenne	11.25	8.75	9	6.5	12.25	12.25	7.25	13.25	2	18.75	6.25	8	7	12.25	9	7.5	13.75	6.25	10	21.25	26.25	23.75	40	7.5	15	16.25
	somme	45	35	36	26	49	49	29	53	8	75	25	32	28	49	36	30	55	25	40	85	105	95	160	30	60	65
ANTHRAX	Dr GOD-YANG Laurent	15	5	10	15	10	5	10	10	10	15	10	10	5	10	15	5	15	5	10	10	30	10	50	40	5	5			0.87593	0.12407	0.804818	0.405091	0.610462	0.199635	0.308538	0.691462	0.691462	0.664003	0.308538	0.599157	0.199635	0.23975	0.900832	0.0845	0.926853	0.0731474	0.500959	0.122639
	Dr MBETI Guy Maxime	5	15	4	16	8	12	20	9	1	20	10	5	5	13	7	10	10	10	10	40	20	20	30	30	5	5			0.100899	0.899101	0.155022	0.468093	0.484017	0.869473	0.933193	0.0668072	0.0668072	0.858772	0.308538	0.0773288	0.199635	0.92135	0.128193	0.770536	0.378981	0.621019	0.500959	0.877361
	Mde NGOULA A	10	10	5	25	0	10	10	10	10	10	10	10	10	10	10	10	10	10	10	20	50	15	5	20	30	10			0.475766	0.524234	0.241096	0.913257	0.0930057	0.712925	0.308538	0.691462	0.691462	0.409826	0.308538	0.599157	0.23975	0.23975	0.410214	0.770536	0.378981	0.621019	0.500959	0.349268
	Dr NGONO EMA	11	9	10	10	15	5	10	10	10	2	14	12	12	11	11	8	8.5	11.5	10	30	20	30	40	5	5	20			0.572346	0.427654	0.804818	0.148977	0.860379	0.199635	0.308538	0.691462	0.691462	0.102	0.933193	0.821459	0.23975	0.5	0.530157	0.45787	0.201457	0.798543	0.500959	0.650732
	ecart- type	4.11299	4.11299	3.20156	6.245	6.23832	3.55903	5	0.5	4.5	7.67572	2	2.98608	3.55903	1.41421	3.30404	2.36291	2.83945	2.83945	0	12.9099	14.1421	8.53913	19.3111	14.9304	12.5	7.07107
	moy	10.25	9.75	7.25	16.5	8.25	8	12.5	9.75	7.75	11.75	11	9.25	8	11	10.75	8.25	10.875	9.125	10	25	30	18.75	31.25	23.75	11.25	10
	somme	41	39	29	66	33	32	50	39	31	47	44	37	32	44	43	33	43.5	36.5	40	100	120	75	125	95	45	40
IAHP	Dr GOD-YANG Laurent	5	15	5	5	5	25	20	10	0	25	5	5	5	10	10	10	10	10	10	20	30	40	30	10	10	10			0.216711	0.783289	0.110336	0.5	0.5	0.708059	0.691462	0.691462	0	0.727855	0.0668072	0.397001	0.397001	0.566559	0.566559	0.566559	0.308538	0.691462	0.566559	0.254518
	Dr NGUENA Ranyl	5	15	10	10	10	10	0	0	0	10	10	10	10	10	10	10	10	10	10	25	25	30	25	25	10	10			0.216711	0.783289	0.5	0.889664	0.889664	0.136661	0.136661	0.0668072	0	0.197976	0.691462	0.783289	0.783289	0.566559	0.566559	0.566559	0.308538	0.691462	0.566559	0.447465
	M. BAH MANGA	15	5	10	0	0	30	20	10	0	30	10	0	0	10	10	10	20	0	10	40	40	10	40	0	10	10			0.904153	0.0958473	0.5	0.110336	0.110336	0.863339	0.691462	0.691462	0	0.862454	0.691462	0.0958473	0.0958473	0.566559	0.566559	0.566559	0.933193	0.0668072	0.566559	0.926853
	Dr Simon DICKMU	10	10	15	5	5	15	20	10	0	10	10	10	10	10	10	10	10	10	10	20	30	30	50	10	8	2			0.602999	0.397001	0.889664	0.5	0.5	0.291941	0.691462	0.691462	0	0.197976	0.691462	0.783289	0.783289	0.566559	0.566559	0.566559	0.308538	0.691462	0.566559	0.254518
	ecart- type	4.78714	4.78714	4.08248	4.08248	4.08248	9.12871	10	5	0	10.3078	2.5	4.78714	4.78714	0	0	0	5	5	0	9.46485	6.29153	12.5831	11.0868	10.3078	1	4
	moyenne	8.75	11.25	10	5	5	20	15	7.5	0	18.75	8.75	6.25	6.25	10	10	10	12.5	7.5	10	26.25	31.25	27.5	36.25	11.25	9.5	8
	somme	35	45	40	20	20	80	60	30	0	75	35	25	25	40	40	40	50	30	40	105	125	110	145	45	38	32
Fièvre de la vallée du rift	Dr GOD-YANG Laurent	10	10	15	5	5	15	10	10	10	10	10	10	10	10	10	10	15	5	10	42.9	10.7	10.7	64.3	10.7	5.35	5.35			0.691462	0.308538	0.193238	0.691462	0.193238	0.933193	0.285602	0.644038	0.770536	0.308538	0.691462	0.535693	0.691462	0.308538	0.535693	0.691462	0.806762	0.193238	0.535693	0.696786
	Dr POUEME Rodrigue	6	14	20	5	5	10	20	5	5	20	5	10	5	15	10	5	10	10	10	30	50	20	30	5	10	5			0.0668072	0.933193	0.806762	0.691462	0.193238	0.308538	0.93227	0.0698247	0.0845	0.933193	0.0668072	0.535693	0.0668072	0.933193	0.535693	0.0668072	0.193238	0.806762	0.535693	0.272099
	Dr Simon DICKMU	10	10	15	5	10	10	11	11	8	10	10	10	10	10	10	10	10	10	10	25	25	15	60	10	10	5			0.691462	0.308538	0.193238	0.691462	0.806762	0.308538	0.359289	0.76991	0.45787	0.308538	0.691462	0.535693	0.691462	0.308538	0.535693	0.691462	0.193238	0.806762	0.535693	0.148885
	M. Mohaman Bello	10	10	20	0	10	10	10	10	10	10	10	10	10	10	10	10	15	5	10	50	30	40	15	5	5	5			0.691462	0.308538	0.806762	0.0668072	0.806762	0.308538	0.285602	0.644038	0.770536	0.308538	0.691462	0.535693	0.691462	0.308538	0.535693	0.691462	0.806762	0.193238	0.535693	0.871293
	ecart- type	2	2	2.88675	2.5	2.88675	2.5	4.85627	2.70801	2.36291	5	2.5	0	2.5	2.5	0	2.5	2.88675	2.88675	0	11.5008	16.257	12.9533	23.7618	3.10202	2.78938	0.175
	moyenne	9	11	17.5	3.75	7.5	11.25	12.75	9	8.25	12.5	8.75	10	8.75	11.25	10	8.75	12.5	7.5	10	36.975	28.925	21.425	42.325	7.675	7.5875	5.0875
	somme	36	44	70	15	30	45	51	36	33	50	35	40	35	45	40	35	50	30	40	147.9	115.7	85.7	169.3	30.7	30.35	20.35
New castle	Dr MBETI Guy Maxime	12	8	8	12	6	14	15	12	3	0	0	0	0	12	8	10	10	10	10	30	20	20	15	30	20	15			0.914852	0.0851482	0.658454	0.301212	0.76991	0.573076	0.0958473	0.869473	0.933193	0	0	0	0	0.299563	0.45787	0.783289	0.216711	0.783289	0.61441	0.691462
	M. ZILWOUBE Robert	6	14	10	5	0	25	25	5	0	0	0	0	0	10	10	10	15	5	10	40	20	50	0	10	20	10			0.476229	0.523771	0.889664	0.129521	0.0698247	0.910219	0.783289	0.199635	0.308538	0	0	0	0	0.204393	0.770536	0.783289	0.602999	0.397001	0.61441	0.858012
	M. WAYANG Justin	2	18	5	25	5	5	20	10	0	0	0	0	0	25	5	0	10	10	10	15	40	80	0	10	5	0			0.155403	0.844597	0.207108	0.72832	0.644038	0.222685	0.397001	0.712925	0.308538	0	0	0	0	0.923179	0.0845	0.0958473	0.216711	0.783289	0.61441	0.360492
	M. NANG NANG ZENGUE A	5	15	5	30	5	5	25	5	0	0	0	0	0	15	10	5	20	0	10	0	100	50	0	0	0	0			0.382814	0.617186	0.207108	0.851257	0.644038	0.222685	0.783289	0.199635	0.308538	0	0	0	0	0.47007	0.770536	0.397001	0.904153	0.0958473	0.61441	0.112319
	ecart-type	4.19325	4.19325	2.44949	11.5181	2.70801	9.5	4.78714	3.55903	1.5	0	0	0	0	6.65833	2.36291	4.78714	4.78714	4.78714	0	17.5	37.8594	24.4949	7.5	12.5831	10.3078	7.5
	moy	6.25	13.75	7	18	4	12.25	21.25	8	0.75	0	0	0	0	15.5	8.25	6.25	13.75	6.25	10	21.25	45	50	3.75	12.5	11.25	6.25
	somme	25	55	28	72	16	49	85	32	3	0	0	0	0	62	33	25	55	25	40	85	180	200	15	50	45	25
PPCC	Dr MBETI Guy Maxime	15	5	8	12	10	10	16	12	2	0	0	0	0	8	12	10	10	10	10	40	10	20	20	35	15	10			0.754588	0.245412	0.375882	0.639407	0.691462	0.54593	0.416817	0.54213	0.54213	0	0	0	0	0.277673	0.821459	0.602999	0.599157	0.400843	0.541785	0.92135
	M. OUMAROU	15	5	20	10	10	0	20	10	0	0	0	0	0	20	5	5	10	10	10	30	30	20	30	20	10	10			0.754588	0.245412	0.856328	0.452654	0.691462	0.0773569	0.929259	0.229464	0.229464	0	0	0	0	0.880908	0.0773288	0.216711	0.599157	0.400843	0.541785	0.5
	Mde FAIWE PAMPAM MATY	12	8	15	5	8	12	15	15	0	0	0	0	0	15	10	5	12	8	10	25	50	30	0	15	25	5			0.521134	0.478866	0.687526	0.0953459	0.0668072	0.66388	0.264306	0.9155	0.229464	0	0	0	0	0.670873	0.599157	0.216711	0.821459	0.178541	0.541785	0.23975
	M. MOUSTAPHA HAMZA	5	15	0	15	10	15	15	10	5	0	0	0	0	5	10	15	5	15	10	25	50	20	20	15	15	5			0.0762155	0.923784	0.108136	0.85783	0.691462	0.811818	0.264306	0.229464	0.9155	0	0	0	0	0.151014	0.599157	0.904153	0.0773288	0.922671	0.541785	0.23975
	ecart - type	4.71699	4.71699	8.69387	4.20317	1	6.5	2.38048	2.36291	2.36291	0	0	0	0	6.78233	2.98608	4.78714	2.98608	2.98608	0	7.07107	19.1485	5	12.5831	9.46485	6.29153	2.88675
	moy	11.75	8.25	10.75	10.5	9.5	9.25	16.5	11.75	1.75	0	0	0	0	12	9.25	8.75	9.25	10.75	10	30	35	22.5	17.5	21.25	16.25	7.5
	somme	47	33	43	42	38	37	66	47	7	0	0	0	0	48	37	35	37	43	40	120	140	90	70	85	65	30
Pasteurellose	Dr MBETI Guy Maxime	10	10	10	10	10	10	16	13	1	0	0	0	0	9	12	9	10	10	10	50	40	10	10	20	10	10			0.691462	0.308538	0.904153	0.23975	0.578743	0.691462	0.844978	0.854354	0.0668072	0	0	0	0	0.187207	0.639407	0.745345	0.308538	0.691462	0.523604	0.806762
	M. BAH MANGA	10	10	5	10	15	10	15	5	10	0	0	0	0	10	10	10	20	0	10	50	75	0	0	25	0	0			0.691462	0.308538	0.602999	0.23975	0.839742	0.691462	0.758904	0.0874222	0.691462	0	0	0	0	0.24483	0.452654	0.810539	0.933193	0.0668072	0.523604	0.806762
	Dr SEINI BOUKAR	10	10	0	20	10	10	10	10	10	0	0	0	0	15	15	0	10	10	10	25	25	50	0	25	0	25			0.691462	0.308538	0.216711	0.5	0.578743	0.691462	0.195182	0.559916	0.691462	0	0	0	0	0.616415	0.85783	0.0934469	0.308538	0.691462	0.523604	0.193238
	Dr OUMAROU LEBALE	5	15	0	40	0	0	10	10	10	0	0	0	0	20	5	5	10	10	10	25	20	25	30	25	25	0			0.0668072	0.933193	0.216711	0.92135	0.0821493	0.0668072	0.195182	0.559916	0.691462	0	0	0	0	0.900255	0.0953459	0.412947	0.308538	0.691462	0.523604	0.193238
	ecart type	2.5	2.5	4.78714	14.1421	6.29153	5	3.20156	3.31662	4.5	0	0	0	0	5.06623	4.20317	4.54606	5	5	0	14.4338	24.8328	21.7466	14.1421	2.5	11.8145	11.8145
	moy	8.75	11.25	3.75	20	8.75	7.5	12.75	9.5	7.75	0	0	0	0	13.5	10.5	6	12.5	7.5	10	37.5	40	21.25	10	23.75	8.75	8.75
	somme	35	45	15	80	35	30	51	38	31	0	0	0	0	54	42	24	50	30	40	150	160	85	40	95	35	35
Trypanosomose	Dr POUEME Rodrigue	15	5	15	5	10	10	20	5	5	0	0	0	0	15	10	5	15	5	10	30	50	5	20	30	10	5			0.933193	0.0668072	0.308538	0.933193	0.193238	0.454106	0.806762	0.216711	0.308538	0	0	0	0	0.877361	0.308538	0.349268	0.806762	0.193238	0.454106	0.462134
	Dr SEINI BOUKAR	10	10	15	0	15	10	10	15	5	0	0	0	0	0	30	0	10	10	10	25	25	75	0	25	0	0			0.308538	0.691462	0.308538	0.308538	0.806762	0.454106	0.193238	0.904153	0.308538	0	0	0	0	0.122639	0.933193	0.122639	0.193238	0.806762	0.454106	0.317289
	M. MOUSTAPHA HAMZA	10	10	15	0	15	10	20	5	5	0	0	0	0	5	10	15	10	10	10	20	50	15	30	10	5	20			0.308538	0.691462	0.308538	0.308538	0.806762	0.454106	0.806762	0.216711	0.308538	0	0	0	0	0.349268	0.308538	0.877361	0.193238	0.806762	0.454106	0.19613
	M. Mohaman Bello	10	10	20	0	10	10	10	10	10	0	0	0	0	10	10	10	15	5	10	50	30	40	0	10	10	10			0.308538	0.691462	0.933193	0.308538	0.193238	0.454106	0.193238	0.602999	0.933193	0	0	0	0	0.650732	0.308538	0.650732	0.806762	0.193238	0.454106	0.923048
	ecart type	2.5	2.5	2.5	2.5	2.88675	0	5.7735	4.78714	2.5	0	0	0	0	6.45497	10	6.45497	2.88675	2.88675	0	13.1498	13.1498	31.1916	15	10.3078	4.78714	8.53913
	moy	11.25	8.75	16.25	1.25	12.5	10	15	8.75	6.25	0	0	0	0	7.5	15	7.5	12.5	7.5	10	31.25	38.75	33.75	12.5	18.75	6.25	8.75
	sommz	45	35	65	5	50	40	60	35	25	0	0	0	0	30	60	30	50	30	40	125	155	135	50	75	25	35
Dermatophylose	Dr POUEME Rodrigue	15	5	10	15	10	5	20	5	5	0	0	0	0	15	10	5	10	10	10	20	50	30	5	20	20	5			0.308538	0.691462	0.193238	0.933193	0.216711	0.193238	0.913257	0.148977	0.207108	0	0	0	0	0.602999	0.691462	0.193238	0.229464	0.770536	0.51273	0.578743
	M. DAWI YONATAN	18	2	20	0	15	5	5	20	5	0	0	0	0	10	10	10	10	10	10	10	100	30	0	10	0	0			0.933193	0.0668072	0.806762	0.308538	0.602999	0.193238	0.148977	0.913257	0.207108	0	0	0	0	0.216711	0.691462	0.806762	0.229464	0.770536	0.51273	0.0821493
	Dr VAITCHAFA Philippe	15	5	10	0	20	10	10	10	10	0	0	0	0	10	10	10	15	5	10	25	25	20	20	20	20	20			0.308538	0.691462	0.193238	0.308538	0.904153	0.806762	0.405091	0.405091	0.889664	0	0	0	0	0.216711	0.691462	0.806762	0.9155	0.0845	0.51273	0.839742
	Dr ILIASSOU	15	5	20	0	10	10	11	11	8	0	0	0	0	20	5	5	12	8	10	20	50	50	0	10	10	10			0.308538	0.691462	0.806762	0.308538	0.216711	0.806762	0.468093	0.468093	0.658454	0	0	0	0	0.904153	0.0668072	0.193238	0.54213	0.45787	0.51273	0.578743
	ecart type	1.5	1.5	5.7735	7.5	4.78714	2.88675	6.245	6.245	2.44949	0	0	0	0	4.78714	2.5	2.88675	2.36291	2.36291	0	6.29153	31.4576	12.5831	9.46485	5.7735	9.57427	8.53913
	moy	15.75	4.25	15	3.75	13.75	7.5	11.5	11.5	7	0	0	0	0	13.75	8.75	7.5	11.75	8.25	10	18.75	56.25	32.5	6.25	15	12.5	8.75
	som	63	17	60	15	55	30	46	46	28	0	0	0	0	55	35	30	47	33	40	75	225	130	25	60	50	35
Maladie de Gumboro	Dr NGUENA Ranyl	10	10	5	15	5	15	0	0	0	0	0	0	0	10	10	10	10	10	10	25	25	15	5	30	25	25			0.593168	0.406832	0.712925	0.285515	0.475766	0.778302	0.0929919	0.0693844	0.15054	0	0	0	0	0.137546	0.737445	0.852138	0.308538	0.691462	0.562619	0.330275
	Dr AISSATOU DIDDI	13	7	7	13	6	14	17	11	2	0	0	0	0	14	7	9	10	10	10	30	20	5	30	45	10	10			0.827111	0.172889	0.869473	0.233184	0.572346	0.732528	0.866088	0.75517	0.25002	0	0	0	0	0.451739	0.324943	0.747106	0.308538	0.691462	0.562619	0.558191
	Dr OUMAROU LEBALE	10	10	0	40	0	0	10	10	10	0	0	0	0	20	5	5	10	10	10	20	25	25	30	25	25	0			0.593168	0.406832	0.199635	0.927414	0.100899	0.0773034	0.542698	0.689158	0.777671	0	0	0	0	0.908889	0.118962	0.19613	0.308538	0.691462	0.562619	0.152754
	Mde DEBE Madéleine	3	17	0	20	10	10	10	9	11	0	0	0	0	14	11	5	16	4	10	40	45	25	0	20	10	10			0.0786496	0.92135	0.199635	0.435705	0.87593	0.514558	0.542698	0.616415	0.827466	0	0	0	0	0.451739	0.841012	0.19613	0.933193	0.0668072	0.562619	0.906159
	ecart type	4.24264	4.24264	3.55903	12.3558	4.11299	6.84957	6.99405	5.06623	5.56028	0	0	0	0	4.12311	2.75379	2.62996	3	3	0	8.53913	11.0868	9.57427	16.0078	10.8012	8.66025	10.3078
	moy	9	11	3	22	5.25	9.75	9.25	7.5	5.75	0	0	0	0	14.5	8.25	7.25	11.5	8.5	10	28.75	28.75	17.5	16.25	30	17.5	11.25
	somme	36	44	12	88	21	39	37	30	23	0	0	0	0	58	33	29	46	34	40	115	115	70	65	120	70	45
Colibaccillose	M. BAH MANGA	10	10	5	0	25	10	20	10	0	40	0	0	0	10	10	10	20	0	10	50	60	10	10	20	0	0			0.308538	0.691462	0.933193	0	0.540368	0.227115	0.745482	0.308538	0.308538	0.906159	0.193238	0.193238	0.308538	0.691462	0.308538	0.308538	0.933193	0.0668072	0.494186	0.802024
	M. ZILWOUBE Robert	10	10	0	0	18	22	20	10	0	20	10	10	0	10	10	10	10	10	10	20	20	50	0	20	20	20			0.308538	0.691462	0.308538	0	0.0938041	0.913826	0.745482	0.308538	0.308538	0.558191	0.806762	0.806762	0.308538	0.691462	0.308538	0.308538	0.308538	0.691462	0.494186	0.272145
	M. DAWI YONATAN	18	2	0	0	30	10	10	10	10	10	10	10	10	10	10	10	10	10	10	10	100	30	0	10	0	0			0.933193	0.0668072	0.308538	0	0.867568	0.227115	0.0731474	0.308538	0.933193	0.330275	0.806762	0.806762	0.933193	0.691462	0.308538	0.308538	0.308538	0.691462	0.494186	0.137546
	M. NANG NANG ZENGUE A	10	10	0	0	25	15	17.5	12.5	0	0	0	0	0	0	15	15	10	10	10	50	25	50	0	15	0	10			0.308538	0.691462	0.308538	0	0.540368	0.552535	0.552535	0.933193	0.308538	0.152754	0.193238	0.193238	0.308538	0.0668072	0.933193	0.933193	0.308538	0.691462	0.494186	0.802024
	ecart type	4	4	2.5	0	4.93288	5.67891	4.73242	1.25	5	17.0783	5.7735	5.7735	5	5	2.5	2.5	5	5	0	20.6155	37.0529	19.1485	5	4.78714	10	9.57427
	moy	12	8	1.25	0	24.5	14.25	16.875	10.625	2.5	17.5	5	5	2.5	7.5	11.25	11.25	12.5	7.5	10	32.5	51.25	35	2.5	16.25	5	7.5
	somme	48	32	5	0	98	57	67.5	42.5	10	70	20	20	10	30	45	45	50	30	40	130	205	140	10	65	20	30
Fasciolose	Mde EWIDIWIDI	17	3	15	0	15	10	10	10	10	0	0	0	0	5	15	10	10	10	10	20	50	30	10	15	15	10			0.861787	0.138213	0.848986	0.308538	0.291941	0.499162	0.499162	0.499162	0.499162	0	0	0	0	0.0698247	0.923784	0.691462	0.312303	0.687697	0.499162	0.308538
	Mde NGOULA A	10	10	5	0	25	10	10	10	10	0	0	0	0	10	10	10	15	5	10	20	50	40	5	15	15	5			0.104589	0.895411	0.329127	0.308538	0.708059	0.499162	0.499162	0.499162	0.499162	0	0	0	0	0.644038	0.245412	0.691462	0.901485	0.0985154	0.499162	0.308538
	Dr ILIASSOU	15	5	0	0	30	10	10	10	10	0	0	0	0	10	10	10	12	8	10	20	50	50	0	10	10	10			0.662249	0.337751	0.119092	0.308538	0.863339	0.499162	0.499162	0.499162	0.499162	0	0	0	0	0.644038	0.245412	0.691462	0.588008	0.411992	0.499162	0.308538
	Dr NGONO EMA	13	7	12	8	10	10	10	10	10	0	0	0	0	11	11.5	7.5	8.5	11.5	10	30	30	20	30	5	30	5			0.400843	0.599157	0.722327	0.933193	0.136661	0.499162	0.499162	0.499162	0.499162	0	0	0	0	0.76991	0.478866	0.0668072	0.153119	0.846881	0.499162	0.933193
	ecart type	2.98608	2.98608	6.78233	4	9.12871	0	0	0	0	0	0	0	0	2.70801	2.3585	1.25	2.80995	2.80995	0	5	10	12.9099	13.1498	4.78714	8.66025	2.88675
	moy	13.75	6.25	8	2	20	10	10	10	10	0	0	0	0	9	11.625	9.375	11.375	8.625	10	22.5	45	35	11.25	11.25	17.5	7.5
	somme	55	25	32	8	80	40	40	40	40	0	0	0	0	36	46.5	37.5	45.5	34.5	40	90	180	140	45	45	70	30
Cowdriose	Mde EWIDIWIDI	10	10	10	5	20	5	10	10	10	0	0	0	0	10	10	10	10	10	10	15	30	35	25	15	10	20			0.308538	0.691462	0.23975	0.933193	0.691462	0.308538	0.47789	0.47789	0.47789	0	0	0	0	0.254518	0.578743	0.889664	0.308538	0.691462	0.47789	0.285375
	M.WHOWE SOURA DENIS	10	10	15	0	20	5	10	10	10	0	0	0	0	10	15	5	15	5	10	10	30	50	5	20	10	25			0.308538	0.691462	0.5	0.308538	0.691462	0.308538	0.47789	0.47789	0.47789	0	0	0	0	0.254518	0.839742	0.5	0.933193	0.0668072	0.47789	0.172352
	M. HAMADOU SALI	10	10	10	0	20	10	10	10	10	0	0	0	0	15	10	5	10	10	10	40	30	40	0	10	20	10			0.308538	0.691462	0.23975	0.308538	0.691462	0.933193	0.47789	0.47789	0.47789	0	0	0	0	0.447465	0.578743	0.5	0.308538	0.691462	0.47789	0.907062
	Dr OUMAROU LEBALE	20	0	25	0	10	5	10	10	10	0	0	0	0	30	0	0	10	10	10	25	25	25	30	25	10	10			0.933193	0.0668072	0.92135	0.308538	0.0668072	0.308538	0.47789	0.47789	0.47789	0	0	0	0	0.926853	0.0821493	0.110336	0.308538	0.691462	0.47789	0.574947
	ecart type	5	5	7.07107	2.5	5	2.5	0	0	0	0	0	0	0	9.46485	6.29153	4.08248	2.5	2.5	0	13.2288	2.5	10.4083	14.7196	6.45497	5	7.5
	moy	12.5	7.5	15	1.25	17.5	6.25	10	10	10	0	0	0	0	16.25	8.75	5	11.25	8.75	10	22.5	28.75	37.5	15	17.5	12.5	16.25
	somme	50	30	60	5	70	25	40	40	40	0	0	0	0	65	35	20	45	35	40	90	115	150	60	70	50	65
Tuberculose	Mde NGOULA A	5	15	0	0	0	15	10	10	10	10	10	10	10	10	10	10	10	10	10	5	50	15	30	10	30	10			0.0676146	0.932385	0.193238	0	0.308538	0.155119	0.308538	0.563594	0.691462	0.308538	0.563594	0.563594	0.691462	0.355962	0.644038	0.644038	0.5	0.5	0.563594	0.130114
	M. OUMAROU	15	5	10	0	10	20	20	10	0	10	10	10	10	20	5	5	10	10	10	30	30	20	30	20	10	10			0.66774	0.33226	0.806762	0	0.933193	0.286467	0.933193	0.563594	0.0668072	0.308538	0.563594	0.563594	0.691462	0.930175	0.0698247	0.0698247	0.5	0.5	0.563594	0.578743
	Dr NDJARO Gracien	16	4	10	0	0	30	10	10	10	10	10	10	10	10	10	10	15	5	10	20	30	50	30	10	5	5			0.734484	0.265516	0.806762	0	0.308538	0.632409	0.308538	0.563594	0.691462	0.308538	0.563594	0.563594	0.691462	0.355962	0.644038	0.644038	0.889664	0.110336	0.563594	0.370272
	Dr ILIASSOU	15	5	0	0	0	40	10	10	10	15	10	10	5	8	11	11	5	15	10	50	5	25	25	15	15	15			0.66774	0.33226	0.193238	0	0.308538	0.892552	0.308538	0.563594	0.691462	0.933193	0.563594	0.563594	0.0668072	0.23009	0.76991	0.76991	0.110336	0.889664	0.563594	0.895859
	ecart type	5.18813	5.18813	5.7735	0	5	11.0868	5	0	5	2.5	0	0	2.5	5.41603	2.70801	2.70801	4.08248	4.08248	0	18.8746	18.4278	15.5456	2.5	4.78714	10.8012	4.08248
	moy	12.75	7.25	5	0	2.5	26.25	12.5	10	7.5	11.25	10	10	8.75	12	9	9	10	10	10	26.25	28.75	27.5	28.75	13.75	15	10
	som	51	29	20	0	10	105	50	40	30	45	40	40	35	48	36	36	40	40	40	105	115	110	115	55	60	40
Nematodose	Mde NGOULA A	10	10	10	0	25	5	10	10	10	10	10	10	10	10	10	10	15	5	10	10	50	30	5	20	30	5			0.193238	0.806762	0.691462	0	0.602999	0.0668072	0.578346	0.308538	0.691462	0.23975	0.691462	0.691462	0.806762	0.216711	0.691462	0.806762	0.602999	0.397001	0.578346	0.0668072
	M. OUMAROU	15	5	10	0	20	10	10	10	10	10	10	10	10	20	5	5	10	10	10	30	30	20	30	20	10	10			0.806762	0.193238	0.691462	0	0.216711	0.691462	0.578346	0.308538	0.691462	0.23975	0.691462	0.691462	0.806762	0.904153	0.0668072	0.193238	0.216711	0.783289	0.578346	0.691462
	M. HAMADOU SALI	15	5	10	0	20	10	10	15	5	40	0	0	0	15	10	5	10	10	10	30	40	30	0	20	20	10			0.806762	0.193238	0.691462	0	0.216711	0.691462	0.578346	0.933193	0.0668072	0.92135	0.0668072	0.0668072	0.193238	0.602999	0.691462	0.193238	0.216711	0.783289	0.578346	0.691462
	M. DJAOUYANG Bijoux	10	10	0	0	30	10	10	10	10	20	10	10	0	10	10	10	20	0	10	30	40	50	10	0	10	10			0.193238	0.806762	0.0668072	0	0.904153	0.691462	0.578346	0.308538	0.691462	0.5	0.691462	0.691462	0.193238	0.216711	0.691462	0.806762	0.904153	0.0958473	0.578346	0.691462
	ecart type	2.88675	2.88675	5	0	4.78714	2.5	0	2.5	2.5	14.1421	5	5	5.7735	4.78714	2.5	2.88675	4.78714	4.78714	0	10	8.16497	12.5831	13.1498	10	9.57427	2.5
	moy	12.5	7.5	7.5	0	23.75	8.75	10	11.25	8.75	20	7.5	7.5	5	13.75	8.75	7.5	13.75	6.25	10	25	40	32.5	11.25	15	17.5	8.75
	somme	50	30	30	0	95	35	40	45	35	80	30	30	20	55	35	30	55	25	40	100	160	130	45	60	70	35
BVD	M. AMALOUSSOU Thomas	15	5	15	0	10	15	10	10	10	0	0	0	0	10	10	10	10	10	10	30	15	10	30	25	25	15			0.783289	0.216711	0.779396	0.308538	0.411099	0.860379	0.216711	0.691462	0.754588	0	0	0	0	0.308538	0.531679	0.691462	0.531679	0.531679	0.531679	0.797672
	M. ZILWOUBE Robert	10	10	8	0	24	8	20	10	0	0	0	0	0	10	10	10	10	10	10	20	20	50	0	20	20	20			0.397001	0.602999	0.416817	0.308538	0.879709	0.484017	0.904153	0.691462	0.0762155	0	0	0	0	0.308538	0.531679	0.691462	0.531679	0.531679	0.531679	0.308538
	Dr HAMADOU	5	15	15	0	15	10	10	10	10	0	0	0	0	10	10	10	10	10	10	30	50	50	0	0	20	0			0.0958473	0.904153	0.779396	0.308538	0.60821	0.610462	0.216711	0.691462	0.754588	0	0	0	0	0.308538	0.531679	0.691462	0.531679	0.531679	0.531679	0.797672
	Dr OKAH-NNANE	15	5	0	40	0	0	15	8	7	0	0	0	0	15	10	5	10	10	10	15	50	50	0	10	20	5			0.783289	0.216711	0.0917153	0.933193	0.110576	0.0930057	0.602999	0.0668072	0.521134	0	0	0	0	0.933193	0.531679	0.0668072	0.531679	0.531679	0.531679	0.121673
	ecart type	4.78714	4.78714	7.14143	20	10.0125	6.23832	4.78714	1	4.71699	0	0	0	0	2.5	0	2.5	0	0	0	7.5	18.8746	20	15	11.0868	2.5	9.12871
	mmoy	11.25	8.75	9.5	10	12.25	8.25	13.75	9.5	6.75	0	0	0	0	11.25	10	8.75	10	10	10	23.75	33.75	40	7.5	13.75	21.25	10
	som	45	35	38	40	49	33	55	38	27	0	0	0	0	45	40	35	40	40	40	95	135	160	30	55	85	40
GALES	M. OUMAROU	15	5	10	0	20	10	10	10	10	10	10	10	10	20	5	5	10	10	10	30	30	20	30	20	10	10			0.308538	0.691462	0.783289	0	0.806762	0.0958473	0.271172	0.806762	0.632409	0.271172	0.691462	0.783289	0.691462	0.783289	0.193238	0.308538	0.308538	0.691462	0.578574	0.421257
	M. OUMAROU SOULEY	20	0	0	0	20	20	25	5	0	40	0	0	0	20	5	5	10	10	10	50	50	30	0	10	5	5			0.933193	0.0668072	0.0958473	0	0.806762	0.783289	0.930518	0.193238	0.0713637	0.930518	0.0668072	0.0958473	0.0668072	0.783289	0.193238	0.308538	0.308538	0.691462	0.578574	0.917851
	M. WHOWE SOURA DENIS	15	5	5	0	15	20	10	10	10	10	10	10	10	10	10	10	10	10	10	20	30	50	20	10	10	10			0.308538	0.691462	0.397001	0	0.193238	0.783289	0.271172	0.806762	0.632409	0.271172	0.691462	0.783289	0.691462	0.0958473	0.806762	0.933193	0.308538	0.691462	0.578574	0.160258
	Mde FAIWE PAMPAM MATY	15	5	10	0	15	15	12.5	5	12.5	15	10	5	10	15	10	5	15	5	10	30	50	30	10	15	10	5			0.308538	0.691462	0.783289	0	0.193238	0.397001	0.397001	0.193238	0.785011	0.397001	0.691462	0.397001	0.691462	0.397001	0.806762	0.308538	0.933193	0.0668072	0.578574	0.421257
	ecart type	2.5	2.5	4.78714	0	2.88675	4.78714	7.1807	2.88675	5.54339	14.3614	5	4.78714	5	4.78714	2.88675	2.5	2.5	2.5	0	12.5831	11.547	12.5831	12.9099	4.78714	2.5	2.88675
	moy	16.25	3.75	6.25	0	17.5	16.25	14.375	7.5	8.125	18.75	7.5	6.25	7.5	16.25	7.5	6.25	11.25	8.75	10	32.5	40	32.5	15	13.75	8.75	7.5
	somme	65	15	25	0	70	65	57.5	30	32.5	75	30	25	30	65	30	25	45	35	40	130	160	130	60	55	35	30
Dermatose nodulaire	M. WAYANG Justin	14	6	5	25	5	5	10	10	10	40	0	0	0	20	5	5	10	10	10	80	20	10	0	20	10	10			0.23009	0.76991	0.806762	0.904153	0.0668072	0.110336	0.560964	0.308538	0.691462	0.783289	0.308538	0.308538	0.308538	0.917851	0.122639	0.308538	0.308538	0.691462	0.560964	0.927596
	Dr Simon DICKMU	15	5	5	15	10	10	10	10	10	20	10	5	5	12.5	12.5	5	10	10	10	30	30	60	5	10	10	5			0.355962	0.644038	0.806762	0.216711	0.691462	0.5	0.560964	0.308538	0.691462	0.397001	0.933193	0.933193	0.933193	0.160258	0.877361	0.308538	0.308538	0.691462	0.560964	0.336029
	M. HAMADOU SALI	15	5	0	15	10	15	10	10	10	40	0	0	0	15	10	5	10	10	10	20	40	30	0	30	20	10			0.355962	0.644038	0.193238	0.216711	0.691462	0.889664	0.560964	0.308538	0.691462	0.783289	0.308538	0.308538	0.308538	0.421257	0.650732	0.308538	0.308538	0.691462	0.560964	0.211968
	M.MOHAMADOU BELLO	20	0	0	20	10	10	10	15	5	0	0	0	0	15	7.5	7.5	13	7	10	35	25	60	20	0	0	10			0.930175	0.0698247	0.193238	0.602999	0.691462	0.5	0.560964	0.933193	0.0668072	0.0958473	0.308538	0.308538	0.308538	0.421257	0.349268	0.933193	0.933193	0.0668072	0.560964	0.407034
	ecart type	2.70801	2.70801	2.88675	4.78714	2.5	4.08248	0	2.5	2.5	19.1485	5	2.5	2.5	3.14576	3.22749	1.25	1.5	1.5	0	26.5754	8.53913	24.4949	9.46485	12.9099	8.16497	2.5
	moy	16	4	2.5	18.75	8.75	10	10	11.25	8.75	25	2.5	1.25	1.25	15.625	8.75	5.625	10.75	9.25	10	41.25	28.75	40	6.25	15	10	8.75
	som	64	16	10	75	35	40	40	45	35	100	10	5	5	62.5	35	22.5	43	37	40	165	115	160	25	60	40	35
PPR	M. OUMAROU SOULEY	16	4	0	30	0	10	25	5	0	0	0	0	0	10	10	10	15	5	10	40	40	30	0	20	15	5			0.719908	0.280092	0.136061	0.806762	0.216711	0.691462	0.933193	0.0668072	0	0	0	0	0	0.547865	0.547865	0.547865	0.691462	0.308538	0.547865	0.904153
	Dr NDJARO Gracien	11	9	4	30	0	6	15	15	0	0	0	0	0	10	10	10	15	5	10	30	50	40	0	20	5	5			0.238224	0.761776	0.311256	0.806762	0.216711	0.0668072	0.308538	0.691462	0	0	0	0	0	0.547865	0.547865	0.547865	0.691462	0.308538	0.547865	0.216711
	Dr HAMADOU	10	10	10	10	10	10	15	15	0	0	0	0	0	10	10	10	10	10	10	30	50	50	0	0	20	0			0.165787	0.834213	0.661498	0.193238	0.904153	0.691462	0.308538	0.691462	0	0	0	0	0	0.547865	0.547865	0.547865	0.0668072	0.933193	0.547865	0.216711
	Dr KAMGA	18	2	15	10	5	10	15	15	0	0	0	0	0	10	10	10	15	5	10	35	50	30	5	10	10	10			0.864422	0.135578	0.879788	0.193238	0.602999	0.691462	0.308538	0.691462	0	0	0	0	0	0.547865	0.547865	0.547865	0.691462	0.308538	0.547865	0.602999
	ecart type	3.86221	3.86221	6.60177	11.547	4.78714	2	5	5	0	0	0	0	0	0	0	0	2.5	2.5	0	4.78714	5	9.57427	2.5	9.57427	6.45497	4.08248
	moye	13.75	6.25	7.25	20	3.75	9	17.5	12.5	0	0	0	0	0	10	10	10	13.75	6.25	10	33.75	47.5	37.5	1.25	12.5	12.5	5
	somme	55	25	29	80	15	36	70	50	0	0	0	0	0	40	40	40	55	25	40	135	190	150	5	50	50	20
PARAMPHISTOMOSE	M. OUMAROU SOULEY	20	0	0	0	20	20	25	5	0	40	0	0	0	10	10	10	15	5	10	50	50	30	0	10	5	5			0.802024	0.197976	0.197976	0	0.691462	0.783289	0.926853	0.121673	0.110336	0.794829	0.216711	0.23975	0.216711	0.308538	0.308538	0.806762	0.783289	0.216711	0.540995	0.858012
	Mde FAIWE PAMPAM MATY	8	12	15	0	15	10	5	20	5	15	10	5	10	15	10	5	15	5	10	25	50	30	0	25	15	5			0.137546	0.862454	0.727855	0	0.0668072	0.397001	0.254518	0.797672	0.5	0.328771	0.602999	0.5	0.904153	0.933193	0.308538	0.193238	0.783289	0.216711	0.540995	0.360492
	Dr KAMGA	11	9	20	0	20	0	5	20	5	0	20	15	5	10	10	10	10	10	10	10	30	50	10	25	15	10			0.272145	0.727855	0.862454	0	0.691462	0.0958473	0.254518	0.797672	0.5	0.114436	0.904153	0.92135	0.602999	0.308538	0.308538	0.806762	0.397001	0.602999	0.540995	0.112319
	Dr IBRAHIMA DJIBO	20	0	0	0	20	20	10	10	10	40	0	0	0	10	15	5	5	15	10	40	20	10	10	10	30	30			0.802024	0.197976	0.197976	0	0.691462	0.783289	0.447465	0.889664	0.889664	0.794829	0.216711	0.23975	0.216711	0.308538	0.933193	0.193238	0.0958473	0.904153	0.540995	0.691462
	ecart - type	6.18466	6.18466	10.3078	0	2.5	9.57427	9.46485	7.5	4.08248	19.7379	9.57427	7.07107	4.78714	2.5	2.5	2.88675	4.78714	4.78714	0	17.5	15	16.3299	5.7735	8.66025	10.3078	11.9024
	moyenne	14.75	5.25	8.75	0	18.75	12.5	11.25	13.75	5	23.75	7.5	5	3.75	11.25	11.25	7.5	11.25	8.75	10	31.25	37.5	30	5	17.5	16.25	12.5
	somme	59	21	35	0	75	50	45	55	20	95	30	20	15	45	45	30	45	35	40	125	150	120	20	70	65	50
BABESIOSE	M. OUMAROU SOULEY	20	0	0	0	20	20	25	5	0	0	0	0	0	15	15	0	10	10	10	50	50	30	0	10	5	5			0.901269	0.0987313	0.308538	0	0.397001	0.933193	0.92135	0.0668072	0.0958473	0	0	0	0	0.933193	0.933193	0.0668072	0.216711	0.783289	0.475103	0.783289
	M. DJAOUYANG Bijoux	2	18	0	0	30	10	10	10	10	0	0	0	0	10	10	10	20	0	10	30	40	50	0	0	20	10			0.124424	0.875576	0.308538	0	0.783289	0.308538	0.23975	0.691462	0.783289	0	0	0	0	0.308538	0.308538	0.691462	0.904153	0.0958473	0.475103	0.397001
	M. DAWI YONATAN	10	10	0	0	30	10	15	10	5	0	0	0	0	10	10	10	10	10	10	10	100	30	0	10	0	0			0.47296	0.52704	0.308538	0	0.783289	0.308538	0.5	0.691462	0.397001	0	0	0	0	0.308538	0.308538	0.691462	0.216711	0.783289	0.475103	0.0958473
	M. Mohaman Bello	10	10	20	0	10	10	10	10	10	0	0	0	0	10	10	10	15	5	10	50	30	40	0	10	10	10			0.47296	0.52704	0.933193	0	0.0958473	0.308538	0.23975	0.691462	0.783289	0	0	0	0	0.308538	0.308538	0.691462	0.602999	0.397001	0.475103	0.783289
	ecart type	7.37111	7.37111	10	0	9.57427	5	7.07107	2.5	4.78714	0	0	0	0	2.5	2.5	5	4.78714	4.78714	0	19.1485	31.0913	9.57427	0	5	8.53913	4.78714
	moy	10.5	9.5	5	0	22.5	12.5	15	8.75	6.25	0	0	0	0	11.25	11.25	7.5	13.75	6.25	10	35	55	37.5	0	7.5	8.75	6.25
	som	42	38	20	0	90	50	60	35	25	0	0	0	0	45	45	30	55	25	40	140	220	150	0	30	35	25
ANAPLASMOSE	M. WHOWE SOURA DENIS	15	5	15	0	20	5	10	10	10	0	0	0	0	10	15	5	15	5	10	10	30	50	5	20	10	25			0.9155	0.0845	0.650732	0	0.889664	0.122639	0.691462	0.308538	0.691462	0	0	0	0	0.508094	0.602999	0.397001	0.308538	0.691462	0.508094	0.146909
	Dr VAITCHAFA Philippe	10	10	10	0	15	15	10	10	10	0	0	0	0	10	10	10	15	5	10	25	20	20	20	25	20	20			0.229464	0.770536	0.349268	0	0.5	0.650732	0.691462	0.308538	0.691462	0	0	0	0	0.508094	0.216711	0.783289	0.308538	0.691462	0.508094	0.29983
	M. Mohaman Bello	10	10	20	0	10	10	10	10	10	0	0	0	0	10	10	10	15	5	10	50	30	40	0	10	10	10			0.229464	0.770536	0.877361	0	0.110336	0.349268	0.691462	0.308538	0.691462	0	0	0	0	0.508094	0.216711	0.783289	0.308538	0.691462	0.508094	0.636803
	M. NANG NANG ZENGUE A	12	8	5	0	15	20	7	17	6	0	0	0	0	10	20	0	17	3	10	75	10	50	0	0	0	15			0.54213	0.45787	0.122639	0	0.5	0.877361	0.0668072	0.933193	0.0668072	0	0	0	0	0.508094	0.904153	0.0958473	0.933193	0.0668072	0.508094	0.889664
	ecart type	2.36291	2.36291	6.45497	0	4.08248	6.45497	1.5	3.5	2	0	0	0	0	0	4.78714	4.78714	1	1	0	28.5774	9.57427	14.1421	9.46485	11.0868	8.16497	6.45497
	moy	11.75	8.25	12.5	0	15	12.5	9.25	11.75	9	0	0	0	0	10	13.75	6.25	15.5	4.5	10	40	22.5	40	6.25	13.75	10	17.5
	som	47	33	50	0	60	50	37	47	36	0	0	0	0	40	55	25	62	18	40	160	90	160	25	55	40	70
SALMONELLOSE	M. WHOWE SOURA DENIS	10	10	15	0	20	5	10	10	10	10	10	10	10	10	10	10	10	10	10	20	30	50	20	10	10	10			0.216711	0.783289	0.878327	0.308538	0.691462	0.160258	0.503059	0.308538	0.691462	0.216711	0.308538	0.792892	0.800365	0.503059	0.503059	0.503059	0.207108	0.792892	0.503059	0.308538
	Dr OKAH-NNANE	10	10	0	15	15	10	10	10	10	20	10	5	5	10	10	10	15	5	10	15	30	5	10	75	15	0			0.216711	0.783289	0.202328	0.933193	0.0668072	0.421257	0.503059	0.308538	0.691462	0.904153	0.308538	0.110336	0.287075	0.503059	0.503059	0.503059	0.889664	0.110336	0.503059	0.121673
	M.MOHAMADOU BELLO	20	0	0	0	20	20	10	15	5	15	15	7	3	10	10	10	13	7	10	30	10	20	50	10	15	15			0.904153	0.0958473	0.202328	0.308538	0.691462	0.917851	0.503059	0.933193	0.0668072	0.602999	0.933193	0.341546	0.130527	0.503059	0.503059	0.503059	0.658454	0.341546	0.503059	0.797672
	M. DJOUNAIDOU BARKINDO	15	5	10	0	20	10	10	10	10	10	10	10	10	10	10	10	10	10	10	30	15	15	15	70	10	5			0.602999	0.397001	0.691462	0.308538	0.691462	0.421257	0.503059	0.308538	0.691462	0.216711	0.308538	0.792892	0.800365	0.503059	0.503059	0.503059	0.207108	0.792892	0.503059	0.797672
	ecart type	4.78714	4.78714	7.5	7.5	2.5	6.29153	0	2.5	2.5	4.78714	2.5	2.44949	3.55903	0	0	0	2.44949	2.44949	0	7.5	10.3078	19.3649	17.9699	36.1421	2.88675	6.45497
	moy	13.75	6.25	6.25	3.75	18.75	11.25	10	11.25	8.75	13.75	11.25	8	7	10	10	10	12	8	10	23.75	21.25	22.5	23.75	41.25	12.5	7.5
	som	55	25	25	15	75	45	40	45	35	55	45	32	28	40	40	40	48	32	40	95	85	90	95	165	50	30
COCCIDIOSE	Dr NDJARO Gracien	11	9	8	0	25	7	15	15	0	0	0	0	0	10	10	10	15	5	10	20	30	30	10	40	10	10			0.252894	0.747106	0.308538	0	0.904153	0.132432	0.400843	0.783289	0.308538	0	0	0	0	0.193238	0.691462	0.792892	0.758904	0.241096	0.549714	0.152754
	M. HAMADOU SALI	10	10	10	0	15	15	20	10	0	0	0	0	0	15	10	5	10	10	10	40	20	30	0	20	20	20			0.147862	0.852138	0.797672	0	0.216711	0.693853	0.922671	0.397001	0.308538	0	0	0	0	0.806762	0.691462	0.110336	0.195182	0.804818	0.549714	0.906159
	M.DJONAIBOU BARKI?DO	15	5	10	0	20	10	15	15	0	0	0	0	0	10	10	10	10	10	10	30	30	40	30	10	5	5			0.80387	0.19613	0.797672	0	0.602999	0.306147	0.400843	0.783289	0.308538	0	0	0	0	0.193238	0.691462	0.792892	0.195182	0.804818	0.549714	0.558191
	Mde DEBE Madélzine	15	5	7	0	15	18	13	5	12	0	0	0	0	15	8	7	16	4	10	25	60	25	0	20	10	10			0.80387	0.19613	0.121673	0	0.216711	0.867568	0.178541	0.0958473	0.933193	0	0	0	0	0.806762	0.0668072	0.341546	0.844978	0.155022	0.549714	0.330275
	ecart type	2.62996	2.62996	1.5	0	4.78714	4.93288	2.98608	4.78714	6	0	0	0	0	2.88675	1	2.44949	3.20156	3.20156	0	8.53913	17.3205	6.29153	14.1421	12.5831	6.29153	6.29153
	moy	12.75	7.25	8.75	0	18.75	12.5	15.75	11.25	3	0	0	0	0	12.5	9.5	8	12.75	7.25	10	28.75	35	31.25	10	22.5	11.25	11.25
	som	51	29	35	0	75	50	63	45	12	0	0	0	0	50	38	32	51	29	40	115	140	125	40	90	45	45
Brucellose	M. DJAOUYANG Bijoux	10	10	20	0	0	20	10	10	10	20	20	0	0	10	10	10	20	0	10	30	30	50	20	0	10	10			0.540368	0.459632	0.933193	0.308538	0.158988	0.806762	0.264306	0.308538	0.770536	0.783289	0.933193	0.0762155	0.14217	0.308538	0.792892	0.559916	0.928636	0.0713637	0.463734	0.691462
	Dr BAYANG NICOLAS	3	17	0	25	5	10	10	10	10	20	10	7	3	10	7	13	12	8	10	20	25	50	20	10	15	10			0.0938041	0.906196	0.308538	0.933193	0.262555	0.193238	0.264306	0.308538	0.770536	0.783289	0.308538	0.521134	0.360593	0.308538	0.341546	0.854354	0.367591	0.632409	0.463734	0.202328
	M. MOUSTAPHA HAMZA	10	10	0	0	20	20	15	10	5	10	10	10	10	10	10	10	10	10	10	20	50	25	30	10	5	10			0.540368	0.459632	0.308538	0.308538	0.675057	0.806762	0.929259	0.308538	0.0845	0.0958473	0.308538	0.754588	0.904654	0.308538	0.792892	0.559916	0.214989	0.785011	0.463734	0.202328
	Dr ILIASSOU	15	5	0	0	30	10	11	11	8	15	10	10	5	20	5	5	12	8	10	35	25	35	20	10	10	15			0.867568	0.132432	0.308538	0.308538	0.881038	0.193238	0.416817	0.933193	0.45787	0.397001	0.308538	0.754588	0.547346	0.933193	0.110336	0.0874222	0.367591	0.632409	0.463734	0.878327
	ecart type	4.93288	4.93288	10	12.5	13.7689	5.7735	2.38048	0.5	2.36291	4.78714	5	4.71699	4.20317	5	2.44949	3.31662	4.43471	4.43471	0	7.5	11.9024	12.2474	5	5	4.08248	2.5
	moy	9.5	10.5	5	6.25	13.75	15	11.5	10.25	8.25	16.25	12.5	6.75	4.5	12.5	8	9.5	13.5	6.5	10	26.25	32.5	40	22.5	7.5	10	11.25
	som	38	42	20	25	55	60	46	41	33	65	50	27	18	50	32	38	54	26	40	105	130	160	90	30	40	45
Leptospirose	Dr OKAH-NNANE	15	5	0	10	20	10	15	8	7	20	10	5	5	15	10	5	15	5	10	30	20	10	75	5	5	5			0.80387	0.19613	0.308538	0.54213	0.754588	0.349268	0.691462	0.616445	0.276804	0.792892	0.308538	0.287075	0.410214	0.929259	0.308538	0.110336	0.758904	0.241096	0.471813	0.691462
	Dr BAYANG NICOLAS	5	15	0	25	10	5	15	3	12	20	15	3	2	10	10	10	10	10	10	20	30	30	25	20	15	10			0.147862	0.852138	0.308538	0.9155	0.0762155	0.122639	0.691462	0.081332	0.733272	0.792892	0.933193	0.130527	0.128193	0.264306	0.308538	0.792892	0.195182	0.804818	0.471813	0.202328
	M. MOUSTAPHA HAMZA	15	5	0	0	20	20	15	10	5	10	10	10	10	10	10	10	10	10	10	20	55	10	30	5	10	20			0.80387	0.19613	0.308538	0.229464	0.754588	0.877361	0.691462	0.834745	0.140427	0.110336	0.308538	0.800365	0.900832	0.264306	0.308538	0.792892	0.195182	0.804818	0.471813	0.202328
	Mde DEBE Madélzine	7	13	8	0	17	15	8.75	7.5	13.75	14	10	10	6	11	12	7	16	4	10	35	15	35	30	15	10	10			0.252894	0.747106	0.933193	0.229464	0.521134	0.650732	0.0668072	0.5505	0.852686	0.341546	0.308538	0.800365	0.530157	0.416817	0.933193	0.341546	0.844978	0.155022	0.471813	0.878327
	ecart type	5.25991	5.25991	4	11.8145	4.71699	6.45497	3.125	2.95452	4.11489	4.89898	2.5	3.55903	3.30404	2.38048	1	2.44949	3.20156	3.20156	0	7.5	17.7951	13.1498	23.4521	7.5	4.08248	6.29153
	moy	10.5	9.5	2	8.75	16.75	12.5	13.4375	7.125	9.4375	16	11.25	7	5.75	11.5	10.5	8	12.75	7.25	10	26.25	30	21.25	40	11.25	10	11.25
	som	42	38	8	35	67	50	53.75	28.5	37.75	64	45	28	23	46	42	32	51	29	40	105	120	85	160	45	40	45
Mammite Infectieuse	Dr BAYANG NICOLAS	5	15	0	25	12	3	12	6	12	10	10	10	10	10	10	10	13	7	10	20	40	30	20	20	10	10			0.0821493	0.917851	0	0.933193	0.0887923	0.0758188	0.821459	0.124424	0.933193	0.229464	0.397001	0.889664	0.806762	0.496617	0.308538	0.691462	0.548261	0.451739	0.496617	0.405091
	Dr VAITCHAFA Philippe	15	5	0	0	25	15	10	10	10	10	15	5	10	10	10	10	10	10	10	25	25	20	35	20	10	15			0.578743	0.421257	0	0.308538	0.85753	0.524853	0.599157	0.47296	0.308538	0.229464	0.783289	0.5	0.806762	0.496617	0.308538	0.691462	0.0911108	0.908889	0.496617	0.594909
	M.MOHAMADOU BELLO	20	0	0	0	20	20	5	15	10	20	15	5	0	10	10	10	13	7	10	35	10	50	20	15	10	10			0.839742	0.160258	0	0.308538	0.555461	0.753554	0.0773288	0.901269	0.308538	0.54213	0.783289	0.5	0.193238	0.496617	0.308538	0.691462	0.548261	0.451739	0.496617	0.885117
	Dr IBRAHIMA DJIBO	15	5	0	0	20	20	10	10	10	35	5	0	0	10	15	5	15	5	10	10	20	40	25	35	10	10			0.578743	0.421257	0	0.308538	0.555461	0.753554	0.599157	0.47296	0.308538	0.9155	0.0958473	0.110336	0.193238	0.496617	0.933193	0.0668072	0.862454	0.137546	0.496617	0.114883
	ecart- type	6.29153	6.29153	0	12.5	5.37742	8.02081	2.98608	3.68556	1	11.8145	4.78714	4.08248	5.7735	0	2.5	2.5	2.06155	2.06155	0	10.4083	12.5	12.9099	7.07107	8.66025	0	2.5
	moynee	13.75	6.25	0	6.25	19.25	14.5	9.25	10.25	10.5	18.75	11.25	5	5	10	11.25	8.75	12.75	7.25	10	22.5	23.75	35	25	22.5	10	11.25
	somme	55	25	0	25	77	58	37	41	42	75	45	20	20	40	45	35	51	29	40	90	95	140	100	90	40	45
Endométrite Infectieuse	M. DAWI YONATAN	10	10	0	0	30	10	15	10	5	0	0	0	0	10	10	10	10	10	10	10	100	30	0	10	0	0			0.216711	0.783289	0	0	0.691462	0.308538	0.889664	0.308538	0.193238	0	0	0	0	0.308538	0.308538	0.691462	0.197976	0.802024	0.470931
	M. MOHAMADOU BELLO	20	0	0	0	20	20	5	20	5	0	0	0	0	10	10	10	13	7	10	0	0	70	60	20	0	0			0.904153	0.0958473	0	0	0.202328	0.797672	0.110336	0.933193	0.193238	0	0	0	0	0.308538	0.308538	0.691462	0.727855	0.272145	0.470931
	M. DJOUBAIDOU BARKONDO	10	10	0	0	20	20	10	10	10	0	0	0	0	10	10	10	10	10	10	30	30	40	10	15	15	10			0.216711	0.783289	0	0	0.202328	0.797672	0.5	0.308538	0.806762	0	0	0	0	0.308538	0.308538	0.691462	0.197976	0.802024	0.470931
	Dr ERAVAYAI	15	5	0	0	35	5	10	10	10	0	0	0	0	11	11	8	14	6	10	30	30	45	0	20	5	20			0.602999	0.397001	0	0	0.878327	0.121673	0.5	0.308538	0.806762	0	0	0	0	0.933193	0.933193	0.0668072	0.862454	0.137546	0.470931
	ecart type	4.78714	4.78714	0	0	7.5	7.5	4.08248	5	2.88675	0	0	0	0	0.5	0.5	1	2.06155	2.06155	0
	moy	13.75	6.25	0	0	26.25	13.75	10	12.5	7.5	0	0	0	0	10.25	10.25	9.5	11.75	8.25	10
	som	55	25	0	0	105	55	40	50	30	0	0	0	0	41	41	38	47	33	40
IBR	Dr KAMGA	10	10	6	19	4	11	15	15	0	0	0	0	0	10	10	10	15	5	10	30	40	10	30	15	15	10			0.193238	0.806762	0.45787	0.926111	0.077091	0.359289	0.933193	0.933193	0.0668072	0	0	0	0	0.308538	0.691462	0.308538	0.783289	0.216711	0.472973
	M. DJOUNAIDOU BARKINDO	15	5	0	0	20	20	10	10	10	0	0	0	0	10	10	10	10	10	10	30	40	50	0	10	10	10			0.806762	0.193238	0.0845	0.252053	0.756751	0.93227	0.308538	0.308538	0.691462	0	0	0	0	0.308538	0.691462	0.308538	0.397001	0.602999	0.472973
	Dr IBRAHIMA DJIBO	15	5	10	0	20	10	10	10	10	0	0	0	0	10	10	10	5	15	10	30	30	30	0	20	20	20			0.806762	0.193238	0.770536	0.252053	0.756751	0.285602	0.308538	0.308538	0.691462	0	0	0	0	0.308538	0.691462	0.308538	0.0958473	0.904153	0.472973
	Dr RAKANSOU David	10	10	10	5	15	10	10	10	10	0	0	0	0	11	8	11	15	5	10	35	45	50	0	10	10	10			0.193238	0.806762	0.770536	0.455673	0.513218	0.285602	0.308538	0.308538	0.691462	0	0	0	0	0.933193	0.0668072	0.933193	0.783289	0.216711	0.472973
	ecart type	2.88675	2.88675	4.72582	8.98146	7.54431	4.85627	2.5	2.5	5	0	0	0	0	0.5	1	0.5	4.78714	4.78714	0
	moy	12.5	7.5	6.5	6	14.75	12.75	11.25	11.25	7.5	0	0	0	0	10.25	9.5	10.25	11.25	8.75	10
	som	50	30	26	24	59	51	45	45	30	0	0	0	0	41	38	41	45	35	40	125	155	140	30	55	55	50
PPC	Dr BAYANG NICOLAS	12	8	0	20	5	15	10	10	10	0	0	0	0	15	10	5	10	10	10	25	30	25	10	30	20	10			0.869473	0.130527	0.308538	0.933193	0.330275	0.207108	0.0958473	0.308538	0.933193	0	0	0	0	0.691462	0.806762	0.0668072	0.209543	0.790457	#REF!
	Dr VAITCHAFA Philippe	5	15	5	0	20	15	20	10	0	0	0	0	0	10	10	10	10	10	10	25	20	20	20	25	20	20			0.199635	0.800365	0.933193	0.308538	0.906159	0.207108	0.783289	0.308538	0.308538	0	0	0	0	0.0668072	0.806762	0.691462	0.209543	0.790457	0.514865
	M. NANG NANG A	10	10	0	0	10	30	15	15	0	0	0	0	0	15	5	10	17	3	10	20	15	100	5	0	5	5			0.712925	0.287075	0.308538	0.308538	0.558191	0.658454	0.397001	0.933193	0.308538	0	0	0	0	0.691462	0.193238	0.691462	0.89412	0.10588	0.514865
	Dr ERAVAYAI	5	15	0	0	0	40	20	10	0	0	0	0	0	15	5	10	14	6	10	20	15	65	0	30	10	10			0.199635	0.800365	0.308538	0.308538	0.152754	0.889664	0.783289	0.308538	0.308538	0	0	0	0	0.691462	0.193238	0.691462	0.643294	0.356706	0.514865
	ecart type	3.55903	3.55903	2.5	10	8.53913	12.2474	4.78714	2.5	5	0	0	0	0	2.5	2.88675	2.5	3.40343	3.40343	0
	MOY	8	12	1.25	5	8.75	25	16.25	11.25	2.5	0	0	0	0	13.75	7.5	8.75	12.75	7.25	10
	som	32	48	5	20	35	100	65	45	10	0	0	0	0	55	30	35	51	29	40
Fièvre Q	Dr GOMSU Charles	13	7	15	5	5	15	11	10	9	8	12	12	8	10	10	10	12	8	10	53.6	32.14	21.42	16.07	10.71	10.71	5.35			0.92135	0.0786496	0.540368	0.552535	0.33226	0.75517	0.330275	0.691462	0.613585	0.0668072	0.416817	0.821459	0.45787	0.308538	0.308538	0.691462	0.54213	0.45787	0.506242
	Dr AISSATOU DIDDI	11	9	8	12	4	16	14	10	6	10	20	5	5	12	14	4	15	5	10	20	25	5	60	20	10	10			0.5	0.5	0.0938041	0.913826	0.265516	0.812793	0.906159	0.691462	0.0744573	0.691462	0.929259	0.0773288	0.0845	0.933193	0.933193	0.0668072	0.9155	0.0845	0.506242
	Dr HAMADOU	10	10	15	0	15	10	10	10	10	10	10	10	10	10	10	10	10	10	10	30	30	50	10	0	20	10			0.23975	0.76025	0.540368	0.227115	0.932385	0.383585	0.152754	0.691462	0.806762	0.691462	0.264306	0.599157	0.770536	0.308538	0.308538	0.691462	0.229464	0.770536	0.506242
	Dr RAKANSOU David	10	10	20	0	5	5	12	9	9	10	10	10	10	10	10	10	10	10	10	10	30	50	30	10	10	10			0.23975	0.76025	0.867568	0.227115	0.33226	0.099745	0.558191	0.0668072	0.613585	0.691462	0.264306	0.599157	0.770536	0.308538	0.308538	0.691462	0.229464	0.770536	0.506242
	ecart type	1.41421	1.41421	4.93288	5.67891	5.18813	5.06623	1.70783	0.5	1.73205	1	4.76095	2.98608	2.36291	1	2	3	2.36291	2.36291	0
	moy	11	9	14.5	4.25	7.25	11.5	11.75	9.75	8.5	9.5	13	9.25	8.25	10.5	11	8.5	11.75	8.25	10
	somm	44	36	58	17	29	46	47	39	34	38	52	37	33	42	44	34	47	33	40
Campylobactériose	Dr GOMSU Charles	10	10	10	0	20	10	5	15	10	12	8	10	10	7	13	10	10	10	10	53.6	21.43	21.43	26.78	10.7	10.71	5.35			0.691462	0.308538	0.578743	0.308538	0.847246	0.5	0.110336	0.933193	0.691462	0.933193	0.933193	0.933193	0.933193	0.201457	0.854354	0.691462	0.308538	0.691462	0.5502
	M. AMALOUSSOU Thomas	10	10	15	0	10	15	10	10	10	0	0	0	0	10	10	10	10	10	10	25	30	40	0	15	20	20			0.691462	0.308538	0.839742	0.308538	0.441809	0.76025	0.5	0.308538	0.691462	0.308538	0.308538	0.308538	0.308538	0.378981	0.559916	0.691462	0.308538	0.691462	0.5502
	Dr OUMAROU LEBALE	5	15	0	40	0	0	10	10	10	0	0	0	0	20	5	5	10	10	10	25	20	25	30	20	20	20			0.0668072	0.933193	0.0821493	0.933193	0.0938414	0.0786496	0.5	0.308538	0.691462	0.308538	0.308538	0.308538	0.308538	0.926853	0.0874222	0.0668072	0.308538	0.691462	0.5502
	Dr ERAVAYAI	10	10	10	0	15	15	15	10	5	0	0	0	0	10	10	10	15	5	10	25	30	40	10	15	15	15			0.691462	0.308538	0.578743	0.308538	0.669725	0.76025	0.889664	0.308538	0.0668072	0.308538	0.308538	0.308538	0.308538	0.378981	0.559916	0.691462	0.933193	0.0668072	0.5502
	ecart type	2.5	2.5	6.29153	20	8.53913	7.07107	4.08248	2.5	2.5	6	4	5	5	5.67891	3.31662	2.5	2.5	2.5	0
	moy	8.75	11.25	8.75	10	11.25	10	10	11.25	8.75	3	2	2.5	2.5	11.75	9.5	8.75	11.25	8.75	10
	somme	35	45	35	40	45	40	40	45	35	12	8	10	10	47	38	35	45	35	40
PPA	Dr NGUENA Ranyl	5	15	10	5	10	15	15	15	0	0	0	0	0	10	10	10	10	10	10	25	25	25	15	25	20	15			0.691462	0.308538	0.202328	0.806762	0.806762	0.308538	0.23975	0.76025	0	0	0	0	0	0.308538	0.308538	0.691462	0.308538	0.691462	0.47219
	M. ZILWOUBE Robert	2	18	20	0	0	20	30	0	0	0	0	0	0	10	10	10	20	0	10	40	20	50	0	10	30	0			0.0668072	0.933193	0.691462	0.193238	0.193238	0.933193	0.92135	0.0786496	0	0	0	0	0	0.308538	0.308538	0.691462	0.933193	0.0668072	0.47219
	Mde FAIWE PAMPAM MATY	5	15	25	0	0	15	20	10	0	0	0	0	0	10	10	10	10	10	10	50	10	50	0	20	15	5			0.691462	0.308538	0.878327	0.193238	0.193238	0.308538	0.5	0.5	0	0	0	0	0	0.308538	0.308538	0.691462	0.308538	0.691462	0.47219
	Dr NGONO EMA	5	15	10	5	10	15	15	15	0	0	0	0	0	11	11	8	10	10	10	25	25	40	0	25	20	15			0.691462	0.308538	0.202328	0.806762	0.806762	0.308538	0.23975	0.76025	0	0	0	0	0	0.933193	0.933193	0.0668072	0.308538	0.691462	0.47219
	ecart type	1.5	1.5	7.5	2.88675	5.7735	2.5	7.07107	7.07107	0	0	0	0	0	0.5	0.5	1	5	5	0
	MOY	4.25	15.75	16.25	2.5	5	16.25	20	10	0	0	0	0	0	10.25	10.25	9.5	12.5	7.5	10
	somm	17	63	65	10	20	65	80	40	0	0	0	0	0	41	41	38	50	30	40
Cysticercose	Mde EWIDIWIDI	15	5	15	0	15	10	10	10	10	15	5	20	0	10	5	15	10	10	10	5	35	10	60	30	5	5			0.691462	0.308538	0.797672	0	0.308538	0.160258	0.0668072	0.806762	0.889664	0.160258	0.122639	0.926853	0	0.308538	0.216711	0.904153	0.691462	0.308538	0.486123
	M. WAYANG Justin	15	5	5	0	10	25	20	10	0	30	10	0	0	20	5	5	10	10	10	20	15	90	10	5	10	0			0.691462	0.308538	0.308538	0	0.121673	0.917851	0.691462	0.806762	0.110336	0.917851	0.349268	0.254518	0	0.933193	0.216711	0.216711	0.691462	0.308538	0.486123
	Dr IBRAHIMA DJIBO	15	5	0	0	25	15	20	5	5	20	20	0	0	10	15	5	10	10	10	35	20	10	35	20	15	15			0.691462	0.308538	0.121673	0	0.797672	0.421257	0.691462	0.193238	0.5	0.421257	0.877361	0.254518	0	0.308538	0.904153	0.216711	0.691462	0.308538	0.486123
	Dr RAKANSOU David	10	10	15	0	25	15	20	5	5	20	15	5	0	10	10	10	6	14	10	35	20	25	35	15	10	10			0.0668072	0.933193	0.797672	0	0.797672	0.421257	0.691462	0.193238	0.5	0.421257	0.650732	0.447465	0	0.308538	0.602999	0.602999	0.0668072	0.933193	0.486123
	ecart type	2.5	2.5	7.5	0	7.5	6.29153	5	2.88675	4.08248	6.29153	6.45497	9.46485	0	5	4.78714	4.78714	2	2	0
	moyeenne	13.75	6.25	8.75	0	18.75	16.25	17.5	7.5	5	21.25	12.5	6.25	0	12.5	8.75	8.75	9	11	10
	somme	55	25	35	0	75	65	70	30	20	85	50	25	0	50	35	35	36	44	40
PPCB	Dr AISSATOU DIDDI	10	10	6	14	4	16	12	8	10	0	0	0	0	15	7	8	12	8	10	40	40	20	10	20	10	10			0.308538	0.691462	0.80387	0.145646	0.427654	0.908889	0.806762	0.0668072	0.691462	0	0	0	0	0.783289	0.146909	0.697534	0.341546	0.658454	0.499624
	Dr NDJARO Gracien	16	4	4	30	0	6	10	10	10	0	0	0	0	10	10	10	15	5	10	20	30	50	30	10	5	5			0.933193	0.0668072	0.537866	0.912578	0.12407	0.137546	0.193238	0.691462	0.691462	0	0	0	0	0.397001	0.29983	0.835756	0.792892	0.207108	0.499624
	Dr SEINI BOUKAR	10	10	0	20	10	10	10	10	10	0	0	0	0	15	15	0	10	10	10	35	35	45	0	25	0	10			0.308538	0.691462	0.0769516	0.440084	0.899101	0.451739	0.193238	0.691462	0.691462	0	0	0	0	0.783289	0.636803	0.0930769	0.110336	0.889664	0.499624
	Dr RAKANSOU DAVID	10	10	5	20	5	10	12	10	8	0	0	0	0	5	20	5	15	5	10	20	40	40	0	25	15	10			0.308538	0.691462	0.682711	0.440084	0.524234	0.451739	0.806762	0.691462	0.0668072	0	0	0	0	0.0958473	0.889664	0.431546	0.792892	0.207108	0.499624
	ecart type	3	3	2.62996	6.63325	4.11299	4.12311	1.1547	1	1	0	0	0	0	4.78714	5.71548	4.34933	2.44949	2.44949	0
	moy	11.5	8.5	3.75	21	4.75	10.5	11	9.5	9.5	0	0	0	0	11.25	13	5.75	13	7	10
	somme	46	34	15	84	19	42	44	38	38	0	0	0	0	45	52	23	52	28	40
HOKOVIROSE	M. MEKE CHRISTIAN	10	10	15	10	10	5	15	15	0	15	10	10	5	10	10	10	10	10	10	40	50	20	10	15	10	5			0.933193	0.0668072	0.691462	0.806762	0.806762	0.0668072	0.602999	0.602999	0	0.878327	0.806762	0.806762	0.602999	0.193238	0.806762	0.806762	0.193238	0.806762	0.589042
	Dr POUEME Rodrigue	5	15	10	10	10	10	20	10	0	10	10	10	10	10	10	10	10	10	10	30	50	20	5	30	10	5			0.308538	0.691462	0.0668072	0.806762	0.806762	0.691462	0.904153	0.216711	0	0.691462	0.806762	0.806762	0.904153	0.193238	0.806762	0.806762	0.193238	0.806762	0.589042
	Dr ERAVAYAI	5	15	15	5	5	10	10	10	0	0	0	0	0	15	5	5	15	5	10	45	20	30	0	15	25	15			0.308538	0.691462	0.691462	0.193238	0.193238	0.691462	0.216711	0.216711	0	0.202328	0.193238	0.193238	0.216711	0.806762	0.193238	0.193238	0.806762	0.193238	0.589042
	Dr NGONO EMA	5	15	15	5	5	10	10	20	0	0	0	0	0	15	5	5	15	5	10	50	25	25	0	15	25	10			0.308538	0.691462	0.691462	0.193238	0.193238	0.691462	0.216711	0.904153	0	0.202328	0.193238	0.193238	0.216711	0.806762	0.193238	0.193238	0.806762	0.193238	0.589042
	ecart type	2.5	2.5	2.5	2.88675	2.88675	2.5	4.78714	4.78714	0	7.5	5.7735	5.7735	4.78714	2.88675	2.88675	2.88675	2.88675	2.88675	0
	moy	6.25	13.75	13.75	7.5	7.5	8.75	13.75	13.75	0	6.25	5	5	3.75	12.5	7.5	7.5	12.5	7.5	10
	somme	25	55	55	30	30	35	55	55	0	25	20	20	15	50	30	30	50	30	40
[truncated: 6 more columns]

## Sheet: P X I
																							IMPORTANCE																					P x I
Disease	EXPERT	Lethality rate (%)	Mortality rate (%)	Control of reservoir(s) and/or vector(s)	Vaccination	Treatment	Detection of emergence—for example difficulties for the farmer/veterinarian or patient to declare the disease or clinical signs not so evident.	Production losses (milk, eggs, growth, meat)	Additional costs: treatment, vaccination, disinfection, labor	Impact on cattle industry	Disease knowledge in humans	Morbidity rate (%)	Mortality rate (%)	Lethality rate (%)	Proximity of the livestock farm to wildlife and disease reservoirs for example contact with birds and wild or feral animals that searched landfill sites containing contaminated animal products	Potential roles of protected areas in the emergence of the pathogen	Hunting Activities: hunted animals can be brought back to where livestock is present	Farm demography/management: such as type of production-reproduction-fattening-finishing.	Feeding practices of farms	Impact on animal welfare and biodiversity		Disease	Lethality rate (%)	Mortality rate (%)	Control of reservoir(s) and/or vector(s)	Vaccination	Treatment	Detection of emergence—for example difficulties for the farmer/veterinarian or patient to declare the disease or clinical signs not so evident.	Production losses (milk, eggs, growth, meat)	Additional costs: treatment, vaccination, disinfection, labor	Impact on cattle industry	Disease knowledge in humans	Morbidity rate (%)	Mortality rate (%)	Lethality rate (%)	Proximity of the livestock farm to wildlife and disease reservoirs for example contact with birds and wild or feral animals that searched landfill sites containing contaminated animal products	Potential roles of protected areas in the emergence of the pathogen	Hunting Activities: hunted animals can be brought back to where livestock is present	Farm demography/management: such as type of production-reproduction-fattening-finishing.	Feeding practices of farms	Impact on animal welfare and biodiversity		Disease	Lethality rate (%)	Mortality rate (%)	Control of reservoir(s) and/or vector(s)	Vaccination	Treatment	Detection of emergence—for example difficulties for the farmer/veterinarian or patient to declare the disease or clinical signs not so evident.
IAFP	M. MEKE CHRISTIAN	0.397001	0.691462	0.783289	0.878327	0.92135	0.691462	0.691462	0.806762	0.933193	0.5	0.691462	0.5	0.5	0.806762	0.806762	0.397001	0.691462	0.193238	0.691462		IAFP	0.5	0.5	0.110336	0.933193	0.602999	0.216711	0.216711	0.783289	0.587249	0.806762	0.587249	0.691462	0.110336	0.587249	0.587249	0.587249	0.308538	0.691462	0.587249		IAFP	0.198501	0.345731	0.0864247	0.819649	0.555573	0.149847
	Dr GOMSU Charles	0.783289	0.691462	0.397001	0.202328	0.23975	0.691462	0.691462	0.806762	0.308538	0.0786496	0.0668072	0.0786496	0.0786496	0.193238	0.193238	0.0958473	0.691462	0.806762	0.0668072			0.110336	0.889664	0.5	0.308538	0.216711	0.904153	0.602999	0.397001	0.587249	0.806762	0.587249	0.0668072	0.341546	0.587249	0.587249	0.587249	0.308538	0.691462	0.587249			0.0864247	0.615169	0.198501	0.0624259	0.0519565	0.625188
	Dr HAMADOU	0.0958473	0.0668072	0.0958473	0.202328	0.5	0.691462	0.691462	0.193238	0.308538	0.76025	0.691462	0.76025	0.76025	0.193238	0.193238	0.783289	0.0668072	0.193238	0.691462			0.5	0.5	0.5	0.308538	0.904153	0.216711	0.216711	0.783289	0.587249	0.193238	0.587249	0.691462	0.792892	0.587249	0.587249	0.587249	0.308538	0.691462	0.587249			0.0479237	0.0334036	0.0479237	0.0624259	0.452076	0.149847
	Dr KAMGA	0.783289	0.691462	0.783289	0.691462	0.23975	0.0668072	0.0668072	0.193238	0.308538	0.76025	0.691462	0.76025	0.76025	0.806762	0.806762	0.783289	0.691462	0.806762	0.691462			0.889664	0.110336	0.889664	0.308538	0.216711	0.602999	0.904153	0.0958473	0.587249	0.193238	0.587249	0.691462	0.792892	0.587249	0.587249	0.587249	0.933193	0.0668072	0.587249			0.696864	0.076293	0.696864	0.213342	0.0519565	0.0402847
MONEISIOSE	M. MEKE CHRISTIAN	0.193238	0.602999	0.558811	0.691462	0.806762	0.783289	0.783289	0.933193	0.193238	0.691462	0.806762	0.806762	0.933193	0.0668072	0.308538	0.691462	0.691462	0.691462	0.308538		MONEISIOSE	0.114436	0.885564	0.558191	0.933193	0.386415	0.367591	0.691462	0.691462	0.308538	0.440084	0.691462	0.806762	0.933193	0.33226	0.559916	0.770536	0.308538	0.691462	0.57072		MONEISIOSE	0.0221133	0.533994	0.311924	0.645268	0.311745	0.28793
	M. AMALOUSSOU Thomas	0.193238	0.216711	0.558811	0.202328	0.193238	0.397001	0.0958473	0.308538	0.806762	0.691462	0.806762	0.806762	0.308538	0.691462	0.308538	0.691462	0.0668072	0.691462	0.308538			0.794829	0.205171	0.906159	0.308538	0.193238	0.713533	0.691462	0.691462	0.308538	0.440084	0.878327	0.806762	0.308538	0.33226	0.559916	0.770536	0.308538	0.691462	0.57072			0.153591	0.0444629	0.506372	0.0624259	0.037341	0.283273
	M. WAYANG Justin	0.806762	0.216711	0.558811	0.202328	0.193238	0.0958473	0.397001	0.308538	0.193238	0.691462	0.193238	0.193238	0.308538	0.691462	0.308538	0.691462	0.691462	0.691462	0.308538			0.794829	0.205171	0.152754	0.308538	0.925543	0.107448	0.691462	0.691462	0.308538	0.912578	0.202328	0.193238	0.308538	0.932385	0.0874222	0.0845	0.308538	0.691462	0.57072			0.641237	0.0444629	0.0853604	0.0624259	0.17885	0.0102986
	Mde DEBE Madéleine	0.806762	0.904153	0.558811	0.878327	0.806762	0.783289	0.783289	0.308538	0.806762	0.0668072	0.193238	0.193238	0.308538	0.691462	0.933193	0.0668072	0.691462	0.0668072	0.933193			0.328771	0.671229	0.330275	0.308538	0.386415	0.844881	0.0668072	0.0668072	0.933193	0.145646	0.202328	0.193238	0.308538	0.265516	0.854354	0.45787	0.933193	0.0668072	0.57072			0.26524	0.606894	0.184561	0.270997	0.311745	0.661786
Fièvre aphteuse	M. MEKE CHRISTIAN	0.308538	0.308538	0.602999	0.691462	0.904153	0.193238	0.769291	0.691462	0.769291	0.5	0.308538	0.220551	0.220551	0.308538	0.397001	0.464185	0.769291	0.691462	0.691462		Fièvre aphteuse	0.219842	0.780158	0.877361	0.23975	0.5	0.193238	0.308538	0.691462	0.691462	0.727855	0.806762	0.904153	0.806762	0.216711	0.308538	0.806762	0.308538	0.691462	0.563237		Fièvre aphteuse	0.0678295	0.240708	0.529047	0.165778	0.452076	0.037341
	Dr Simon DICKMU	0.933193	0.308538	0.216711	0.691462	0.216711	0.193238	0.769291	0.691462	0.769291	0.889664	0.308538	0.220551	0.220551	0.308538	0.783289	0.464185	0.769291	0.691462	0.0668072			0.806106	0.193894	0.349268	0.23975	0.889664	0.806762	0.308538	0.691462	0.691462	0.862454	0.806762	0.602999	0.806762	0.602999	0.933193	0.193238	0.308538	0.691462	0.563237			0.752252	0.0598235	0.0756901	0.165778	0.1928	0.155897
	M. DJAOUYANG Bijoux	0.308538	0.933193	0.904153	0.691462	0.216711	0.806762	0.769291	0.0668072	0.769291	0.110336	0.308538	0.220551	0.220551	0.933193	0.783289	0.464185	0.769291	0.0668072	0.691462			0.169904	0.830096	0.122639	0.92135	0.110336	0.806762	0.308538	0.691462	0.691462	0.197976	0.193238	0.216711	0.193238	0.216711	0.308538	0.806762	0.933193	0.0668072	0.563237			0.0524217	0.77464	0.110884	0.637079	0.023911	0.650865
	Dr SEINI BOUKAR	0.308538	0.308538	0.216711	0.0668072	0.602999	0.806762	0.769291	0.691462	0.769291	0.5	0.933193	0.220551	0.220551	0.308538	0.0958473	0.464185	0.769291	0.691462	0.691462			0.806106	0.193894	0.650732	0.5	0.5	0.193238	0.933193	0.0668072	0.0668072	0.197976	0.193238	0.216711	0.193238	0.904153	0.308538	0.193238	0.308538	0.691462	0.563237			0.248714	0.0598235	0.141021	0.0334036	0.301499	0.155897
Hépatite virale E	Dr GOMSU Charles	0.691462	0.691462	0.122639	0.877361	0.604297	0.0668072	0.397001	0.193238	0.308538	0.193238	0.0668072	0.0958473	0.193238	0.0668072	0.691462	0.691462	0.308538	0.904153	0.933193		Hépatite virale E	0.15409	0.84591	0.5	0.397001	0.5	0.806762	0.341546	0.130527	0.806762	0.0821493	0.421257	0.904153	0.783289	0.536525	0.835543	0.301212	0.5	0.5	0.539582		Hépatite virale E	0.106547	0.584915	0.0613195	0.348313	0.302148	0.0538975
	Mde EWIDIWIDI	0.691462	0.691462	0.650732	0.349268	0.604297	0.691462	0.783289	0.806762	0.308538	0.193238	0.691462	0.783289	0.806762	0.691462	0.691462	0.691462	0.308538	0.602999	0.308538			0.751547	0.248453	0.5	0.783289	0.110336	0.193238	0.792892	0.800365	0.193238	0.839742	0.160258	0.216711	0.783289	0.883349	0.372426	0.243666	0.5	0.5	0.539582			0.519667	0.171796	0.325366	0.273578	0.0666755	0.133617
	M. AMALOUSSOU Thomas	0.0668072	0.0668072	0.877361	0.122639	0.604297	0.691462	0.0958473	0.193238	0.308538	0.806762	0.691462	0.397001	0.193238	0.691462	0.691462	0.691462	0.308538	0.216711	0.308538			0.84591	0.15409	0.889664	0.0958473	0.889664	0.193238	0.792892	0.800365	0.193238	0.578743	0.917851	0.216711	0.0958473	0.48781	0.727204	0.397255	0.889664	0.110336	0.539582			0.0565129	0.0102943	0.780557	0.0117546	0.537621	0.133617
	Dr OKAH-NNANE	0.691462	0.691462	0.349268	0.650732	0.604297	0.691462	0.783289	0.806762	0.933193	0.806762	0.691462	0.783289	0.806762	0.691462	0.0668072	0.0668072	0.933193	0.216711	0.308538			0.248453	0.751547	0.110336	0.783289	0.5	0.806762	0.110336	0.287075	0.806762	0.578743	0.421257	0.602999	0.397001	0.1051	0.104694	0.93002	0.110336	0.889664	0.539582			0.171796	0.519667	0.0385367	0.509711	0.302148	0.557846
SARS COV 1	Dr GOD-YANG Laurent	0.193238	0.110336	0.308538	0.193238	0.0668072	0.691462	0.5	0.5	0.5	0.691462	0.193238	0.308538	0.308538	0.0958473	0.193238	0.193238	0.76025	0.806762	0.691462		SARS COV 1	0.895411	0.104589	0.140044	0.913257	0.0677296	0.860336	0.879788	0.576505	0.308538	0.330275	0.397001	0.792892	0.670873	0.19613	0.906553	0.193238	0.216711	0.783289	0.543503		SARS COV 1	0.173027	0.0115399	0.0432087	0.176476	0.00452482	0.59489
	Dr NGUENA Ranyl	0.806762	0.889664	0.308538	0.806762	0.691462	0.691462	0.23975	0.0786496	0.23975	0.691462	0.806762	0.933193	0.933193	0.397001	0.193238	0.193238	0.76025	0.806762	0.691462			0.138213	0.861787	0.268547	0.405091	0.714398	0.69756	0.136061	0.0720088	0.308538	0.152754	0.783289	0.110336	0.880908	0.852138	0.189461	0.193238	0.602999	0.397001	0.543503			0.111505	0.766701	0.0828568	0.326812	0.493979	0.482337
	M. BAH MANGA	0.193238	0.5	0.308538	0.193238	0.691462	0.0668072	0.92135	0.76025	0.23975	0.0668072	0.193238	0.308538	0.308538	0.783289	0.806762	0.806762	0.5	0.193238	0.0668072			0.337751	0.662249	0.82273	0.148977	0.714398	0.336029	0.661498	0.771646	0.308538	0.906159	0.0958473	0.792892	0.151014	0.19613	0.587053	0.806762	0.904153	0.0958473	0.543503			0.0652663	0.331125	0.253843	0.0287879	0.493979	0.0224492
	Dr AISSATOU DIDDI	0.806762	0.5	0.933193	0.806762	0.691462	0.691462	0.23975	0.76025	0.92135	0.691462	0.806762	0.308538	0.308538	0.783289	0.806762	0.806762	0.0786496	0.193238	0.691462			0.599157	0.400843	0.7798	0.468093	0.640711	0.119817	0.311256	0.699774	0.933193	0.558191	0.783289	0.341546	0.277673	0.747106	0.254655	0.806762	0.216711	0.783289	0.543503			0.483377	0.200422	0.727703	0.37764	0.443027	0.0828491
IAHP	Dr GOD-YANG Laurent	0.76025	0.778813	0.691462	0.691462	0.877361	0.806762	0.5	0.5	0.933193	0.5	0.602999	0.5	0.5	0.0668072	0.0668072	0.0668072	0.0958473	0.578743	0.578743		IAHP	0.216711	0.783289	0.110336	0.5	0.5	0.708059	0.691462	0.691462	0	0.727855	0.0668072	0.397001	0.397001	0.566559	0.566559	0.566559	0.308538	0.691462	0.566559		IAHP	0.164754	0.610036	0.076293	0.345731	0.43868	0.571235
	Dr NGUENA Ranyl	0.5	0.778813	0.691462	0.691462	0.650732	0.806762	0.0786496	0.0786496	0.308538	0.110336	0.216711	0.110336	0.110336	0.691462	0.691462	0.691462	0.783289	0.839742	0.578743			0.216711	0.783289	0.5	0.889664	0.889664	0.136661	0.136661	0.0668072	0	0.197976	0.691462	0.783289	0.783289	0.566559	0.566559	0.566559	0.308538	0.691462	0.566559			0.108355	0.610036	0.345731	0.615169	0.578933	0.110253
	M. BAH MANGA	0.157299	0.778813	0.691462	0.0668072	0.122639	0.193238	0.76025	0.76025	0.308538	0.5	0.216711	0.5	0.5	0.691462	0.691462	0.691462	0.397001	0.0821493	0.839742			0.904153	0.0958473	0.5	0.110336	0.110336	0.863339	0.691462	0.691462	0	0.862454	0.691462	0.0958473	0.0958473	0.566559	0.566559	0.566559	0.933193	0.0668072	0.566559			0.142223	0.0746471	0.345731	0.00737122	0.0135315	0.16683
	Dr Simon DICKMU	0.76025	0.778813	0.0668072	0.691462	0.349268	0.193238	0.76025	0.76025	0.308538	0.889664	0.904153	0.889664	0.889664	0.691462	0.691462	0.691462	0.783289	0.578743	0.0821493			0.602999	0.397001	0.889664	0.5	0.5	0.291941	0.691462	0.691462	0	0.197976	0.691462	0.783289	0.783289	0.566559	0.566559	0.566559	0.308538	0.691462	0.566559			0.45843	0.30919	0.059436	0.345731	0.174634	0.0564142
ANTHRAX	Dr GOD-YANG Laurent	0.5	0.349268	0.193238	0.193238	0.216711	0.193238	0.0958473	0.308538	0.691462	0.806762	0.806762	0.806762	0.806762	0.193238	0.193238	0.193238	0.193238	0.193238	0.691462		ANTHRAX	0.87593	0.12407	0.804818	0.405091	0.610462	0.199635	0.308538	0.691462	0.691462	0.664003	0.308538	0.599157	0.199635	0.23975	0.900832	0.0845	0.926853	0.0731474	0.500959		ANTHRAX	0.437965	0.0433337	0.155521	0.0782789	0.132294	0.038577
	Dr MBETI Guy Maxime	0.5	0.877361	0.806762	0.806762	0.602999	0.806762	0.783289	0.933193	0.0668072	0.193238	0.193238	0.193238	0.193238	0.806762	0.806762	0.806762	0.806762	0.806762	0.691462			0.100899	0.899101	0.155022	0.468093	0.484017	0.869473	0.933193	0.0668072	0.0668072	0.858772	0.308538	0.0773288	0.199635	0.92135	0.128193	0.770536	0.378981	0.621019	0.500959			0.0504496	0.788836	0.125066	0.37764	0.291861	0.701458
	Mde NGOULA A	0.110336	0.122639	0.193238	0.806762	0.216711	0.806762	0.783289	0.308538	0.691462	0.806762	0.806762	0.806762	0.806762	0.806762	0.806762	0.806762	0.806762	0.806762	0.691462			0.475766	0.524234	0.241096	0.913257	0.0930057	0.712925	0.308538	0.691462	0.691462	0.409826	0.308538	0.599157	0.23975	0.23975	0.410214	0.770536	0.378981	0.621019	0.500959			0.052494	0.0642916	0.0465889	0.736781	0.0201554	0.575161
	Dr NGONO EMA	0.889664	0.650732	0.806762	0.193238	0.904153	0.193238	0.397001	0.308538	0.691462	0.193238	0.193238	0.193238	0.193238	0.193238	0.193238	0.193238	0.193238	0.193238	0.0668072			0.572346	0.427654	0.804818	0.148977	0.860379	0.199635	0.308538	0.691462	0.691462	0.102	0.933193	0.821459	0.23975	0.5	0.530157	0.45787	0.201457	0.798543	0.500959			0.509196	0.278289	0.649296	0.0287879	0.777914	0.038577
Fièvre de la vallée du rift	Dr GOD-YANG Laurent	0.806762	0.806762	0.770691	0.877361	0.806762	0.904153	0.358482	0.193238	0.602999	0.691462	0.193238	0.0668072	0.193238	0.691462	0.193238	0.806762	0.691462	0.806762	0.783289		Fièvre de la vallée du rift	0.691462	0.308538	0.193238	0.691462	0.193238	0.933193	0.285602	0.644038	0.770536	0.308538	0.691462	0.535693	0.691462	0.308538	0.535693	0.691462	0.806762	0.193238	0.535693		Fièvre de la vallée du rift	0.557846	0.248916	0.148927	0.606662	0.155897	0.843749
	Dr POUEME Rodrigue	0.193238	0.806762	0.770691	0.650732	0.193238	0.216711	0.358482	0.193238	0.216711	0.0668072	0.193238	0.691462	0.806762	0.691462	0.806762	0.193238	0.0668072	0.193238	0.397001			0.0668072	0.933193	0.806762	0.691462	0.193238	0.308538	0.93227	0.0698247	0.0845	0.933193	0.0668072	0.535693	0.0668072	0.933193	0.535693	0.0668072	0.193238	0.806762	0.535693			0.0129097	0.752864	0.621764	0.449957	0.037341	0.0668635
	Dr Simon DICKMU	0.806762	0.193238	0.770691	0.349268	0.193238	0.216711	0.358482	0.806762	0.216711	0.691462	0.806762	0.691462	0.806762	0.691462	0.806762	0.806762	0.691462	0.806762	0.0958473			0.691462	0.308538	0.193238	0.691462	0.806762	0.308538	0.359289	0.76991	0.45787	0.308538	0.691462	0.535693	0.691462	0.308538	0.535693	0.691462	0.193238	0.806762	0.535693			0.557846	0.0596212	0.148927	0.241505	0.155897	0.0668635
	M. Mohaman Bello	0.193238	0.193238	0.770691	0.122639	0.806762	0.602999	0.358482	0.806762	0.904153	0.691462	0.806762	0.691462	0.193238	0.0668072	0.193238	0.193238	0.691462	0.193238	0.783289			0.691462	0.308538	0.806762	0.0668072	0.806762	0.308538	0.285602	0.644038	0.770536	0.308538	0.691462	0.535693	0.691462	0.308538	0.535693	0.691462	0.806762	0.193238	0.535693			0.133617	0.0596212	0.621764	0.00819317	0.650865	0.186048
New castle	Dr MBETI Guy Maxime	0.806762	0.933193	0.783289	0.691462	0.349268	0.691462	0.691462	0.76025	0.308538	0.806762	0.201153	0.201153	0.201153	0.691462	0.691462	0.691462	0.691462	0.806762	0.76025		New castle	0.914852	0.0851482	0.658454	0.301212	0.76991	0.573076	0.0958473	0.869473	0.933193	0	0	0	0	0.299563	0.45787	0.783289	0.216711	0.783289	0.61441		New castle	0.738068	0.0794597	0.51576	0.208276	0.268905	0.39626
	M. ZILWOUBE Robert	0.806762	0.308538	0.397001	0.0668072	0.877361	0.691462	0.0668072	0.0786496	0.308538	0.193238	0.201153	0.201153	0.201153	0.0668072	0.0668072	0.0668072	0.0668072	0.193238	0.0786496			0.476229	0.523771	0.889664	0.129521	0.0698247	0.910219	0.783289	0.199635	0.308538	0	0	0	0	0.204393	0.770536	0.783289	0.602999	0.397001	0.61441			0.384204	0.161603	0.353198	0.00865294	0.0612615	0.629382
	M. WAYANG Justin	0.193238	0.308538	0.783289	0.691462	0.122639	0.0668072	0.691462	0.76025	0.308538	0.806762	0.201153	0.201153	0.201153	0.691462	0.691462	0.691462	0.691462	0.193238	0.76025			0.155403	0.844597	0.207108	0.72832	0.644038	0.222685	0.397001	0.712925	0.308538	0	0	0	0	0.923179	0.0845	0.0958473	0.216711	0.783289	0.61441			0.0300297	0.26059	0.162225	0.503606	0.0789843	0.0148769
	M. NANG NANG A	0.193238	0.308538	0.0958473	0.691462	0.650732	0.691462	0.691462	0.5	0.933193	0.193238	0.201153	0.201153	0.201153	0.691462	0.691462	0.691462	0.691462	0.806762	0.5			0.382814	0.617186	0.207108	0.851257	0.644038	0.222685	0.783289	0.199635	0.308538	0	0	0	0	0.47007	0.770536	0.397001	0.904153	0.0958473	0.61441			0.0739743	0.190425	0.0198508	0.588612	0.419097	0.153978
PPCC	Dr MBETI Guy Maxime	0.691462	0.122639	0.691462	0.691462	0.904153	0.806762	0.691462	0.933193	0.202328	0.216711	0.308538	0.308538	0.308538	0.193238	0.5	0.783289	0.806762	0.806762	0.308538		PPCC	0.754588	0.245412	0.375882	0.639407	0.691462	0.54593	0.416817	0.54213	0.54213	0	0	0	0	0.277673	0.821459	0.602999	0.599157	0.400843	0.541785		PPCC	0.521769	0.0300971	0.259908	0.442126	0.625188	0.440435
	M. OUMAROU	0.0668072	0.349268	0.691462	0.0668072	0.216711	0.806762	0.691462	0.308538	0.878327	0.602999	0.933193	0.933193	0.933193	0.806762	0.889664	0.783289	0.806762	0.193238	0.308538			0.754588	0.245412	0.856328	0.452654	0.691462	0.0773569	0.929259	0.229464	0.229464	0	0	0	0	0.880908	0.0773288	0.216711	0.599157	0.400843	0.541785			0.0504119	0.0857145	0.592119	0.0302406	0.149847	0.0624086
	Mde FAIWE PAMPAM MATY	0.691462	0.650732	0.691462	0.691462	0.602999	0.193238	0.0668072	0.308538	0.202328	0.216711	0.308538	0.308538	0.308538	0.193238	0.5	0.0958473	0.193238	0.193238	0.308538			0.521134	0.478866	0.687526	0.0953459	0.0668072	0.66388	0.264306	0.9155	0.229464	0	0	0	0	0.670873	0.599157	0.216711	0.821459	0.178541	0.541785			0.360345	0.311614	0.475399	0.0659281	0.0402847	0.128287
	M. MOUSTAPHA HAMZA	0.691462	0.877361	0.0668072	0.691462	0.216711	0.193238	0.691462	0.308538	0.691462	0.904153	0.308538	0.308538	0.308538	0.806762	0.110336	0.397001	0.193238	0.806762	0.933193			0.0762155	0.923784	0.108136	0.85783	0.691462	0.811818	0.264306	0.229464	0.9155	0	0	0	0	0.151014	0.599157	0.904153	0.0773288	0.922671	0.541785			0.0527002	0.810492	0.00722424	0.593157	0.149847	0.156874
Pasteurellose	Dr MBETI Guy Maxime	0.193238	0.0668072	0.76025	0.836925	0.933193	0.904153	0.783289	0.806762	0.0821493	0.904153	0.933193	0.933193	0.933193	0.55641	0.5	0.839742	0.933193	0.839742	0.55641		Pasteurellose	0.691462	0.308538	0.904153	0.23975	0.578743	0.691462	0.844978	0.854354	0.0668072	0	0	0	0	0.187207	0.639407	0.745345	0.308538	0.691462	0.523604		Pasteurellose	0.133617	0.0206125	0.687382	0.200653	0.540079	0.625188
	M. BAH MANGA	0.806762	0.691462	0.76025	0.836925	0.308538	0.602999	0.397001	0.193238	0.578743	0.602999	0.308538	0.308538	0.308538	0.55641	0.5	0.578743	0.308538	0.0821493	0.55641			0.691462	0.308538	0.602999	0.23975	0.839742	0.691462	0.758904	0.0874222	0.691462	0	0	0	0	0.24483	0.452654	0.810539	0.933193	0.0668072	0.523604			0.557846	0.213342	0.45843	0.200653	0.259092	0.416951
	Dr SEINI BOUKAR	0.806762	0.691462	0.5	0.836925	0.308538	0.216711	0.783289	0.806762	0.578743	0.216711	0.308538	0.308538	0.308538	0.55641	0.110336	0.0821493	0.308538	0.578743	0.55641			0.691462	0.308538	0.216711	0.5	0.578743	0.691462	0.195182	0.559916	0.691462	0	0	0	0	0.616415	0.85783	0.0934469	0.308538	0.691462	0.523604			0.557846	0.213342	0.108355	0.418463	0.178564	0.149847
	Dr OUMAROU LEBALE	0.193238	0.691462	0.0786496	0.836925	0.308538	0.216711	0.0958473	0.193238	0.839742	0.216711	0.308538	0.308538	0.308538	0.55641	0.889664	0.578743	0.308538	0.578743	0.55641			0.0668072	0.933193	0.216711	0.92135	0.0821493	0.0668072	0.195182	0.559916	0.691462	0	0	0	0	0.900255	0.0953459	0.412947	0.308538	0.691462	0.523604			0.0129097	0.645268	0.0170442	0.771102	0.0253461	0.0144779
Trypanosomose	Dr POUEME Rodrigue	0.691462	0.193238	0.752472	0.806762	0.193238	0.806762	0.691462	0.691462	0.0668072	0.691462	0.806762	0.806762	0.806762	0.806762	0.904153	0.5	0.193238	0.783289	0.0958473		Trypanosomose	0.933193	0.0668072	0.308538	0.933193	0.193238	0.454106	0.806762	0.216711	0.308538	0	0	0	0	0.877361	0.308538	0.349268	0.806762	0.193238	0.454106		Trypanosomose	0.645268	0.0129097	0.232166	0.752864	0.037341	0.366355
	Dr SEINI BOUKAR	0.691462	0.806762	0.752472	0.193238	0.806762	0.806762	0.691462	0.691462	0.691462	0.691462	0.193238	0.193238	0.193238	0.806762	0.216711	0.110336	0.806762	0.0958473	0.783289			0.308538	0.691462	0.308538	0.308538	0.806762	0.454106	0.193238	0.904153	0.308538	0	0	0	0	0.122639	0.933193	0.122639	0.193238	0.806762	0.454106			0.213342	0.557846	0.232166	0.0596212	0.650865	0.366355
	M. MOUSTAPHA HAMZA	0.0668072	0.193238	0.752472	0.806762	0.193238	0.193238	0.691462	0.0668072	0.691462	0.691462	0.806762	0.806762	0.806762	0.193238	0.216711	0.5	0.193238	0.783289	0.397001			0.308538	0.691462	0.308538	0.308538	0.806762	0.454106	0.806762	0.216711	0.308538	0	0	0	0	0.349268	0.308538	0.877361	0.193238	0.806762	0.454106			0.0206125	0.133617	0.232166	0.248916	0.155897	0.0877505
	M. Mohaman Bello	0.691462	0.806762	0.752472	0.193238	0.806762	0.193238	0.0668072	0.691462	0.691462	0.0668072	0.193238	0.193238	0.193238	0.193238	0.602999	0.889664	0.806762	0.397001	0.783289			0.308538	0.691462	0.933193	0.308538	0.193238	0.454106	0.193238	0.602999	0.933193	0	0	0	0	0.650732	0.308538	0.650732	0.806762	0.193238	0.454106			0.213342	0.557846	0.702202	0.0596212	0.155897	0.0877505
Dermatophylose	Dr POUEME Rodrigue	0.308538	0.308538	0.421257	0.933193	0.308538	0.193238	0.5	0.193238	0.691462	0.933193	0.933193	0.933193	0.933193	0.889664	0.877361	0.5	0.783289	0.806762	0.308538		Dermatophylose	0.308538	0.691462	0.193238	0.933193	0.216711	0.193238	0.913257	0.148977	0.207108	0	0	0	0	0.602999	0.691462	0.193238	0.229464	0.770536	0.51273		Dermatophylose	0.0951954	0.213342	0.0814028	0.870849	0.0668635	0.037341
	M. DAWI YONATAN	0.933193	0.308538	0.917851	0.308538	0.308538	0.806762	0.110336	0.806762	0.0668072	0.308538	0.308538	0.308538	0.308538	0.110336	0.349268	0.110336	0.397001	0.193238	0.308538			0.933193	0.0668072	0.806762	0.308538	0.602999	0.193238	0.148977	0.913257	0.207108	0	0	0	0	0.216711	0.691462	0.806762	0.229464	0.770536	0.51273			0.870849	0.0206125	0.740487	0.0951954	0.186048	0.155897
	Dr VAITCHAFA Philippe	0.308538	0.308538	0.421257	0.308538	0.308538	0.193238	0.5	0.193238	0.691462	0.308538	0.308538	0.308538	0.308538	0.5	0.650732	0.889664	0.783289	0.806762	0.933193			0.308538	0.691462	0.193238	0.308538	0.904153	0.806762	0.405091	0.405091	0.889664	0	0	0	0	0.216711	0.691462	0.806762	0.9155	0.0845	0.51273			0.0951954	0.213342	0.0814028	0.0951954	0.278965	0.155897
	Dr ILIASSOU	0.308538	0.933193	0.160258	0.308538	0.933193	0.806762	0.889664	0.806762	0.691462	0.308538	0.308538	0.308538	0.308538	0.5	0.122639	0.5	0.0958473	0.193238	0.308538			0.308538	0.691462	0.806762	0.308538	0.216711	0.806762	0.468093	0.468093	0.658454	0	0	0	0	0.904153	0.0668072	0.193238	0.54213	0.45787	0.51273			0.0951954	0.645268	0.12929	0.0951954	0.202233	0.650865
Maladie de Gumboro	Dr NGUENA Ranyl	0.889664	0.933193	0.783289	0.76025	0.308538	0.397001	0.0668072	0.0786496	0.308538	0.308538	0.308538	0.308538	0.308538	0.816514	0.933193	0.933193	0.806762	0.889664	0.110336		Maladie de Gumboro	0.593168	0.406832	0.712925	0.285515	0.475766	0.778302	0.0929919	0.0693844	0.15054	0	0	0	0	0.137546	0.737445	0.852138	0.308538	0.691462	0.562619		Maladie de Gumboro	0.527721	0.379653	0.558427	0.217063	0.146792	0.308987
	Dr AISSATOU DIDDI	0.110336	0.308538	0.397001	0.0786496	0.308538	0.783289	0.691462	0.76025	0.308538	0.933193	0.933193	0.933193	0.933193	0.816514	0.308538	0.308538	0.193238	0.5	0.5			0.827111	0.172889	0.869473	0.233184	0.572346	0.732528	0.866088	0.75517	0.25002	0	0	0	0	0.451739	0.324943	0.747106	0.308538	0.691462	0.562619			0.0912598	0.0533428	0.345182	0.0183398	0.17659	0.573781
	Dr OUMAROU LEBALE	0.5	0.308538	0.0958473	0.76025	0.308538	0.0958473	0.691462	0.76025	0.308538	0.308538	0.308538	0.308538	0.308538	0.816514	0.308538	0.308538	0.193238	0.5	0.5			0.593168	0.406832	0.199635	0.927414	0.100899	0.0773034	0.542698	0.689158	0.777671	0	0	0	0	0.908889	0.118962	0.19613	0.308538	0.691462	0.562619			0.296584	0.125523	0.0191344	0.705067	0.0311312	0.00740933
	Mde DEBE Madéleine	0.5	0.308538	0.783289	0.5	0.933193	0.783289	0.691462	0.5	0.933193	0.308538	0.308538	0.308538	0.308538	0.816514	0.308538	0.308538	0.806762	0.110336	0.889664			0.0786496	0.92135	0.199635	0.435705	0.87593	0.514558	0.542698	0.616415	0.827466	0	0	0	0	0.451739	0.841012	0.19613	0.933193	0.0668072	0.562619			0.0393248	0.284271	0.156372	0.217853	0.817411	0.403047
Colibaccilose	M. BAH MANGA	0.602999	0.933193	0.904153	0.933193	0.800838	0.783289	0.806762	0.806762	0.193238	0.806762	0.904153	0.904153	0.904153	0.806762	0.691462	0.691462	0.806762	0.110336	0.783289		Colibaccilose	0.308538	0.691462	0.933193	0	0.540368	0.227115	0.745482	0.308538	0.308538	0.906159	0.193238	0.193238	0.308538	0.691462	0.308538	0.308538	0.933193	0.0668072	0.494186		Colibaccilose	0.186048	0.645268	0.843749	0	0.432747	0.177896
	M. ZILWOUBE Robert	0.216711	0.308538	0.602999	0.308538	0.800838	0.0958473	0.193238	0.193238	0.806762	0.806762	0.602999	0.602999	0.602999	0.806762	0.691462	0.691462	0.193238	0.889664	0.0958473			0.308538	0.691462	0.308538	0	0.0938041	0.913826	0.745482	0.308538	0.308538	0.558191	0.806762	0.806762	0.308538	0.691462	0.308538	0.308538	0.308538	0.691462	0.494186			0.0668635	0.213342	0.186048	0	0.0751218	0.0875878
	M. DAWI YONATAN	0.904153	0.308538	0.216711	0.308538	0.800838	0.783289	0.193238	0.193238	0.193238	0.193238	0.216711	0.216711	0.216711	0.193238	0.0668072	0.0668072	0.193238	0.5	0.397001			0.933193	0.0668072	0.308538	0	0.867568	0.227115	0.0731474	0.308538	0.933193	0.330275	0.806762	0.806762	0.933193	0.691462	0.308538	0.308538	0.308538	0.691462	0.494186			0.843749	0.0206125	0.0668635	0	0.694781	0.177896
	M. NANG NANG A	0.216711	0.308538	0.216711	0.308538	0.800838	0.397001	0.806762	0.806762	0.806762	0.193238	0.216711	0.216711	0.216711	0.193238	0.691462	0.691462	0.806762	0.5	0.783289			0.308538	0.691462	0.308538	0	0.540368	0.552535	0.552535	0.933193	0.308538	0.152754	0.193238	0.193238	0.308538	0.0668072	0.933193	0.933193	0.308538	0.691462	0.494186			0.0668635	0.213342	0.0668635	0	0.432747	0.219357
Fasciolose	Mde EWIDIWIDI	0.308538	0.520543	0.691462	0.308538	0.193238	0.308538	0.691462	0.691462	0.691462	0.349268	0.216711	0.216711	0.216711	0.110336	0.578743	0.578743	0.578743	0.691462	0.691462		Fasciolose	0.861787	0.138213	0.848986	0.308538	0.291941	0.499162	0.499162	0.499162	0.499162	0	0	0	0	0.0698247	0.923784	0.691462	0.312303	0.687697	0.499162		Fasciolose	0.265894	0.0719458	0.587042	0.0951954	0.0564142	0.15401
	Mde NGOULA A	0.933193	0.520543	0.691462	0.308538	0.806762	0.933193	0.691462	0.691462	0.691462	0.877361	0.602999	0.602999	0.602999	0.889664	0.839742	0.839742	0.839742	0.691462	0.691462			0.104589	0.895411	0.329127	0.308538	0.708059	0.499162	0.499162	0.499162	0.499162	0	0	0	0	0.644038	0.245412	0.691462	0.901485	0.0985154	0.499162			0.0976019	0.4661	0.227579	0.0951954	0.571235	0.465815
	Dr ILIASSOU	0.308538	0.520543	0.0668072	0.308538	0.806762	0.308538	0.691462	0.691462	0.691462	0.122639	0.216711	0.216711	0.216711	0.5	0.0821493	0.0821493	0.0821493	0.0668072	0.0668072			0.662249	0.337751	0.119092	0.308538	0.863339	0.499162	0.499162	0.499162	0.499162	0	0	0	0	0.644038	0.245412	0.691462	0.588008	0.411992	0.499162			0.204329	0.175814	0.00795623	0.0951954	0.696509	0.15401
	Dr NGONO EMA	0.308538	0.520543	0.691462	0.933193	0.193238	0.308538	0.0668072	0.0668072	0.0668072	0.650732	0.904153	0.904153	0.904153	0.5	0.578743	0.578743	0.578743	0.691462	0.691462			0.400843	0.599157	0.722327	0.933193	0.136661	0.499162	0.499162	0.499162	0.499162	0	0	0	0	0.76991	0.478866	0.0668072	0.153119	0.846881	0.499162			0.123675	0.311887	0.499462	0.870849	0.0264081	0.15401
Cowdriose	Mde EWIDIWIDI	0.244294	0.244294	0.5	0.783289	0.193238	0.193238	0.806762	0.783289	0.810757	0.5	0.103091	0.103091	0.103091	0.806762	0.691462	0.806762	0.532965	0.532965	0.532965		Cowdriose	0.308538	0.691462	0.23975	0.933193	0.691462	0.308538	0.47789	0.47789	0.47789	0	0	0	0	0.254518	0.578743	0.889664	0.308538	0.691462	0.47789		Cowdriose	0.075374	0.16892	0.119875	0.73096	0.133617	0.0596212
	M. WHOWE SOURA DENIS	0.244294	0.244294	0.110336	0.783289	0.193238	0.193238	0.193238	0.0958473	0.810757	0.5	0.103091	0.103091	0.103091	0.193238	0.691462	0.193238	0.532965	0.532965	0.532965			0.308538	0.691462	0.5	0.308538	0.691462	0.308538	0.47789	0.47789	0.47789	0	0	0	0	0.254518	0.839742	0.5	0.933193	0.0668072	0.47789			0.075374	0.16892	0.0551678	0.241674	0.133617	0.0596212
	M. HAMADOU SALI	0.244294	0.244294	0.5	0.0958473	0.806762	0.806762	0.193238	0.783289	0.810757	0.889664	0.103091	0.103091	0.103091	0.806762	0.691462	0.806762	0.532965	0.532965	0.532965			0.308538	0.691462	0.23975	0.308538	0.691462	0.933193	0.47789	0.47789	0.47789	0	0	0	0	0.447465	0.578743	0.5	0.308538	0.691462	0.47789			0.075374	0.16892	0.119875	0.0295725	0.557846	0.752864
	Dr OUMAROU LEBALE	0.244294	0.244294	0.889664	0.397001	0.806762	0.806762	0.806762	0.397001	0.810757	0.110336	0.103091	0.103091	0.103091	0.193238	0.0668072	0.193238	0.532965	0.532965	0.532965			0.933193	0.0668072	0.92135	0.308538	0.0668072	0.308538	0.47789	0.47789	0.47789	0	0	0	0	0.926853	0.0821493	0.110336	0.308538	0.691462	0.47789			0.227974	0.0163206	0.819693	0.12249	0.0538975	0.248916
Tuberculose	Mde NGOULA A	0.691462	0.806762	0.76025	0.92135	0.308538	0.110336	0.750978	0.397001	0.750978	0.750978	0.691462	0.806762	0.691462	0.691462	0.750978	0.750978	0.691462	0.889664	0.889664		Tuberculose	0.0676146	0.932385	0.193238	0	0.308538	0.155119	0.308538	0.563594	0.691462	0.308538	0.563594	0.563594	0.691462	0.355962	0.644038	0.644038	0.5	0.5	0.563594		Tuberculose	0.0467529	0.752213	0.146909	0	0.0951954	0.0171152
	M. OUMAROU	0.0668072	0.193238	0.5	0.5	0.933193	0.889664	0.750978	0.0958473	0.750978	0.750978	0.691462	0.193238	0.0668072	0.691462	0.750978	0.750978	0.691462	0.5	0.5			0.66774	0.33226	0.806762	0	0.933193	0.286467	0.933193	0.563594	0.0668072	0.308538	0.563594	0.563594	0.691462	0.930175	0.0698247	0.0698247	0.5	0.5	0.563594			0.0446099	0.0642052	0.403381	0	0.870849	0.25486
	Dr NDJARO Gracien	0.691462	0.193238	0.76025	0.23975	0.308538	0.5	0.750978	0.783289	0.750978	0.750978	0.691462	0.806762	0.691462	0.691462	0.750978	0.750978	0.691462	0.110336	0.5			0.734484	0.265516	0.806762	0	0.308538	0.632409	0.308538	0.563594	0.691462	0.308538	0.563594	0.563594	0.691462	0.355962	0.644038	0.644038	0.889664	0.110336	0.563594			0.507868	0.0513079	0.613341	0	0.0951954	0.316205
	Dr ILIASSOU	0.691462	0.806762	0.0786496	0.23975	0.308538	0.5	0.750978	0.783289	0.750978	0.750978	0.0668072	0.193238	0.691462	0.0668072	0.750978	0.750978	0.0668072	0.5	0.110336			0.66774	0.33226	0.193238	0	0.308538	0.892552	0.308538	0.563594	0.691462	0.933193	0.563594	0.563594	0.0668072	0.23009	0.76991	0.76991	0.110336	0.889664	0.563594			0.461717	0.268054	0.0151981	0	0.0951954	0.446276
Nematodose	Mde NGOULA A	0.691462	0.308538	0.308538	0.308538	0.691462	0.771924	0.193238	0.806762	0.771924	0.783289	0.889664	0.933193	0.904153	0.691462	0.691462	0.806762	0.691462	0.691462	0.308538		Nematodose	0.193238	0.806762	0.691462	0	0.602999	0.0668072	0.578346	0.308538	0.691462	0.23975	0.691462	0.691462	0.806762	0.216711	0.691462	0.806762	0.602999	0.397001	0.578346		Nematodose	0.133617	0.248916	0.213342	0	0.416951	0.0515701
	M. OUMAROU	0.0668072	0.308538	0.308538	0.933193	0.0668072	0.771924	0.806762	0.193238	0.771924	0.0958473	0.5	0.308538	0.602999	0.691462	0.691462	0.806762	0.691462	0.691462	0.308538			0.806762	0.193238	0.691462	0	0.216711	0.691462	0.578346	0.308538	0.691462	0.23975	0.691462	0.691462	0.806762	0.904153	0.0668072	0.193238	0.216711	0.783289	0.578346			0.0538975	0.0596212	0.213342	0	0.0144779	0.533756
	M. HAMADOU SALI	0.691462	0.308538	0.308538	0.308538	0.691462	0.771924	0.193238	0.806762	0.771924	0.397001	0.110336	0.308538	0.216711	0.0668072	0.0668072	0.193238	0.0668072	0.691462	0.308538			0.806762	0.193238	0.691462	0	0.216711	0.691462	0.578346	0.933193	0.0668072	0.92135	0.0668072	0.0668072	0.193238	0.602999	0.691462	0.193238	0.216711	0.783289	0.578346			0.557846	0.0596212	0.213342	0	0.149847	0.533756
	M. DJAOUYANG Bijoux	0.691462	0.933193	0.933193	0.308538	0.691462	0.771924	0.806762	0.193238	0.771924	0.783289	0.5	0.308538	0.216711	0.691462	0.691462	0.193238	0.691462	0.0668072	0.933193			0.193238	0.806762	0.0668072	0	0.904153	0.691462	0.578346	0.308538	0.691462	0.5	0.691462	0.691462	0.193238	0.216711	0.691462	0.806762	0.904153	0.0958473	0.578346			0.133617	0.752864	0.062344	0	0.625188	0.533756
BVD	M. AMALOUSSOU Thomas	0.602999	0.412825	0.412825	0.308538	0.412825	0.933193	0.578743	0.602999	0.5	0.806762	0.308538	0.308538	0.308538	0.58671	0.58671	0.193238	0.5	0.193238	0.578743		BVD	0.783289	0.216711	0.779396	0.308538	0.411099	0.860379	0.216711	0.691462	0.754588	0	0	0	0	0.308538	0.531679	0.691462	0.531679	0.531679	0.531679		BVD	0.472322	0.0894637	0.321754	0.0951954	0.169712	0.802899
	M. ZILWOUBE Robert	0.216711	0.412825	0.412825	0.308538	0.412825	0.308538	0.0821493	0.216711	0.5	0.193238	0.308538	0.308538	0.308538	0.58671	0.58671	0.193238	0.110336	0.193238	0.0821493			0.397001	0.602999	0.416817	0.308538	0.879709	0.484017	0.904153	0.691462	0.0762155	0	0	0	0	0.308538	0.531679	0.691462	0.531679	0.531679	0.531679			0.0860345	0.248933	0.172073	0.0951954	0.363166	0.149337
	Dr HAMADOU	0.216711	0.412825	0.412825	0.308538	0.412825	0.308538	0.578743	0.216711	0.110336	0.193238	0.308538	0.308538	0.308538	0.58671	0.58671	0.806762	0.5	0.806762	0.839742			0.0958473	0.904153	0.779396	0.308538	0.60821	0.610462	0.216711	0.691462	0.754588	0	0	0	0	0.308538	0.531679	0.691462	0.531679	0.531679	0.531679			0.0207712	0.373257	0.321754	0.0951954	0.251084	0.188351
	Dr OKAH-NNANE	0.904153	0.412825	0.412825	0.933193	0.412825	0.308538	0.839742	0.904153	0.889664	0.806762	0.933193	0.933193	0.933193	0.58671	0.58671	0.806762	0.889664	0.806762	0.578743			0.783289	0.216711	0.0917153	0.933193	0.110576	0.0930057	0.602999	0.0668072	0.521134	0	0	0	0	0.933193	0.531679	0.0668072	0.531679	0.531679	0.531679			0.708213	0.0894637	0.0378624	0.870849	0.0456485	0.0286957
GALES	M. OUMAROU	0.110336	0.308538	0.691462	0.602999	0.308538	0.806762	0.783289	0.193238	0.691462	0.691462	0.602999	0.806762	0.806762	0.889664	0.889664	0.783289	0.933193	0.691462	0.691462		GALES	0.308538	0.691462	0.783289	0	0.806762	0.0958473	0.271172	0.806762	0.632409	0.271172	0.691462	0.783289	0.691462	0.783289	0.193238	0.308538	0.308538	0.691462	0.578574		GALES	0.0340427	0.213342	0.541615	0	0.248916	0.0773259
	M. OUMAROU SOULEY	0.5	0.308538	0.0668072	0.216711	0.308538	0.193238	0.397001	0.806762	0.691462	0.0668072	0.216711	0.193238	0.193238	0.110336	0.110336	0.0958473	0.308538	0.0668072	0.691462			0.933193	0.0668072	0.0958473	0	0.806762	0.783289	0.930518	0.193238	0.0713637	0.930518	0.0668072	0.0958473	0.0668072	0.783289	0.193238	0.308538	0.308538	0.691462	0.578574			0.466596	0.0206125	0.00640329	0	0.248916	0.151361
	M. WHOWE SOURA DENIS	0.889664	0.933193	0.691462	0.904153	0.933193	0.806762	0.783289	0.806762	0.691462	0.691462	0.904153	0.806762	0.806762	0.5	0.5	0.783289	0.308538	0.691462	0.691462			0.308538	0.691462	0.397001	0	0.193238	0.783289	0.271172	0.806762	0.632409	0.271172	0.691462	0.783289	0.691462	0.0958473	0.806762	0.933193	0.308538	0.691462	0.578574			0.274495	0.645268	0.274512	0	0.180328	0.631928
	Mde FAIWE PAMPAM MATY	0.5	0.308538	0.691462	0.216711	0.308538	0.193238	0.0958473	0.193238	0.0668072	0.691462	0.216711	0.193238	0.193238	0.5	0.5	0.397001	0.308538	0.691462	0.0668072			0.308538	0.691462	0.783289	0	0.193238	0.397001	0.397001	0.193238	0.785011	0.397001	0.691462	0.397001	0.691462	0.397001	0.806762	0.308538	0.933193	0.0668072	0.578574			0.154269	0.213342	0.541615	0	0.0596212	0.0767158
Dermatose nodulaire	M. WAYANG Justin	0.5	0.889664	0.933193	0.771073	0.397001	0.691462	0.0668072	0.806762	0.771073	0.308538	0.166527	0.166527	0.166527	0.193238	0.308538	0.0958473	0.783289	0.691462	0.691462		Dermatose nodulaire	0.23009	0.76991	0.806762	0.904153	0.0668072	0.110336	0.560964	0.308538	0.691462	0.783289	0.308538	0.308538	0.308538	0.917851	0.122639	0.308538	0.308538	0.691462	0.560964		Dermatose nodulaire	0.115045	0.684961	0.752864	0.697168	0.0265225	0.076293
	Dr Simon DICKMU	0.889664	0.5	0.308538	0.771073	0.0958473	0.0668072	0.691462	0.193238	0.771073	0.933193	0.166527	0.166527	0.166527	0.193238	0.308538	0.783289	0.783289	0.691462	0.0668072			0.355962	0.644038	0.806762	0.216711	0.691462	0.5	0.560964	0.308538	0.691462	0.397001	0.933193	0.933193	0.933193	0.160258	0.877361	0.308538	0.308538	0.691462	0.560964			0.316686	0.322019	0.248916	0.1671	0.0662748	0.0334036
	M. HAMADOU SALI	0.110336	0.5	0.308538	0.771073	0.783289	0.691462	0.691462	0.806762	0.771073	0.308538	0.166527	0.166527	0.166527	0.806762	0.933193	0.783289	0.397001	0.691462	0.691462			0.355962	0.644038	0.193238	0.216711	0.691462	0.889664	0.560964	0.308538	0.691462	0.783289	0.308538	0.308538	0.308538	0.421257	0.650732	0.308538	0.308538	0.691462	0.560964			0.0392753	0.322019	0.0596212	0.1671	0.541615	0.615169
	M. Mohamadou Bello	0.5	0.110336	0.308538	0.771073	0.783289	0.691462	0.691462	0.193238	0.771073	0.308538	0.166527	0.166527	0.166527	0.806762	0.308538	0.397001	0.0958473	0.0668072	0.691462			0.930175	0.0698247	0.193238	0.602999	0.691462	0.5	0.560964	0.933193	0.0668072	0.0958473	0.308538	0.308538	0.308538	0.421257	0.349268	0.933193	0.933193	0.0668072	0.560964			0.465088	0.00770416	0.0596212	0.464956	0.541615	0.345731
PPR	M. OUMAROU SOULEY	0.193238	0.193238	0.0958473	0.691462	0.691462	0.193238	0.774905	0.774905	0.308538	0.289943	0.308538	0.308538	0.308538	0.0958473	0.0958473	0.0668072	0.0668072	0.216711	0.193238		PPR	0.719908	0.280092	0.136061	0.806762	0.216711	0.691462	0.933193	0.0668072	0	0	0	0	0	0.547865	0.547865	0.547865	0.691462	0.308538	0.547865		PPR	0.139114	0.0541245	0.013041	0.557846	0.149847	0.133617
	Dr NDJARO Gracien	0.806762	0.193238	0.397001	0.0668072	0.0668072	0.193238	0.774905	0.774905	0.933193	0.289943	0.308538	0.308538	0.308538	0.783289	0.783289	0.691462	0.691462	0.216711	0.193238			0.238224	0.761776	0.311256	0.806762	0.216711	0.0668072	0.308538	0.691462	0	0	0	0	0	0.547865	0.547865	0.547865	0.691462	0.308538	0.547865			0.19219	0.147204	0.123569	0.0538975	0.0144779	0.0129097
	Dr HAMADOU	0.806762	0.806762	0.783289	0.691462	0.691462	0.806762	0.774905	0.774905	0.308538	0.289943	0.308538	0.308538	0.308538	0.397001	0.397001	0.691462	0.691462	0.602999	0.806762			0.165787	0.834213	0.661498	0.193238	0.904153	0.691462	0.308538	0.691462	0	0	0	0	0	0.547865	0.547865	0.547865	0.0668072	0.933193	0.547865			0.133751	0.673011	0.518144	0.133617	0.625188	0.557846
	Dr KAMGA	0.193238	0.806762	0.783289	0.691462	0.691462	0.806762	0.774905	0.774905	0.308538	0.289943	0.933193	0.933193	0.933193	0.783289	0.783289	0.691462	0.691462	0.904153	0.806762			0.864422	0.135578	0.879788	0.193238	0.602999	0.691462	0.308538	0.691462	0	0	0	0	0	0.547865	0.547865	0.547865	0.691462	0.308538	0.547865			0.167039	0.109379	0.689128	0.133617	0.416951	0.557846
PARAMPHISTOMOSE	M. OUMAROU SOULEY	0.0821493	0.5	0.193238	0.216711	0.308538	0.216711	0.691462	0.635178	0.691462	0.202328	0.134756	0.134756	0.134756	0.0668072	0.0668072	0.0668072	0.691462	0.308538	0.691462		PARAMPHISTOMOSE	0.802024	0.197976	0.197976	0	0.691462	0.783289	0.926853	0.121673	0.110336	0.794829	0.216711	0.23975	0.216711	0.308538	0.308538	0.806762	0.783289	0.216711	0.540995		PARAMPHISTOMOSE	0.0658857	0.0989878	0.0382564	0	0.213342	0.169747
	Mde FAIWE PAMPAM MATY	0.578743	0.5	0.806762	0.602999	0.308538	0.216711	0.0668072	0.635178	0.0668072	0.691462	0.134756	0.134756	0.134756	0.691462	0.691462	0.691462	0.691462	0.933193	0.691462			0.137546	0.862454	0.727855	0	0.0668072	0.397001	0.254518	0.797672	0.5	0.328771	0.602999	0.5	0.904153	0.933193	0.308538	0.193238	0.783289	0.216711	0.540995			0.0796039	0.431227	0.587206	0	0.0206125	0.0860345
	Dr KAMGA	0.578743	0.889664	0.806762	0.216711	0.933193	0.904153	0.691462	0.635178	0.691462	0.202328	0.134756	0.134756	0.134756	0.691462	0.691462	0.691462	0.691462	0.308538	0.691462			0.272145	0.727855	0.862454	0	0.691462	0.0958473	0.254518	0.797672	0.5	0.114436	0.904153	0.92135	0.602999	0.308538	0.308538	0.806762	0.397001	0.602999	0.540995			0.157502	0.647547	0.695795	0	0.645268	0.0866606
	Dr IBRAHIMA DJIBO	0.839742	0.110336	0.193238	0.904153	0.308538	0.602999	0.691462	0.635178	0.691462	0.878327	0.134756	0.134756	0.134756	0.691462	0.691462	0.691462	0.0668072	0.308538	0.0668072			0.802024	0.197976	0.197976	0	0.691462	0.783289	0.447465	0.889664	0.889664	0.794829	0.216711	0.23975	0.216711	0.308538	0.933193	0.193238	0.0958473	0.904153	0.540995			0.673494	0.0218438	0.0382564	0	0.213342	0.472322
BABESIOSE	M. OUMAROU SOULEY	0.904153	0.691462	0.0821493	0.933193	0.193238	0.308538	0.193238	0.783289	0.691462	0.211845	0.190229	0.190229	0.190229	0.216711	0.216711	0.691462	0.397001	0.153853	0.193238		BABESIOSE	0.901269	0.0987313	0.308538	0	0.397001	0.933193	0.92135	0.0668072	0.0958473	0	0	0	0	0.933193	0.933193	0.0668072	0.216711	0.783289	0.475103		BABESIOSE	0.814885	0.068269	0.0253461	0	0.0767158	0.287925
	M. DJAOUYANG Bijoux	0.216711	0.691462	0.578743	0.308538	0.806762	0.933193	0.806762	0.397001	0.691462	0.211845	0.190229	0.190229	0.190229	0.904153	0.904153	0.691462	0.783289	0.153853	0.806762			0.124424	0.875576	0.308538	0	0.783289	0.308538	0.23975	0.691462	0.783289	0	0	0	0	0.308538	0.308538	0.691462	0.904153	0.0958473	0.475103			0.0269641	0.605428	0.178564	0	0.631928	0.287925
	M. DAWI Y0NATAN	0.216711	0.0668072	0.578743	0.308538	0.193238	0.308538	0.806762	0.0958473	0.0668072	0.211845	0.190229	0.190229	0.190229	0.216711	0.216711	0.0668072	0.0958473	0.153853	0.193238			0.47296	0.52704	0.308538	0	0.783289	0.308538	0.5	0.691462	0.397001	0	0	0	0	0.308538	0.308538	0.691462	0.216711	0.783289	0.475103			0.102496	0.0352101	0.178564	0	0.151361	0.0951954
	M. Mohaman Bello	0.602999	0.691462	0.839742	0.308538	0.806762	0.308538	0.193238	0.783289	0.691462	0.211845	0.190229	0.190229	0.190229	0.602999	0.602999	0.691462	0.783289	0.153853	0.806762			0.47296	0.52704	0.933193	0	0.0958473	0.308538	0.23975	0.691462	0.783289	0	0	0	0	0.308538	0.308538	0.691462	0.602999	0.397001	0.475103			0.285194	0.364429	0.783641	0	0.0773259	0.0951954
ANAPLASMOSE	M. WHOWE SOURA DENIS	0.0668072	0.0668072	0.0958473	0.933193	0.308538	0.193238	0.308538	0.110336	0.397001	0.602999	0.23764	0.23764	0.23764	0.0668072	0.691462	0.193238	0.5	0.933193	0.193238		ANAPLASMOSE	0.9155	0.0845	0.650732	0	0.889664	0.122639	0.691462	0.308538	0.691462	0	0	0	0	0.508094	0.602999	0.397001	0.308538	0.691462	0.508094		ANAPLASMOSE	0.9155	0.0845	0.650732	0	0.889664	0.122639
	Dr VAITCHAFA Philippe	0.691462	0.691462	0.397001	0.308538	0.308538	0.806762	0.308538	0.5	0.783289	0.216711	0.23764	0.23764	0.23764	0.691462	0.691462	0.806762	0.5	0.308538	0.806762			0.229464	0.770536	0.349268	0	0.5	0.650732	0.691462	0.308538	0.691462	0	0	0	0	0.508094	0.216711	0.783289	0.308538	0.691462	0.508094			0.158666	0.532797	0.13866	0	0.154269	0.524986
	M. Mohaman Bello	0.691462	0.691462	0.783289	0.308538	0.933193	0.806762	0.308538	0.889664	0.783289	0.216711	0.23764	0.23764	0.23764	0.691462	0.691462	0.806762	0.889664	0.308538	0.806762			0.229464	0.770536	0.877361	0	0.110336	0.349268	0.691462	0.308538	0.691462	0	0	0	0	0.508094	0.216711	0.783289	0.308538	0.691462	0.508094			0.158666	0.532797	0.687227	0	0.102964	0.281776
	M. NANG NANG A	0.691462	0.691462	0.783289	0.308538	0.308538	0.193238	0.933193	0.5	0.0958473	0.904153	0.23764	0.23764	0.23764	0.691462	0.0668072	0.193238	0.110336	0.308538	0.193238			0.54213	0.45787	0.122639	0	0.5	0.877361	0.0668072	0.933193	0.0668072	0	0	0	0	0.508094	0.904153	0.0958473	0.933193	0.0668072	0.508094			0.374863	0.3166	0.0960618	0	0.154269	0.16954
COCCIDIOSE	Dr NDJARO Gracien	0.783289	0.691462	0.691462	0.308538	0.848167	0.848167	0.783289	0.933193	0.308538	0.933193	0.308538	0.308538	0.308538	0.806762	0.933193	0.933193	0.806762	0.193238	0.308538		COCCIDIOSE	0.252894	0.747106	0.308538	0	0.904153	0.132432	0.400843	0.783289	0.308538	0	0	0	0	0.193238	0.691462	0.792892	0.758904	0.241096	0.549714		COCCIDIOSE	0.198089	0.516596	0.213342	0	0.766872	0.112325
	M. HAMADOU SALI	0.0958473	0.0668072	0.0668072	0.308538	0.848167	0.848167	0.0958473	0.308538	0.308538	0.308538	0.308538	0.308538	0.308538	0.193238	0.308538	0.308538	0.193238	0.806762	0.308538			0.147862	0.852138	0.797672	0	0.216711	0.693853	0.922671	0.397001	0.308538	0	0	0	0	0.806762	0.691462	0.110336	0.195182	0.804818	0.549714			0.0141722	0.0569289	0.0532902	0	0.183807	0.588503
	M. DJOUNAIDOU BARKINDO	0.783289	0.691462	0.691462	0.308538	0.848167	0.848167	0.783289	0.308538	0.308538	0.308538	0.308538	0.308538	0.308538	0.193238	0.308538	0.308538	0.193238	0.806762	0.308538			0.80387	0.19613	0.797672	0	0.602999	0.306147	0.400843	0.783289	0.308538	0	0	0	0	0.193238	0.691462	0.792892	0.195182	0.804818	0.549714			0.629663	0.135616	0.55156	0	0.511443	0.259663
	Mde DEBE Madéleine	0.397001	0.691462	0.691462	0.308538	0.848167	0.848167	0.397001	0.308538	0.933193	0.308538	0.308538	0.308538	0.308538	0.806762	0.308538	0.308538	0.806762	0.193238	0.933193			0.80387	0.19613	0.121673	0	0.216711	0.867568	0.178541	0.0958473	0.933193	0	0	0	0	0.806762	0.0668072	0.341546	0.844978	0.155022	0.549714			0.319138	0.135616	0.084132	0	0.183807	0.735842
SALMONELLOSE	M. WHOWE SOURA DENIS	0.0958473	0.308538	0.5	0.806762	0.0668072	0.110336	0.308538	0.0958473	0.433479	0.786544	0.786544	0.806762	0.5	0.433479	0.433479	0.933193	0.691462	0.691462	0.308538		SALMONELLOSE	0.216711	0.783289	0.878327	0.308538	0.691462	0.160258	0.503059	0.308538	0.691462	0.216711	0.308538	0.792892	0.800365	0.503059	0.503059	0.503059	0.207108	0.792892	0.503059		SALMONELLOSE	0.0207712	0.241674	0.439164	0.248916	0.0461947	0.0176821
	Dr OKAH-NNANE	0.397001	0.933193	0.5	0.806762	0.691462	0.889664	0.308538	0.783289	0.433479	0.786544	0.786544	0.193238	0.5	0.433479	0.433479	0.308538	0.691462	0.0668072	0.308538			0.216711	0.783289	0.202328	0.933193	0.0668072	0.421257	0.503059	0.308538	0.691462	0.904153	0.308538	0.110336	0.287075	0.503059	0.503059	0.503059	0.889664	0.110336	0.503059			0.0860345	0.73096	0.101164	0.752864	0.0461947	0.374777
	M.MOHAMADOU BELLO	0.783289	0.308538	0.110336	0.193238	0.691462	0.5	0.933193	0.783289	0.433479	0.786544	0.786544	0.193238	0.110336	0.433479	0.433479	0.308538	0.691462	0.691462	0.933193			0.904153	0.0958473	0.202328	0.308538	0.691462	0.917851	0.503059	0.933193	0.0668072	0.602999	0.933193	0.341546	0.130527	0.503059	0.503059	0.503059	0.658454	0.341546	0.503059			0.708213	0.0295725	0.022324	0.0596212	0.47812	0.458925
	M. DJOUNAIDOU BARKINDO	0.783289	0.308538	0.889664	0.193238	0.691462	0.5	0.308538	0.397001	0.433479	0.786544	0.786544	0.806762	0.889664	0.433479	0.433479	0.308538	0.0668072	0.691462	0.308538			0.602999	0.397001	0.691462	0.308538	0.691462	0.421257	0.503059	0.308538	0.691462	0.216711	0.308538	0.792892	0.800365	0.503059	0.503059	0.503059	0.207108	0.792892	0.503059			0.472322	0.12249	0.615169	0.0596212	0.47812	0.210628
Leptospirose	Dr OKAH-NNANE	0.797672	0.308538	0.397001	0.917851	0.806762	0.806762	0.397001	0.308538	0.889664	0.193238	0.5	0.650732	0.691462	0.5	0.806762	0.904153	0.806762	0.691462	0.193238		Leptospirose	0.80387	0.19613	0.308538	0.54213	0.754588	0.349268	0.691462	0.616445	0.276804	0.792892	0.308538	0.287075	0.410214	0.929259	0.308538	0.110336	0.758904	0.241096	0.471813		Leptospirose	0.641225	0.0605133	0.12249	0.497595	0.608773	0.281776
	Dr BAYANG NICOLAS	0.121673	0.308538	0.0958473	0.421257	0.193238	0.193238	0.783289	0.933193	0.5	0.806762	0.76025	0.349268	0.202328	0.110336	0.193238	0.216711	0.193238	0.691462	0.806762			0.147862	0.852138	0.308538	0.9155	0.0762155	0.122639	0.691462	0.081332	0.733272	0.792892	0.933193	0.130527	0.128193	0.264306	0.308538	0.792892	0.195182	0.804818	0.471813			0.0179908	0.262916	0.0295725	0.38566	0.0147277	0.0236985
	M. MOUSTAPHA HAMZA	0.797672	0.933193	0.783289	0.421257	0.193238	0.806762	0.783289	0.308538	0.5	0.806762	0.76025	0.877361	0.878327	0.5	0.193238	0.216711	0.193238	0.691462	0.193238			0.80387	0.19613	0.308538	0.229464	0.754588	0.877361	0.691462	0.834745	0.140427	0.110336	0.308538	0.800365	0.900832	0.264306	0.308538	0.792892	0.195182	0.804818	0.471813			0.641225	0.183027	0.241674	0.0966633	0.145815	0.707821
	Mde DEBE Madéleine	0.308538	0.308538	0.783289	0.160258	0.806762	0.193238	0.0958473	0.308538	0.110336	0.193238	0.0786496	0.122639	0.202328	0.889664	0.806762	0.602999	0.806762	0.0668072	0.806762			0.252894	0.747106	0.933193	0.229464	0.521134	0.650732	0.0668072	0.5505	0.852686	0.341546	0.308538	0.800365	0.530157	0.416817	0.933193	0.341546	0.844978	0.155022	0.471813			0.0780273	0.23051	0.73096	0.0367734	0.420431	0.125746
Mammite Infectieuse	Dr BAYANG NICOLAS	0.110336	0.806762	0.308538	0.308538	0.0958473	0.578743	0.691462	0.933193	0.193238	0.0958473	0.0668072	0.691462	0.933193	0.308538	0.308538	0.308538	0.806762	0.691462	0.578743		Mammite Infectieuse	0.0821493	0.917851	0	0.933193	0.0887923	0.0758188	0.821459	0.124424	0.933193	0.229464	0.397001	0.889664	0.806762	0.496617	0.308538	0.691462	0.548261	0.451739	0.496617		Mammite Infectieuse	0.00906399	0.740487	0	0.287925	0.0085105	0.0438796
	Dr VAITCHAFA Philippe	0.5	0.806762	0.933193	0.933193	0.397001	0.578743	0.691462	0.308538	0.806762	0.397001	0.691462	0.691462	0.308538	0.308538	0.308538	0.308538	0.193238	0.691462	0.839742			0.578743	0.421257	0	0.308538	0.85753	0.524853	0.599157	0.47296	0.308538	0.229464	0.783289	0.5	0.806762	0.496617	0.308538	0.691462	0.0911108	0.908889	0.496617			0.289372	0.339854	0	0.287925	0.34044	0.303755
	M. Mohamadou Bello	0.5	0.193238	0.308538	0.308538	0.783289	0.839742	0.0668072	0.308538	0.193238	0.783289	0.691462	0.0668072	0.308538	0.308538	0.308538	0.308538	0.193238	0.0668072	0.578743			0.839742	0.160258	0	0.308538	0.555461	0.753554	0.0773288	0.901269	0.308538	0.54213	0.783289	0.5	0.193238	0.496617	0.308538	0.691462	0.548261	0.451739	0.496617			0.419871	0.0309679	0	0.0951954	0.435087	0.632791
	Dr IBRAHIMA DJIBO	0.889664	0.193238	0.308538	0.308538	0.783289	0.0821493	0.691462	0.308538	0.806762	0.783289	0.691462	0.691462	0.308538	0.933193	0.933193	0.933193	0.806762	0.691462	0.0821493			0.578743	0.421257	0	0.308538	0.555461	0.753554	0.599157	0.47296	0.308538	0.9155	0.0958473	0.110336	0.193238	0.496617	0.933193	0.0668072	0.862454	0.137546	0.496617			0.514887	0.0814028	0	0.0951954	0.435087	0.0619039
Brucellose	M. DJAOUYANG Bijoux	0.691462	0.193238	0.806762	0.193238	0.691462	0.595297	0.691462	0.193238	0.691462	0.754274	0.754274	0.193238	0.308538	0.806762	0.917851	0.783289	0.691462	0.308538	0.691462		Brucellose	0.540368	0.459632	0.933193	0.308538	0.158988	0.806762	0.264306	0.308538	0.770536	0.783289	0.933193	0.0762155	0.14217	0.308538	0.792892	0.559916	0.928636	0.0713637	0.463734		Brucellose	0.373644	0.0888184	0.752864	0.0596212	0.109934	0.480263
	Dr BAYANG NICOLAS	0.0668072	0.193238	0.193238	0.806762	0.0668072	0.595297	0.691462	0.806762	0.691462	0.754274	0.754274	0.193238	0.121673	0.193238	0.421257	0.783289	0.691462	0.308538	0.691462			0.0938041	0.906196	0.308538	0.933193	0.262555	0.193238	0.264306	0.308538	0.770536	0.783289	0.308538	0.521134	0.360593	0.308538	0.341546	0.854354	0.367591	0.632409	0.463734			0.00626679	0.175112	0.0596212	0.752864	0.0175406	0.115034
	M. MOUSTAPHA HAMZA	0.691462	0.806762	0.806762	0.806762	0.691462	0.595297	0.0668072	0.193238	0.0668072	0.754274	0.754274	0.806762	0.797672	0.806762	0.421257	0.397001	0.691462	0.933193	0.691462			0.540368	0.459632	0.308538	0.308538	0.675057	0.806762	0.929259	0.308538	0.0845	0.0958473	0.308538	0.754588	0.904654	0.308538	0.792892	0.559916	0.214989	0.785011	0.463734			0.373644	0.370814	0.248916	0.248916	0.466777	0.480263
	Dr ILIASSOU	0.691462	0.806762	0.193238	0.193238	0.691462	0.595297	0.691462	0.806762	0.691462	0.754274	0.754274	0.806762	0.797672	0.193238	0.160258	0.0958473	0.0668072	0.308538	0.0668072			0.867568	0.132432	0.308538	0.308538	0.881038	0.193238	0.416817	0.933193	0.45787	0.397001	0.308538	0.754588	0.547346	0.933193	0.110336	0.0874222	0.367591	0.632409	0.463734			0.59989	0.106841	0.0596212	0.0596212	0.609205	0.115034
Endométrite Infectieuse	M. DAWI YONATAN	0.806762	0.806762	0.308538	0.308538	0.193238	0.602999	0.889664	0.308538	0.0958473	0.904153	0.933193	0.933193	0.933193	0.806762	0.806762	0.110336	0.691462	0.806762	0.308538		Endométrite Infectieuse	0.216711	0.783289	0	0	0.691462	0.308538	0.889664	0.308538	0.193238	0	0	0	0	0.308538	0.308538	0.691462	0.197976	0.802024	0.470931		Endométrite Infectieuse	0.174834	0.631928	0	0	0.133617	0.186048
	M. Mohamadou Bello	0.193238	0.193238	0.308538	0.308538	0.806762	0.904153	0.110336	0.308538	0.783289	0.602999	0.308538	0.308538	0.308538	0.193238	0.193238	0.5	0.691462	0.193238	0.308538			0.904153	0.0958473	0	0	0.202328	0.797672	0.110336	0.933193	0.193238	0	0	0	0	0.308538	0.308538	0.691462	0.727855	0.272145	0.470931			0.174717	0.0185214	0	0	0.163231	0.721217
	M. DJOUNAIDOU BARKINDO	0.806762	0.806762	0.308538	0.308538	0.806762	0.216711	0.5	0.933193	0.783289	0.216711	0.308538	0.308538	0.308538	0.806762	0.806762	0.889664	0.0668072	0.193238	0.933193			0.216711	0.783289	0	0	0.202328	0.797672	0.5	0.308538	0.806762	0	0	0	0	0.308538	0.308538	0.691462	0.197976	0.802024	0.470931			0.174834	0.631928	0	0	0.163231	0.172864
	Dr ERAVAYAI	0.193238	0.193238	0.933193	0.933193	0.193238	0.216711	0.5	0.308538	0.397001	0.216711	0.308538	0.308538	0.308538	0.193238	0.193238	0.5	0.691462	0.806762	0.308538			0.602999	0.397001	0	0	0.878327	0.121673	0.5	0.308538	0.806762	0	0	0	0	0.933193	0.933193	0.0668072	0.862454	0.137546	0.470931			0.116522	0.0767158	0	0	0.169726	0.0263678
IBR	Dr KAMGA	0.691462	0.904153	0.904153	0.92135	0.216711	0.308538	0.806762	0.691462	0.122639	0.308538	0.933193	0.933193	0.933193	0.806762	0.0668072	0.0668072	0.0668072	0.0668072	0.308538		IBR	0.193238	0.806762	0.45787	0.926111	0.077091	0.359289	0.933193	0.933193	0.0668072	0	0	0	0	0.308538	0.691462	0.308538	0.783289	0.216711	0.472973		IBR	0.133617	0.729436	0.413984	0.853273	0.0167065	0.110854
	M. DJOUNAIDOU BARKINDO	0.691462	0.216711	0.216711	0.23975	0.904153	0.308538	0.193238	0.691462	0.650732	0.308538	0.308538	0.308538	0.308538	0.193238	0.691462	0.691462	0.691462	0.691462	0.308538			0.806762	0.193238	0.0845	0.252053	0.756751	0.93227	0.308538	0.308538	0.691462	0	0	0	0	0.308538	0.691462	0.308538	0.397001	0.602999	0.472973			0.557846	0.0418768	0.0183121	0.0604298	0.684218	0.28764
	Dr IBRAHIMA DJIBO	0.691462	0.216711	0.216711	0.23975	0.602999	0.933193	0.806762	0.691462	0.877361	0.933193	0.308538	0.308538	0.308538	0.193238	0.691462	0.691462	0.691462	0.691462	0.933193			0.806762	0.193238	0.770536	0.252053	0.756751	0.285602	0.308538	0.308538	0.691462	0	0	0	0	0.308538	0.691462	0.308538	0.0958473	0.904153	0.472973			0.557846	0.0418768	0.166984	0.0604298	0.45632	0.266522
	Dr RAKANSOU David	0.0668072	0.602999	0.602999	0.5	0.216711	0.308538	0.193238	0.0668072	0.349268	0.308538	0.308538	0.308538	0.308538	0.806762	0.691462	0.691462	0.691462	0.691462	0.308538			0.193238	0.806762	0.770536	0.455673	0.513218	0.285602	0.308538	0.308538	0.691462	0	0	0	0	0.933193	0.0668072	0.933193	0.783289	0.216711	0.472973			0.0129097	0.486476	0.464632	0.227837	0.11122	0.088119
PPC	Dr BAYANG NICOLAS	0.806762	0.806762	0.308538	0.308538	0.691462	0.193238	0.691462	0.5	0.92135	0.933193	0.933193	0.933193	0.933193	0.806762	0.806762	0.193238	0.691462	0.691462	0.806762		PPC	0.869473	0.130527	0.308538	0.933193	0.330275	0.207108	0.0958473	0.308538	0.933193	0	0	0	0	0.691462	0.806762	0.0668072	0.209543	0.790457	0.514865		PPC	0.701458	0.105304	0.0951954	0.287925	0.228372	0.0400212
	Dr VAITCHAFA Philippe	0.806762	0.806762	0.308538	0.308538	0.0668072	0.806762	0.691462	0.110336	0.23975	0.308538	0.308538	0.308538	0.308538	0.806762	0.806762	0.806762	0.691462	0.691462	0.806762			0.199635	0.800365	0.933193	0.308538	0.906159	0.207108	0.783289	0.308538	0.308538	0	0	0	0	0.0668072	0.806762	0.691462	0.209543	0.790457	0.514865			0.161058	0.645704	0.287925	0.0951954	0.0605379	0.167087
	M. NANG NANG A	0.193238	0.193238	0.308538	0.308538	0.691462	0.806762	0.691462	0.889664	0.23975	0.308538	0.308538	0.308538	0.308538	0.193238	0.193238	0.806762	0.691462	0.0668072	0.193238			0.712925	0.287075	0.308538	0.308538	0.558191	0.658454	0.397001	0.933193	0.308538	0	0	0	0	0.691462	0.193238	0.691462	0.89412	0.10588	0.514865			0.137764	0.0554737	0.0951954	0.0951954	0.385968	0.531216
	Dr ERAVAYAI	0.193238	0.193238	0.933193	0.933193	0.691462	0.193238	0.0668072	0.5	0.5	0.308538	0.308538	0.308538	0.308538	0.193238	0.193238	0.193238	0.0668072	0.691462	0.193238			0.199635	0.800365	0.308538	0.308538	0.152754	0.889664	0.783289	0.308538	0.308538	0	0	0	0	0.691462	0.193238	0.691462	0.643294	0.356706	0.514865			0.038577	0.154661	0.287925	0.287925	0.105623	0.171917
PPCB	Dr AISSATOU DIDDI	0.691462	0.602999	0.193238	0.0668072	0.691462	0.5	0.691462	0.691462	0.691462	0.933193	0.933193	0.933193	0.308538	0.691462	0.783289	0.349268	0.308538	0.806762	0.806762		PPCB	0.308538	0.691462	0.80387	0.145646	0.427654	0.908889	0.806762	0.0668072	0.691462	0	0	0	0	0.783289	0.146909	0.697534	0.341546	0.658454	0.499624		PPCB	0.213342	0.416951	0.155338	0.00973023	0.295707	0.454445
	Dr NDJARO Gracien	0.691462	0.216711	0.806762	0.691462	0.0668072	0.889664	0.691462	0.691462	0.691462	0.308538	0.308538	0.308538	0.308538	0.691462	0.783289	0.877361	0.933193	0.193238	0.193238			0.933193	0.0668072	0.537866	0.912578	0.12407	0.137546	0.193238	0.691462	0.691462	0	0	0	0	0.397001	0.29983	0.835756	0.792892	0.207108	0.499624			0.645268	0.0144779	0.43393	0.631013	0.00828878	0.12237
	Dr SEINI BOUKAR	0.691462	0.904153	0.806762	0.691462	0.691462	0.110336	0.691462	0.691462	0.691462	0.308538	0.308538	0.308538	0.308538	0.691462	0.0958473	0.122639	0.308538	0.806762	0.193238			0.308538	0.691462	0.0769516	0.440084	0.899101	0.451739	0.193238	0.691462	0.691462	0	0	0	0	0.783289	0.636803	0.0930769	0.110336	0.889664	0.499624			0.213342	0.625188	0.0620816	0.304302	0.621694	0.049843
	Dr RAKANSOU David	0.0668072	0.216711	0.193238	0.691462	0.691462	0.5	0.0668072	0.0668072	0.0668072	0.308538	0.308538	0.308538	0.933193	0.0668072	0.397001	0.650732	0.308538	0.193238	0.806762			0.308538	0.691462	0.682711	0.440084	0.524234	0.451739	0.806762	0.691462	0.0668072	0	0	0	0	0.0958473	0.889664	0.431546	0.792892	0.207108	0.499624			0.0206125	0.149847	0.131926	0.304302	0.362488	0.22587
Cysticercose	Mde EWIDIWIDI	0.691462	0.806762	0.917851	0.308538	0.691462	0.691462	0.806762	0.933193	0.783289	0.110336	0.650732	0.889664	0.783289	0.308538	0.308538	0.308538	0.193238	0.193238	0.691462		Cysticercose	0.691462	0.308538	0.797672	0	0.308538	0.160258	0.0668072	0.806762	0.889664	0.160258	0.122639	0.926853	0	0.308538	0.216711	0.904153	0.691462	0.308538	0.486123		Cysticercose	0.47812	0.248916	0.732143	0	0.213342	0.110812
	M. WAYANG Justin	0.691462	0.193238	0.421257	0.308538	0.691462	0.691462	0.806762	0.308538	0.0958473	0.5	0.122639	0.110336	0.0958473	0.308538	0.308538	0.308538	0.806762	0.193238	0.691462			0.691462	0.308538	0.308538	0	0.121673	0.917851	0.691462	0.806762	0.110336	0.917851	0.349268	0.254518	0	0.933193	0.216711	0.216711	0.691462	0.308538	0.486123			0.47812	0.0596212	0.129973	0	0.084132	0.634659
	Dr IBRAHIMA DJIBO	0.691462	0.806762	0.160258	0.308538	0.691462	0.691462	0.193238	0.308538	0.783289	0.889664	0.877361	0.5	0.783289	0.308538	0.308538	0.308538	0.193238	0.806762	0.0668072			0.691462	0.308538	0.121673	0	0.797672	0.421257	0.691462	0.193238	0.5	0.421257	0.877361	0.254518	0	0.308538	0.904153	0.216711	0.691462	0.308538	0.486123			0.47812	0.248916	0.019499	0	0.55156	0.291283
	Dr RAKANSOU David	0.0668072	0.193238	0.421257	0.933193	0.0668072	0.0668072	0.193238	0.308538	0.397001	0.5	0.349268	0.5	0.397001	0.933193	0.933193	0.933193	0.806762	0.806762	0.691462			0.0668072	0.933193	0.797672	0	0.797672	0.421257	0.691462	0.193238	0.5	0.421257	0.650732	0.447465	0	0.308538	0.602999	0.602999	0.0668072	0.933193	0.486123			0.0044632	0.180328	0.336024	0	0.0532902	0.028143
Fièvre Q	Dr GOMSU Charles	0.308538	0.308538	0.308538	0.193238	0.691462	0.650732	0.308538	0.5	0.783289	0.889664	0.308538	0.193238	0.308538	0.308538	0.0668072	0.308538	0.308538	0.691462	0.308538		Fièvre Q	0.92135	0.0786496	0.540368	0.552535	0.33226	0.75517	0.330275	0.691462	0.613585	0.0668072	0.416817	0.821459	0.45787	0.308538	0.308538	0.691462	0.54213	0.45787	0.506242		Fièvre Q	0.284271	0.0242664	0.166724	0.106771	0.229745	0.491413
	Dr AISSATOU DIDDI	0.308538	0.933193	0.308538	0.806762	0.691462	0.877361	0.933193	0.889664	0.0958473	0.110336	0.308538	0.806762	0.308538	0.933193	0.691462	0.308538	0.933193	0.0668072	0.308538			0.5	0.5	0.0938041	0.913826	0.265516	0.812793	0.906159	0.691462	0.0744573	0.691462	0.929259	0.0773288	0.0845	0.933193	0.933193	0.0668072	0.9155	0.0845	0.506242			0.154269	0.466596	0.0289421	0.73724	0.183595	0.713113
	Dr HAMADOU	0.308538	0.308538	0.308538	0.193238	0.691462	0.122639	0.308538	0.110336	0.397001	0.5	0.933193	0.193238	0.308538	0.308538	0.691462	0.933193	0.308538	0.691462	0.933193			0.23975	0.76025	0.540368	0.227115	0.932385	0.383585	0.152754	0.691462	0.806762	0.691462	0.264306	0.599157	0.770536	0.308538	0.308538	0.691462	0.229464	0.770536	0.506242			0.0739719	0.234566	0.166724	0.0438872	0.64471	0.0470425
	Dr RAKANSOU David	0.933193	0.308538	0.933193	0.806762	0.0668072	0.349268	0.308538	0.5	0.783289	0.5	0.308538	0.806762	0.933193	0.308538	0.691462	0.308538	0.308538	0.691462	0.308538			0.23975	0.76025	0.867568	0.227115	0.33226	0.099745	0.558191	0.0668072	0.613585	0.691462	0.264306	0.599157	0.770536	0.308538	0.308538	0.691462	0.229464	0.770536	0.506242			0.223733	0.234566	0.809608	0.183227	0.0221973	0.0348377
Campylobactériose	Dr GOMSU Charles	0.216711	0.110336	0.349268	0.691462	0.0668072	0.193238	0.193238	0.308538	0.0958473	0.806762	0.602999	0.806762	0.308538	0.308538	0.0958473	0.308538	0.0668072	0.691462	0.308538		Campylobactériose	0.691462	0.308538	0.578743	0.308538	0.847246	0.5	0.110336	0.933193	0.691462	0.933193	0.933193	0.933193	0.933193	0.201457	0.854354	0.691462	0.308538	0.691462	0.5502		Campylobactériose	0.149847	0.0340427	0.202136	0.213342	0.0566022	0.0966191
	M. AMALOUSSOU Thomas	0.904153	0.889664	0.877361	0.0668072	0.691462	0.806762	0.806762	0.308538	0.397001	0.806762	0.904153	0.806762	0.933193	0.308538	0.397001	0.308538	0.691462	0.0668072	0.308538			0.691462	0.308538	0.839742	0.308538	0.441809	0.76025	0.5	0.308538	0.691462	0.308538	0.308538	0.308538	0.308538	0.378981	0.559916	0.691462	0.308538	0.691462	0.5502			0.625188	0.274495	0.736757	0.0206125	0.305494	0.613341
	M. OUMAROU LEBALE	0.216711	0.5	0.122639	0.691462	0.691462	0.193238	0.193238	0.308538	0.783289	0.193238	0.216711	0.193238	0.308538	0.308538	0.783289	0.308538	0.691462	0.691462	0.308538			0.0668072	0.933193	0.0821493	0.933193	0.0938414	0.0786496	0.5	0.308538	0.691462	0.308538	0.308538	0.308538	0.308538	0.926853	0.0874222	0.0668072	0.308538	0.691462	0.5502			0.0144779	0.466596	0.0100747	0.645268	0.0648878	0.0151981
	Dr ERAVAYAI	0.602999	0.5	0.650732	0.691462	0.691462	0.806762	0.806762	0.933193	0.783289	0.193238	0.216711	0.193238	0.308538	0.933193	0.783289	0.933193	0.691462	0.691462	0.933193			0.691462	0.308538	0.578743	0.308538	0.669725	0.76025	0.889664	0.308538	0.0668072	0.308538	0.308538	0.308538	0.308538	0.378981	0.559916	0.691462	0.933193	0.0668072	0.5502			0.416951	0.154269	0.376607	0.213342	0.46309	0.613341
PPA	Dr NGUENA Ranyl	0.889664	0.889664	0.933193	0.92135	0.92135	0.691462	0.0668072	0.349268	0.308538	0.308538	0.308538	0.308538	0.308538	0.806762	0.806762	0.806762	0.806762	0.806762	0.691462		PPA	0.691462	0.308538	0.202328	0.806762	0.806762	0.308538	0.23975	0.76025	0	0	0	0	0	0.308538	0.308538	0.691462	0.308538	0.691462	0.47219		PPA	0.615169	0.274495	0.188811	0.74331	0.74331	0.213342
	M. ZILWOUBE Robert	0.110336	0.110336	0.308538	0.23975	0.23975	0.691462	0.691462	0.650732	0.308538	0.308538	0.308538	0.308538	0.308538	0.193238	0.193238	0.193238	0.193238	0.193238	0.691462			0.0668072	0.933193	0.691462	0.193238	0.193238	0.933193	0.92135	0.0786496	0	0	0	0	0	0.308538	0.308538	0.691462	0.933193	0.0668072	0.47219			0.00737122	0.102964	0.213342	0.0463288	0.0463288	0.645268
	Mde FAIWE PAMPAM MATY	0.5	0.5	0.308538	0.23975	0.23975	0.0668072	0.691462	0.122639	0.308538	0.308538	0.308538	0.308538	0.308538	0.193238	0.193238	0.193238	0.193238	0.193238	0.0668072			0.691462	0.308538	0.878327	0.193238	0.193238	0.308538	0.5	0.5	0	0	0	0	0	0.308538	0.308538	0.691462	0.308538	0.691462	0.47219			0.345731	0.154269	0.270997	0.0463288	0.0463288	0.0206125
	Dr NGONO EMA	0.5	0.5	0.308538	0.5	0.5	0.691462	0.691462	0.877361	0.933193	0.933193	0.933193	0.933193	0.933193	0.806762	0.806762	0.806762	0.806762	0.806762	0.691462			0.691462	0.308538	0.202328	0.806762	0.806762	0.308538	0.23975	0.76025	0	0	0	0	0	0.933193	0.933193	0.0668072	0.308538	0.691462	0.47219			0.345731	0.154269	0.0624259	0.403381	0.403381	0.213342
HOKOVIROSE	M. MEKE CHRISTIAN	0.806762	0.806762	0.308538	0.806762	0.933193	0.691462	0.806762	0.308538	0.933193	0.904153	0.933193	0.308538	0.806762	0.602999	0.602999	0.806762	0.904153	0.806762	0.933193		HOKOVIROSE	0.933193	0.0668072	0.691462	0.806762	0.806762	0.0668072	0.602999	0.602999	0	0.878327	0.806762	0.806762	0.602999	0.193238	0.806762	0.806762	0.193238	0.806762	0.589042		HOKOVIROSE	0.752864	0.0538975	0.213342	0.650865	0.752864	0.0461947
	Dr POUEME Rodrigue	0.806762	0.806762	0.933193	0.806762	0.308538	0.691462	0.806762	0.933193	0.308538	0.602999	0.308538	0.933193	0.806762	0.904153	0.904153	0.806762	0.602999	0.806762	0.308538			0.308538	0.691462	0.0668072	0.806762	0.806762	0.691462	0.904153	0.216711	0	0.691462	0.806762	0.806762	0.904153	0.193238	0.806762	0.806762	0.193238	0.806762	0.589042			0.248916	0.557846	0.062344	0.650865	0.248916	0.47812
	Dr ERAVAYAI	0.193238	0.193238	0.308538	0.193238	0.308538	0.0668072	0.193238	0.308538	0.308538	0.216711	0.308538	0.308538	0.193238	0.216711	0.216711	0.193238	0.216711	0.193238	0.308538			0.308538	0.691462	0.691462	0.193238	0.193238	0.691462	0.216711	0.216711	0	0.202328	0.193238	0.193238	0.216711	0.806762	0.193238	0.193238	0.806762	0.193238	0.589042			0.0596212	0.133617	0.213342	0.037341	0.0596212	0.0461947
	Dr NGONO EMA	0.193238	0.193238	0.308538	0.193238	0.308538	0.691462	0.193238	0.308538	0.308538	0.216711	0.308538	0.308538	0.193238	0.216711	0.216711	0.193238	0.216711	0.193238	0.308538			0.308538	0.691462	0.691462	0.193238	0.193238	0.691462	0.216711	0.904153	0	0.202328	0.193238	0.193238	0.216711	0.806762	0.193238	0.193238	0.806762	0.193238	0.589042			0.0596212	0.133617	0.213342	0.037341	0.0596212	0.47812
[truncated: 13 more columns]

## Sheet: DSJ
		EPIDEMIOLOGIE						CONTRÔLE ET PREVENTION									ECOMOMIE								SANTE PUBLIQUE									ENVIRONNEMENT								SYSTÈME DE PRODUCTION							SOCIETE
Disease	EXPERT	Lethality rate (%)	Mortality rate (%)	SCORE DU DOMAINE	POIDS INTER - DOMAINE	SOMME SCORE PONDERAL GLOBAL		Control of reservoir(s) and/or vector(s)	Vaccination	Treatment	Detection of emergence—for example difficulties for the farmer/veterinarian or patient to declare the disease or clinical signs not so evident.	SCORE DU DOMAINE	POIDS INTER - DOMAINE	SOMME SCORE PONDERAL GLOBAL		Disease	Production losses (milk, eggs, growth, meat)	Additional costs: treatment, vaccination, disinfection, labor	Impact on cattle industry	SCORE DU DOMAINE	POIDS INTER - DOMAINE	SOMME SCORE PONDERAL GLOBAL		Disease	Disease knowledge in humans	Morbidity rate (%)	Mortality rate (%)	Lethality rate (%)	SCORE DU DOMAINE	POIDS INTER - DOMAINE	SOMME SCORE PONDERAL GLOBAL		Disease	Proximity of the livestock farm to wildlife and disease reservoirs for example contact with birds and wild or feral animals that searched landfill sites containing contaminated animal products	Potential roles of protected areas in the emergence of the pathogen	Hunting Activities: hunted animals can be brought back to where livestock is present	SCORE DU DOMAINE	POIDS INTER - DOMAINE	SOMME SCORE PONDERAL GLOBAL		Disease	Farm demography/management: such as type of production-reproduction-fattening-finishing.	Feeding practices of farms	SCORE DU DOMAINE	POIDS INTER - DOMAINE	SOMME SCORE PONDERAL GLOBAL		Disease	Impact on animal welfare and biodiversity
IAFP	M. MEKE CHRISTIAN	0.198501	0.345731	0.544232	15	8.16348		0.0864247	0.819649	0.555573	0.149847	1.61149	40	64.4598		IAFP	0.149847	0.631928	0.548016	1.32979	30	39.8938		IAFP	0.403381	0.406061	0.345731	0.0551678	1.21034	25	30.2585		IAFP	0.47377	0.47377	0.233139	1.18068	20	23.6136		IAFP	0.213342	0.133617	0.346959	15	5.20439		IAFP	0.406061
	Dr GOMSU Charles	0.0864247	0.615169	0.701594	50	35.0797		0.198501	0.0624259	0.0519565	0.625188	0.938071	50	46.9035			0.416951	0.320286	0.181188	0.918425	10	9.18425			0.0634515	0.0392325	0.00525436	0.0268624	0.134801	10	1.34801			0.113479	0.113479	0.0562862	0.283244	10	2.83244			0.213342	0.557846	0.771188	10	7.71188			0.0392325
	Dr HAMADOU	0.0479237	0.0334036	0.0813273	30	2.43982		0.0479237	0.0624259	0.452076	0.149847	0.712273	30	21.3682			0.149847	0.151361	0.181188	0.482397	50	24.1199			0.146909	0.406061	0.525684	0.602796	1.68145	10	16.8145			0.113479	0.113479	0.459986	0.686943	20	13.7389			0.0206125	0.133617	0.154229	0	0			0.406061
	Dr KAMGA	0.696864	0.076293	0.773157	15	11.5974		0.696864	0.213342	0.0519565	0.0402847	1.00245	45	45.1101			0.0604039	0.0185214	0.181188	0.260114	25	6.50284			0.146909	0.406061	0.525684	0.602796	1.68145	40	67.258			0.47377	0.47377	0.459986	1.40753	10	14.0753			0.645268	0.0538975	0.699165	10	6.99165			0.406061
MONEISIOSE	M. MEKE CHRISTIAN	0.0221133	0.533994	0.556107	15	8.34161		0.311924	0.645268	0.311745	0.28793	1.55687	50	77.8433		MONEISIOSE	0.541615	0.645268	0.0596212	1.2465	20	24.9301		MONEISIOSE	0.304302	0.557846	0.650865	0.870849	2.38386	15	35.7579		MONEISIOSE	0.0221973	0.172755	0.532797	0.727749	15	10.9162		MONEISIOSE	0.213342	0.47812	0.691462	20	13.8292		MONEISIOSE	0.176088
	M. AMALOUSSOU Thomas	0.153591	0.0444629	0.198054	15	2.97081		0.506372	0.0624259	0.037341	0.283273	0.889412	25	22.2353			0.0662748	0.213342	0.248916	0.528533	20	10.5707			0.304302	0.708601	0.650865	0.0951954	1.75896	40	70.3585			0.229745	0.172755	0.532797	0.935297	10	9.35297			0.0206125	0.47812	0.498733	25	12.4683			0.176088
	M. WAYANG Justin	0.641237	0.0444629	0.6857	20	13.714		0.0853604	0.0624259	0.17885	0.0102986	0.336935	15	5.05403			0.274512	0.213342	0.0596212	0.547475	90	49.2727			0.631013	0.0390976	0.037341	0.0951954	0.802647	10	8.02647			0.64471	0.026973	0.0584286	0.730111	5	3.65056			0.213342	0.47812	0.691462	5	3.45731			0.176088
	Mde DEBE Madéleine	0.26524	0.606894	0.872133	17.91	15.6199		0.184561	0.270997	0.311745	0.661786	1.42909	33	47.1599			0.0523293	0.0206125	0.752864	0.825806	37.73	31.1577			0.00973023	0.0390976	0.037341	0.0951954	0.181364	23.6	4.28019			0.183595	0.797277	0.030589	1.01146	18.9	19.1166			0.645268	0.0044632	0.649731	9.43	6.12696			0.532591
Fièvre aphteuse	M. MEKE CHRISTIAN	0.0678295	0.240708	0.308538	25	7.71344		0.529047	0.165778	0.452076	0.037341	1.18424	50	59.2121		Fièvre aphteuse	0.237355	0.47812	0.531936	1.24741	25	31.1853		Fièvre aphteuse	0.363928	0.248916	0.199412	0.177932	0.990188	10	9.90188		Fièvre aphteuse	0.0668635	0.12249	0.374487	0.56384	20	11.2768		Fièvre aphteuse	0.237355	0.47812	0.715476	15	10.7321		Fièvre aphteuse	0.389457
	Dr Simon DICKMU	0.752252	0.0598235	0.812076	30	24.3623		0.0756901	0.165778	0.1928	0.155897	0.590165	30	17.705			0.237355	0.47812	0.531936	1.24741	60	74.8447			0.767294	0.248916	0.132992	0.177932	1.32713	5	6.63567			0.186048	0.73096	0.0896983	1.00671	10	10.0671			0.237355	0.47812	0.715476	10	7.15476			0.0376283
	M. DJAOUYANG Bijoux	0.0524217	0.77464	0.827061	30	24.8118		0.110884	0.637079	0.023911	0.650865	1.42274	40	56.9096			0.237355	0.0461947	0.531936	0.815486	50	40.7743			0.0218438	0.0596212	0.0477958	0.0426189	0.17188	0	0			0.202233	0.241674	0.374487	0.818394	20	16.3679			0.717897	0.0044632	0.72236	0	0			0.389457
	Dr SEINI BOUKAR	0.248714	0.0598235	0.308538	0	0		0.141021	0.0334036	0.301499	0.155897	0.631821	25	15.7955			0.717897	0.0461947	0.0513942	0.815486	75	61.1615			0.0989878	0.180328	0.0477958	0.0426189	0.369731	0	0			0.278965	0.0295725	0.0896983	0.398236	0	0			0.237355	0.47812	0.715476	50	35.7738			0.389457
Hépatite virale E	Dr GOMSU Charles	0.106547	0.584915	0.691462	50	34.5731		0.0613195	0.348313	0.302148	0.0538975	0.765679	40	30.6272		Hépatite virale E	0.135594	0.0252228	0.248916	0.409733	10	4.09733		Hépatite virale E	0.0158744	0.028143	0.0866606	0.151361	0.282039	20	5.64078		Hépatite virale E	0.0358438	0.577747	0.208276	0.821867	10	8.21867		Hépatite virale E	0.154269	0.452076	0.606345	10	6.06345		Hépatite virale E	0.503534
	Mde EWIDIWIDI	0.519667	0.171796	0.691462	30	20.7439		0.325366	0.273578	0.0666755	0.133617	0.799236	50	39.9618			0.621064	0.645704	0.0596212	1.32639	15	19.8958			0.16227	0.110812	0.169747	0.631928	1.07476	10	10.7476			0.610802	0.257519	0.168486	1.03681	15	15.5521			0.154269	0.301499	0.455768	15	6.83652			0.166481
	M. AMALOUSSOU Thomas	0.0565129	0.0102943	0.0668072	20	1.33614		0.780557	0.0117546	0.537621	0.133617	1.46355	40	58.542			0.0759965	0.154661	0.0596212	0.290279	20	5.80558			0.466908	0.634659	0.0860345	0.0185214	1.20612	30	36.1837			0.337302	0.502834	0.274687	1.11482	15	16.7223			0.274495	0.023911	0.298406	15	4.47609			0.166481
	Dr OKAH-NNANE	0.171796	0.519667	0.691462	10	6.91462		0.0385367	0.509711	0.302148	0.557846	1.40824	15	21.1236			0.0864247	0.231601	0.752864	1.07089	40	42.8356			0.466908	0.291283	0.472322	0.320286	1.5508	70	108.556			0.0726726	0.00699433	0.062132	0.141799	0	0			0.102964	0.1928	0.295764	10	2.95764			0.166481
SARS COV 1	Dr GOD-YANG Laurent	0.173027	0.0115399	0.184567	10	1.84567		0.0432087	0.176476	0.00452482	0.59489	0.8191	30	24.573		SARS COV 1	0.439894	0.288253	0.154269	0.882415	50	44.1208		SARS COV 1	0.228372	0.0767158	0.244637	0.20699	0.756715	30	22.7014		SARS COV 1	0.0187985	0.175181	0.037341	0.23132	5	1.1566		SARS COV 1	0.164754	0.631928	0.796682	5	3.98341		SARS COV 1	0.375812
	Dr NGUENA Ranyl	0.111505	0.766701	0.878206	25	21.9552		0.0828568	0.326812	0.493979	0.482337	1.38598	25	34.6496			0.0326205	0.00566346	0.0739719	0.112256	25	2.8064			0.105623	0.631928	0.102964	0.822057	1.66257	30	49.8772			0.3383	0.0366112	0.037341	0.412252	25	10.3063			0.45843	0.320286	0.778715	5	3.89358			0.375812
	M. BAH MANGA	0.0652663	0.331125	0.396391	20	7.92782		0.253843	0.0287879	0.493979	0.0224492	0.79906	30	23.9718			0.609472	0.586644	0.0739719	1.27009	10	12.7009			0.0605379	0.0185214	0.244637	0.0465935	0.37029	50	18.5145			0.153626	0.473612	0.650865	1.2781	10	12.781			0.452076	0.0185214	0.470598	10	4.70598			0.0363099
	Dr AISSATOU DIDDI	0.483377	0.200422	0.683799	30	20.514		0.727703	0.37764	0.443027	0.0828491	1.63122	20	32.6244			0.0746237	0.532003	0.859798	1.46642	10	14.6642			0.385968	0.631928	0.10538	0.0856726	1.20895	50	60.4474			0.5852	0.205446	0.650865	1.44151	20	28.8302			0.0170442	0.151361	0.168406	10	1.68406			0.375812
IAHP	Dr GOD-YANG Laurent	0.164754	0.610036	0.77479	20	15.4958		0.076293	0.345731	0.43868	0.571235	1.43194	30	42.9582		IAHP	0.345731	0.345731	0	0.691462	40	27.6585		IAHP	0.363928	0.0402847	0.198501	0.198501	0.801214	30	24.0364		IAHP	0.0378502	0.0378502	0.0378502	0.113551	10	1.13551		IAHP	0.0295725	0.400179	0.429752	10	4.29752		IAHP	0.327892
	Dr NGUENA Ranyl	0.108355	0.610036	0.718391	25	17.9598		0.345731	0.615169	0.578933	0.110253	1.65009	25	41.2522			0.0107483	0.00525436	0	0.0160027	30	0.48008			0.0218438	0.149847	0.0864247	0.0864247	0.344541	25	8.61352			0.391754	0.391754	0.391754	1.17526	10	11.7526			0.241674	0.58065	0.822324	25	20.5581			0.327892
	M. BAH MANGA	0.142223	0.0746471	0.21687	40	8.67478		0.345731	0.00737122	0.0135315	0.16683	0.533464	40	21.3386			0.525684	0.525684	0	1.05137	10	10.5137			0.431227	0.149847	0.0479237	0.0479237	0.676922	40	27.0769			0.391754	0.391754	0.391754	1.17526	10	11.7526			0.370479	0.00548816	0.375967	0	0			0.475763
	Dr Simon DICKMU	0.45843	0.30919	0.767619	20	15.3524		0.059436	0.345731	0.174634	0.0564142	0.636215	30	19.0865			0.525684	0.525684	0	1.05137	30	31.5411			0.176132	0.625188	0.696864	0.696864	2.19505	50	109.752			0.391754	0.391754	0.391754	1.17526	8	9.4021			0.241674	0.400179	0.641853	10	6.41853			0.0465424
ANTHRAX	Dr GOD-YANG Laurent	0.437965	0.0433337	0.481299	10	4.81299		0.155521	0.0782789	0.132294	0.038577	0.404671	30	12.1401		ANTHRAX	0.0295725	0.213342	0.47812	0.721035	10	7.21035		ANTHRAX	0.535692	0.248916	0.483377	0.161058	1.42904	50	71.4522		ANTHRAX	0.0463288	0.174075	0.0163286	0.236732	5	1.18366		ANTHRAX	0.179103	0.0141349	0.193238	40	7.72952		ANTHRAX	0.346394
	Dr MBETI Guy Maxime	0.0504496	0.788836	0.839286	40	33.5714		0.125066	0.37764	0.291861	0.701458	1.49602	20	29.9205			0.73096	0.062344	0.0044632	0.797767	20	15.9553			0.165947	0.0596212	0.0149429	0.038577	0.279089	30	8.37266			0.74331	0.103421	0.621639	1.46837	5	7.34185			0.305748	0.501014	0.806762	30	24.2029			0.346394
	Mde NGOULA A	0.052494	0.0642916	0.116786	20	2.33571		0.0465889	0.736781	0.0201554	0.575161	1.37869	50	68.9343			0.241674	0.213342	0.47812	0.933137	15	13.997			0.330632	0.248916	0.483377	0.193421	1.25635	5	6.28173			0.193421	0.330945	0.621639	1.14601	30	34.3802			0.305748	0.501014	0.806762	20	16.1352			0.346394
	Dr NGONO EMA	0.509196	0.278289	0.787484	30	23.6245		0.649296	0.0287879	0.777914	0.038577	1.49457	20	29.8915			0.12249	0.213342	0.47812	0.813952	30	24.4186			0.0197102	0.180328	0.158737	0.0463288	0.405105	40	16.2042			0.0966191	0.102447	0.0884779	0.287544	5	1.43772			0.0389292	0.154309	0.193238	5	0.966191			0.0334677
				0		0						0		0						0		0							0		0						0		0					0		0
Fièvre de la vallée du rift	Dr GOD-YANG Laurent	0.557846	0.248916	0.806762	42.9	34.6101		0.148927	0.606662	0.155897	0.843749	1.75523	10.7	18.781		Fièvre de la vallée du rift	0.102383	0.124453	0.464632	0.691468	10.7	7.39871		Fièvre de la vallée du rift	0.213342	0.133617	0.0357881	0.133617	0.516364	64.3	33.2022		Fièvre de la vallée du rift	0.213342	0.103516	0.557846	0.874704	5.35	4.67967		Fièvre de la vallée du rift	0.557846	0.155897	0.713743	10.7	7.63705		Fièvre de la vallée du rift	0.419602
	Dr POUEME Rodrigue	0.0129097	0.752864	0.765774	30	22.9732		0.621764	0.449957	0.037341	0.0668635	1.17593	50	58.7963			0.334202	0.0134928	0.0183121	0.366007	20	7.32014			0.062344	0.0129097	0.370412	0.0538975	0.499563	30	14.9869			0.645268	0.432177	0.0129097	1.09035	10	10.9035			0.0129097	0.155897	0.168807	5	0.844034			0.212671
	Dr Simon DICKMU	0.557846	0.0596212	0.617467	25	15.4367		0.148927	0.241505	0.155897	0.0668635	0.613193	25	15.3298			0.128799	0.621134	0.0992254	0.849158	15	12.7374			0.213342	0.557846	0.370412	0.557846	1.69944	60	101.967			0.213342	0.432177	0.557846	1.20336	10	12.0336			0.133617	0.650865	0.784482	10	7.84482			0.0513447
	M. Mohaman Bello	0.133617	0.0596212	0.193238	50	9.66191		0.621764	0.00819317	0.650865	0.186048	1.46687	30	44.0061			0.102383	0.519586	0.696682	1.31865	40	52.746			0.213342	0.557846	0.370412	0.133617	1.27522	15	19.1282			0.0206125	0.103516	0.133617	0.257746	5	1.28873			0.557846	0.037341	0.595187	5	2.97593			0.419602
				0		0						0		0						0		0							0		0						0		0					0		0
New castle	Dr MBETI Guy Maxime	0.738068	0.0794597	0.817527	30	24.5258		0.51576	0.208276	0.268905	0.39626	1.3892	20	27.784		New castle	0.0662748	0.661017	0.287925	1.01522	20	20.3043		New castle	0	0	0	0	0	15	0		New castle	0.207137	0.3166	0.541615	1.06535	20	21.307		New castle	0.149847	0.631928	0.781775	30	23.4533		New castle	0.467105
	M. ZILWOUBE Robert	0.384204	0.161603	0.545807	40	21.8323		0.353198	0.00865294	0.0612615	0.629382	1.05249	20	21.0499			0.0523293	0.0157012	0.0951954	0.163226	50	8.1613			0	0	0	0	0	0	0			0.0136549	0.0514773	0.0523293	0.117462	20	2.34923			0.0402847	0.0767158	0.117	10	1.17			0.0483231
	M. WAYANG Justin	0.0300297	0.26059	0.29062	15	4.3593		0.162225	0.503606	0.0789843	0.0148769	0.759692	40	30.3877			0.274512	0.542002	0.0951954	0.911708	80	72.9367			0	0	0	0	0	0	0			0.638344	0.0584286	0.0662748	0.763047	5	3.81524			0.149847	0.151361	0.301209	10	3.01209			0.467105
	M. NANG NANG A	0.0739743	0.190425	0.264399	0	0		0.0198508	0.588612	0.419097	0.153978	1.18154	100	118.154			0.541615	0.0998173	0.287925	0.929357	50	46.4679			0	0	0	0	0	0	0			0.325036	0.532797	0.274512	1.13234	0	0			0.625188	0.0773259	0.702514	0	0			0.307205
				0		0						0		0						0		0							0		0						0		0					0		0
PPCC	Dr MBETI Guy Maxime	0.521769	0.0300971	0.551866	40	22.0747		0.259908	0.442126	0.625188	0.440435	1.76766	10	17.6766		PPCC	0.288214	0.505912	0.109688	0.903814	20	18.0763		PPCC	0	0	0	0	0	20	0		PPCC	0.053657	0.41073	0.472322	0.936709	15	14.0506		PPCC	0.483377	0.323385	0.806762	35	28.2367		PPCC	0.167161
	M. OUMAROU	0.0504119	0.0857145	0.136126	30	4.08379		0.592119	0.0302406	0.149847	0.0624086	0.834616	30	25.0385			0.642548	0.0707983	0.201545	0.914891	20	18.2978			0	0	0	0	0	30	0			0.710683	0.0687967	0.169747	0.949227	10	9.49227			0.483377	0.0774582	0.560835	20	11.2167			0.167161
	Mde FAIWE PAMPAM MATY	0.360345	0.311614	0.671958	25	16.799		0.475399	0.0659281	0.0402847	0.128287	0.709898	50	35.4949			0.0176575	0.282466	0.0464271	0.346551	30	10.3965			0	0	0	0	0	0	0			0.129638	0.299578	0.0207712	0.449988	25	11.2497			0.158737	0.0345009	0.193238	15	2.89857			0.167161
	M. MOUSTAPHA HAMZA	0.0527002	0.810492	0.863193	25	21.5798		0.00722424	0.593157	0.149847	0.156874	0.907103	50	45.3551			0.182758	0.0707983	0.633034	0.88659	20	17.7318			0	0	0	0	0	20	0			0.121832	0.0661084	0.35895	0.546891	15	8.20336			0.0149429	0.744376	0.759319	15	11.3898			0.50559
				0		0						0		0						0		0							0		0						0		0					0		0
Pasteurellose	Dr MBETI Guy Maxime	0.133617	0.0206125	0.154229	50	7.71147		0.687382	0.200653	0.540079	0.625188	2.0533	40	82.1321		Pasteurellose	0.661862	0.68926	0.00548816	1.35661	10	13.5661		Pasteurellose	0	0	0	0	0	10	0		Pasteurellose	0.104164	0.319703	0.625898	1.04976	10	10.4976		Pasteurellose	0.287925	0.58065	0.868575	20	17.3715		Pasteurellose	0.291339
	M. BAH MANGA	0.557846	0.213342	0.771188	50	38.5594		0.45843	0.200653	0.259092	0.416951	1.33513	75	100.134			0.301286	0.0168933	0.400179	0.718359	0	0			0	0	0	0	0	0	0			0.136226	0.226327	0.469094	0.831647	0	0			0.287925	0.00548816	0.293413	25	7.33533			0.291339
	Dr SEINI BOUKAR	0.557846	0.213342	0.771188	25	19.2797		0.108355	0.418463	0.178564	0.149847	0.85523	25	21.3807			0.152884	0.451719	0.400179	1.00478	50	50.2391			0	0	0	0	0	0	0			0.342979	0.0946492	0.00767659	0.445305	0	0			0.0951954	0.400179	0.495375	25	12.3844			0.291339
	Dr OUMAROU LEBALE	0.0129097	0.645268	0.658177	25	16.4544		0.0170442	0.771102	0.0253461	0.0144779	0.82797	20	16.5594			0.0187077	0.108197	0.58065	0.707555	25	17.6889			0	0	0	0	0	30	0			0.500911	0.0848259	0.23899	0.824727	25	20.6182			0.0951954	0.400179	0.495375	25	12.3844			0.291339
				0		0						0		0						0		0							0		0						0		0					0		0
Trypanosomose	Dr POUEME Rodrigue	0.645268	0.0129097	0.658177	30	19.7453		0.232166	0.752864	0.037341	0.366355	1.38873	50	69.4363		Trypanosomose	0.557846	0.149847	0.0206125	0.728306	5	3.64153		Trypanosomose	0	0	0	0	0	20	0		Trypanosomose	0.707821	0.278965	0.174634	1.16142	10	11.6142		Trypanosomose	0.155897	0.151361	0.307258	30	9.21775		Trypanosomose	0.0435248
	Dr SEINI BOUKAR	0.213342	0.557846	0.771188	25	19.2797		0.232166	0.0596212	0.650865	0.366355	1.30901	25	32.7252			0.133617	0.625188	0.213342	0.972147	75	72.911			0	0	0	0	0	0	0			0.0989405	0.202233	0.0135315	0.314705	0	0			0.155897	0.0773259	0.233223	25	5.83058			0.355696
	M. MOUSTAPHA HAMZA	0.0206125	0.133617	0.154229	20	3.08459		0.232166	0.248916	0.155897	0.0877505	0.72473	50	36.2365			0.557846	0.0144779	0.213342	0.785666	15	11.785			0	0	0	0	0	30	0			0.0674918	0.0668635	0.43868	0.573036	5	2.86518			0.037341	0.631928	0.669269	10	6.69269			0.180281
	M. Mohaman Bello	0.213342	0.557846	0.771188	50	38.5594		0.702202	0.0596212	0.155897	0.0877505	1.00547	30	30.1641			0.0129097	0.416951	0.645268	1.07513	40	43.0051			0	0	0	0	0	0	0			0.125746	0.186048	0.578933	0.890727	10	8.90727			0.650865	0.0767158	0.727581	10	7.27581			0.355696
				0		0						0		0						0		0							0		0						0		0					0		0
Dermatophylose	Dr POUEME Rodrigue	0.0951954	0.213342	0.308538	20	6.17075		0.0814028	0.870849	0.0668635	0.037341	1.05646	50	52.8228		Dermatophylose	0.456629	0.0287879	0.143207	0.628624	30	18.8587		Dermatophylose	0	0	0	0	0	5	0		Dermatophylose	0.536466	0.606662	0.0966191	1.23975	20	24.795		Dermatophylose	0.179737	0.621639	0.801376	20	16.0275		Dermatophylose	0.158196
	M. DAWI YONATAN	0.870849	0.0206125	0.891461	10	8.91461		0.740487	0.0951954	0.186048	0.155897	1.17763	100	117.763			0.0164374	0.736781	0.0138363	0.767055	30	23.0116			0	0	0	0	0	0	0			0.023911	0.241505	0.0890146	0.354431	0	0			0.0910976	0.148897	0.239994	10	2.39994			0.158196
	Dr VAITCHAFA Philippe	0.0951954	0.213342	0.308538	25	7.71344		0.0814028	0.0951954	0.278965	0.155897	0.61146	25	15.2865			0.202545	0.0782789	0.615169	0.895994	20	17.9199			0	0	0	0	0	20	0			0.108355	0.449957	0.717747	1.27606	20	25.5212			0.717101	0.0681714	0.785272	20	15.7054			0.478476
	Dr ILIASSOU	0.0951954	0.645268	0.740463	20	14.8093		0.12929	0.0951954	0.202233	0.650865	1.07758	50	53.8792			0.416446	0.37764	0.455296	1.24938	50	62.4691			0	0	0	0	0	0	0			0.452076	0.00819317	0.0966191	0.556889	10	5.56889			0.0519617	0.0884779	0.14044	10	1.4044			0.158196
				0		0						0		0						0		0							0		0						0		0					0		0
Maladie de Gumboro	Dr NGUENA Ranyl	0.527721	0.379653	0.907373	25	22.6843		0.558427	0.217063	0.146792	0.308987	1.23127	25	30.7817		Maladie de Gumboro	0.00621253	0.00545706	0.0464472	0.0581167	15	0.871751		Maladie de Gumboro	0	0	0	0	0	5	0		Maladie de Gumboro	0.112308	0.688179	0.795209	1.5957	25	39.8924		Maladie de Gumboro	0.248916	0.615169	0.864086	30	25.9226		Maladie de Gumboro	0.062077
	Dr AISSATOU DIDDI	0.0912598	0.0533428	0.144603	30	4.33808		0.345182	0.0183398	0.17659	0.573781	1.11389	20	22.2779			0.598867	0.574118	0.0771405	1.25013	5	6.25063			0	0	0	0	0	30	0			0.368852	0.100257	0.23051	0.699619	10	6.99619			0.0596212	0.345731	0.405352	45	18.2409			0.28131
	Dr OUMAROU LEBALE	0.296584	0.125523	0.422107	20	8.44214		0.0191344	0.705067	0.0311312	0.00740933	0.762742	25	19.0685			0.375256	0.523932	0.239941	1.13913	25	28.4782			0	0	0	0	0	30	0			0.742121	0.0367041	0.0605133	0.839338	25	20.9835			0.0596212	0.345731	0.405352	25	10.1338			0.28131
	Mde DEBE Madéleine	0.0393248	0.284271	0.323596	40	12.9438		0.156372	0.217853	0.817411	0.403047	1.59468	45	71.7607			0.375256	0.308207	0.772185	1.45565	25	36.3912			0	0	0	0	0	0	0			0.368852	0.259484	0.0605133	0.688849	10	6.88849			0.752864	0.00737122	0.760236	20	15.2047			0.500542
				0		0						0		0						0		0							0		0						0		0					0		0
Colibaccilose	M. BAH MANGA	0.186048	0.645268	0.831316	50	41.5658		0.843749	0	0.432747	0.177896	1.45439	60	87.2635		Colibaccilose	0.601426	0.248916	0.0596212	0.909964	10	9.09964		Colibaccilose	0.731054	0.174717	0.174717	0.278965	1.35945	10	13.5945		Colibaccilose	0.557846	0.213342	0.213342	0.98453	0	0		Colibaccilose	0.752864	0.00737122	0.760236	20	15.2047		Colibaccilose	0.38709
	M. ZILWOUBE Robert	0.0668635	0.213342	0.280206	20	5.60411		0.186048	0	0.0751218	0.0875878	0.348757	20	6.97515			0.144055	0.0596212	0.248916	0.452593	50	22.6296			0.450327	0.486476	0.486476	0.186048	1.60933	0	0			0.557846	0.213342	0.213342	0.98453	20	19.6906			0.0596212	0.615169	0.674791	20	13.4958			0.0473664
	M. DAWI YONATAN	0.843749	0.0206125	0.864361	10	8.64361		0.0668635	0	0.694781	0.177896	0.939541	100	93.9541			0.0141349	0.0596212	0.180328	0.254085	30	7.62254			0.0638216	0.174834	0.174834	0.202233	0.615723	0	0			0.133617	0.0206125	0.0206125	0.174842	0	0			0.0596212	0.345731	0.405352	10	4.05352			0.196192
	M. NANG NANG A	0.0668635	0.213342	0.280206	50	14.0103		0.0668635	0	0.432747	0.219357	0.718967	25	17.9742			0.445764	0.752864	0.248916	1.44754	50	72.3772			0.0295178	0.0418768	0.0418768	0.0668635	0.180135	0	0			0.0129097	0.645268	0.645268	1.30345	0	0			0.248916	0.345731	0.594648	15	8.91971			0.38709
				0		0						0		0						0		0							0		0						0		0					0		0
Fasciolose	Mde EWIDIWIDI	0.265894	0.0719458	0.337839	20	6.75679		0.587042	0.0951954	0.0564142	0.15401	0.892662	50	44.6331		Fasciolose	0.345152	0.345152	0.345152	1.03546	30	31.0637		Fasciolose	0	0	0	0	0	10	0		Fasciolose	0.00770416	0.534634	0.400179	0.942518	15	14.1378		Fasciolose	0.180743	0.475516	0.65626	15	9.8439		Fasciolose	0.345152
	Mde NGOULA A	0.0976019	0.4661	0.563702	20	11.274		0.227579	0.0951954	0.571235	0.465815	1.35982	50	67.9912			0.345152	0.345152	0.345152	1.03546	40	41.4183			0	0	0	0	0	5	0			0.572978	0.206083	0.58065	1.35971	15	20.3957			0.757015	0.0681197	0.825134	15	12.377			0.345152
	Dr ILIASSOU	0.204329	0.175814	0.380143	20	7.60285		0.00795623	0.0951954	0.696509	0.15401	0.953671	50	47.6836			0.345152	0.345152	0.345152	1.03546	50	51.7728			0	0	0	0	0	0	0			0.322019	0.0201604	0.0568031	0.398983	10	3.98983			0.0483044	0.027524	0.0758285	10	0.758285			0.0333476
	Dr NGONO EMA	0.123675	0.311887	0.435562	30	13.0669		0.499462	0.870849	0.0264081	0.15401	1.55073	30	46.5219			0.0333476	0.0333476	0.0333476	0.100043	20	2.00086			0	0	0	0	0	30	0			0.384955	0.277141	0.0386642	0.70076	30	21.0228			0.0886164	0.585587	0.674203	5	3.37102			0.345152
				0		0						0		0						0		0							0		0						0		0					0		0
Cowdriose	Mde EWIDIWIDI	0.075374	0.16892	0.244294	15	3.66442		0.119875	0.73096	0.133617	0.0596212	1.04407	30	31.3222		Cowdriose	0.385543	0.374326	0.387453	1.14732	35	40.1563		Cowdriose	0	0	0	0	0	25	0		Cowdriose	0.205336	0.400179	0.717747	1.32326	10	13.2326		Cowdriose	0.16444	0.368525	0.532965	15	7.99448		Cowdriose	0.254699
	M. WHOWE SOURA DENIS	0.075374	0.16892	0.244294	10	2.44294		0.0551678	0.241674	0.133617	0.0596212	0.49008	30	14.7024			0.0923465	0.0458045	0.387453	0.525604	50	26.2802			0	0	0	0	0	5	0			0.0491827	0.58065	0.0966191	0.726452	10	7.26452			0.497359	0.0356059	0.532965	20	10.6593			0.254699
	M. HAMADOU SALI	0.075374	0.16892	0.244294	40	9.77178		0.119875	0.0295725	0.557846	0.752864	1.46016	30	43.8047			0.0923465	0.374326	0.387453	0.854125	40	34.165			0	0	0	0	0	0	0			0.360998	0.400179	0.403381	1.16456	20	23.2912			0.16444	0.368525	0.532965	10	5.32965			0.254699
	Dr OUMAROU LEBALE	0.227974	0.0163206	0.244294	25	6.10736		0.819693	0.12249	0.0538975	0.248916	1.245	25	31.1249			0.385543	0.189723	0.387453	0.962719	25	24.068			0	0	0	0	0	30	0			0.179103	0.00548816	0.0213211	0.205912	10	2.05912			0.16444	0.368525	0.532965	25	13.3241			0.254699
				0		0						0		0						0		0							0		0						0		0					0		0
Tuberculose	Mde NGOULA A	0.0467529	0.752213	0.798966	5	3.99483		0.146909	0	0.0951954	0.0171152	0.25922	50	12.961		Tuberculose	0.231705	0.223748	0.519273	0.974726	15	14.6209		Tuberculose	0.231705	0.389704	0.454686	0.47812	1.55422	30	46.6265		Tuberculose	0.246134	0.483659	0.483659	1.21345	30	36.4035		Tuberculose	0.345731	0.444832	0.790563	10	7.90563		Tuberculose	0.501409
	M. OUMAROU	0.0446099	0.0642052	0.108815	30	3.26445		0.403381	0	0.870849	0.25486	1.52909	30	45.8727			0.700807	0.054019	0.0501707	0.804997	20	16.0999			0.231705	0.389704	0.108908	0.0461947	0.776512	30	23.2953			0.643181	0.0524368	0.0524368	0.748055	10	7.48055			0.345731	0.25	0.595731	20	11.9146			0.281797
	Dr NDJARO Gracien	0.507868	0.0513079	0.559176	20	11.1835		0.613341	0	0.0951954	0.316205	1.02474	30	30.7422			0.231705	0.441457	0.519273	1.19243	50	59.6217			0.231705	0.389704	0.454686	0.47812	1.55422	30	46.6265			0.246134	0.483659	0.483659	1.21345	5	6.06726			0.615169	0.012174	0.627343	10	6.27343			0.281797
	Dr ILIASSOU	0.461717	0.268054	0.729772	50	36.4886		0.0151981	0	0.0951954	0.446276	0.55667	5	2.78335			0.231705	0.441457	0.519273	1.19243	25	29.8109			0.700807	0.0376521	0.108908	0.0461947	0.893562	25	22.339			0.0153717	0.578185	0.578185	1.17174	15	17.5761			0.00737122	0.444832	0.452203	15	6.78305			0.0621845
				0		0						0		0						0		0							0		0						0		0					0		0
Nematodose	Mde NGOULA A	0.133617	0.248916	0.382533	10	3.82533		0.213342	0	0.416951	0.0515701	0.681863	50	34.0932		Nematodose	0.111758	0.248916	0.533756	0.894431	30	26.8329		Nematodose	0.187794	0.615169	0.645268	0.729436	2.17767	5	10.8883		Nematodose	0.149847	0.47812	0.650865	1.27883	30	38.365		Nematodose	0.416951	0.274512	0.691462	20	13.8292		Nematodose	0.178441
	M. OUMAROU	0.0538975	0.0596212	0.113519	30	3.40556		0.213342	0	0.0144779	0.533756	0.761576	30	22.8473			0.466587	0.0596212	0.533756	1.05996	20	21.1993			0.0229794	0.345731	0.213342	0.486476	1.06853	30	32.0559			0.625188	0.0461947	0.155897	0.827279	10	8.27279			0.149847	0.541615	0.691462	20	13.8292			0.178441
	M. HAMADOU SALI	0.557846	0.0596212	0.617467	30	18.524		0.213342	0	0.149847	0.533756	0.896946	40	35.8778			0.111758	0.752864	0.0515701	0.916193	30	27.4858			0.365777	0.00737122	0.0206125	0.0418768	0.435638	0	0			0.0402847	0.0461947	0.037341	0.12382	20	2.47641			0.0144779	0.541615	0.556093	20	11.1219			0.178441
	M. DJAOUYANG Bijoux	0.133617	0.752864	0.886481	30	26.5944		0.062344	0	0.625188	0.533756	1.22129	40	48.8515			0.466587	0.0596212	0.533756	1.05996	50	52.9982			0.391645	0.345731	0.213342	0.0418768	0.992595	10	9.92595			0.149847	0.47812	0.155897	0.783865	10	7.83865			0.625188	0.00640329	0.631591	0	0			0.539708
				0		0						0		0						0		0							0		0						0		0					0		0
BVD	M. AMALOUSSOU Thomas	0.472322	0.0894637	0.561786	30	16.8536		0.321754	0.0951954	0.169712	0.802899	1.38956	15	20.8434		BVD	0.12542	0.416951	0.377294	0.919665	10	9.19665		BVD	0	0	0	0	0	30	0		BVD	0.181022	0.311941	0.133617	0.62658	25	15.6645		BVD	0.26584	0.102741	0.36858	25	9.21451		BVD	0.307706
	M. ZILWOUBE Robert	0.0860345	0.248933	0.334968	20	6.69935		0.172073	0.0951954	0.363166	0.149337	0.779771	20	15.5954			0.0742755	0.149847	0.0381078	0.262231	50	13.1115			0	0	0	0	0	0	0			0.181022	0.311941	0.133617	0.62658	20	12.5316			0.0586632	0.102741	0.161404	20	3.22808			0.0436771
	Dr HAMADOU	0.0207712	0.373257	0.394028	30	11.8208		0.321754	0.0951954	0.251084	0.188351	0.856384	50	42.8192			0.12542	0.149847	0.083258	0.358526	50	17.9263			0	0	0	0	0	0	0			0.181022	0.311941	0.557846	1.05081	20	21.0162			0.26584	0.428939	0.694778	0	0			0.446474
	Dr OKAH-NNANE	0.708213	0.0894637	0.797677	15	11.9651		0.0378624	0.870849	0.0456485	0.0286957	0.983055	50	49.1528			0.506363	0.0604039	0.463634	1.0304	50	51.5201			0	0	0	0	0	0	0			0.547513	0.311941	0.0538975	0.913352	20	18.267			0.473016	0.428939	0.901955	10	9.01955			0.307706
				0		0						0		0						0		0							0		0						0		0					0		0
GALES	M. OUMAROU	0.0340427	0.213342	0.247385	30	7.42154		0.541615	0	0.248916	0.0773259	0.867857	30	26.0357		GALES	0.212406	0.155897	0.437287	0.80559	20	16.1118		GALES	0.187505	0.416951	0.631928	0.557846	1.79423	30	53.8269		GALES	0.696864	0.171917	0.241674	1.11046	10	11.1046		GALES	0.287925	0.47812	0.766045	20	15.3209		GALES	0.400062
	M. OUMAROU SOULEY	0.466596	0.0206125	0.487209	50	24.3604		0.00640329	0	0.248916	0.151361	0.406681	50	20.334			0.369417	0.155897	0.0493453	0.574659	30	17.2398			0.0621653	0.0144779	0.0185214	0.0129097	0.108074	0	0			0.0864247	0.0213211	0.0295725	0.137318	5	0.686591			0.0951954	0.0461947	0.14139	10	1.4139			0.400062
	M. WHOWE SOURA DENIS	0.274495	0.645268	0.919763	20	18.3953		0.274512	0	0.180328	0.631928	1.08677	30	32.603			0.212406	0.650865	0.437287	1.30056	50	65.0279			0.187505	0.625188	0.631928	0.557846	2.00247	20	40.0493			0.0479237	0.403381	0.73096	1.18226	10	11.8226			0.0951954	0.47812	0.573316	10	5.73316			0.400062
	Mde FAIWE PAMPAM MATY	0.154269	0.213342	0.367611	30	11.0283		0.541615	0	0.0596212	0.0767158	0.677952	50	33.8976			0.0380515	0.037341	0.0524444	0.127837	30	3.83511			0.274512	0.149847	0.0767158	0.133617	0.634692	10	6.34692			0.198501	0.403381	0.12249	0.724371	10	7.24371			0.287925	0.0461947	0.33412	15	5.0118			0.0386529
				0		0						0		0						0		0							0		0						0		0					0		0
Dermatose nodulaire	M. WAYANG Justin	0.115045	0.684961	0.800006	80	64.0005		0.752864	0.697168	0.0265225	0.076293	1.55285	20	31.057		Dermatose nodulaire	0.0374764	0.248916	0.533168	0.819561	10	8.19561		Dermatose nodulaire	0.241674	0.0513799	0.0513799	0.0513799	0.395814	0	0		Dermatose nodulaire	0.177364	0.0378388	0.0295725	0.244775	10	2.44775		Dermatose nodulaire	0.241674	0.47812	0.719794	20	14.3959		Dermatose nodulaire	0.387885
	Dr Simon DICKMU	0.316686	0.322019	0.638706	30	19.1612		0.248916	0.1671	0.0662748	0.0334036	0.515695	30	15.4708			0.387885	0.0596212	0.533168	0.980675	60	58.8405			0.370479	0.155402	0.155402	0.155402	0.836685	5	4.18342			0.0309679	0.270699	0.241674	0.543341	10	5.43341			0.241674	0.47812	0.719794	10	7.19794			0.0374764
	M. HAMADOU SALI	0.0392753	0.322019	0.361294	20	7.22589		0.0596212	0.1671	0.541615	0.615169	1.38351	40	55.3402			0.387885	0.248916	0.533168	1.16997	30	35.0991			0.241674	0.0513799	0.0513799	0.0513799	0.395814	0	0			0.339854	0.607259	0.241674	1.18879	20	23.7757			0.12249	0.47812	0.60061	30	18.0183			0.387885
	M. Mohamadou Bello	0.465088	0.00770416	0.472792	35	16.5477		0.0596212	0.464956	0.541615	0.345731	1.41192	25	35.2981			0.387885	0.180328	0.0515132	0.619727	60	37.1836			0.0295725	0.0513799	0.0513799	0.0513799	0.183712	20	3.67424			0.339854	0.107762	0.370479	0.818095	0	0			0.089444	0.0044632	0.0939072	0	0			0.387885
				0		0						0		0						0		0							0		0						0		0					0		0
PPR	M. OUMAROU SOULEY	0.139114	0.0541245	0.193238	40	7.72952		0.013041	0.557846	0.149847	0.133617	0.854351	40	34.174		PPR	0.723136	0.0517692	0	0.774905	30	23.2471		PPR	0	0	0	0	0	0	0		PPR	0.0525114	0.0525114	0.0366013	0.141624	15	2.12436		PPR	0.0461947	0.0668635	0.113058	20	2.26116		PPR	0.105868
	Dr NDJARO Gracien	0.19219	0.147204	0.339394	30	10.1818		0.123569	0.0538975	0.0144779	0.0129097	0.204854	50	10.2427			0.239087	0.535818	0	0.774905	40	30.9962			0	0	0	0	0	0	0			0.429137	0.429137	0.378828	1.2371	5	6.18551			0.47812	0.0668635	0.544984	20	10.8997			0.105868
	Dr HAMADOU	0.133751	0.673011	0.806762	30	24.2029		0.518144	0.133617	0.625188	0.557846	1.83479	50	91.7397			0.239087	0.535818	0	0.774905	50	38.7452			0	0	0	0	0	0	0			0.217503	0.217503	0.378828	0.813834	20	16.2767			0.0461947	0.562714	0.608909	0	0			0.441997
	Dr KAMGA	0.167039	0.109379	0.276418	35	9.67464		0.689128	0.133617	0.416951	0.557846	1.79754	50	89.8771			0.239087	0.535818	0	0.774905	30	23.2471			0	0	0	0	0	5	0			0.429137	0.429137	0.378828	1.2371	10	12.371			0.47812	0.278965	0.757085	10	7.57085			0.441997
				0		0						0		0						0		0							0		0						0		0					0		0
PARAMPHISTOMOSE	M. OUMAROU SOULEY	0.0658857	0.0989878	0.164873	50	8.24367		0.0382564	0	0.213342	0.169747	0.421346	50	21.0673		PARAMPHISTOMOSE	0.640884	0.0772837	0.076293	0.79446	30	23.8338		PARAMPHISTOMOSE	0.160816	0.0292031	0.0323078	0.0292031	0.25153	0	0		PARAMPHISTOMOSE	0.0206125	0.0206125	0.0538975	0.0951226	5	0.475613		PARAMPHISTOMOSE	0.541615	0.0668635	0.608478	10	6.08478		PARAMPHISTOMOSE	0.374078
	Mde FAIWE PAMPAM MATY	0.0796039	0.431227	0.510831	25	12.7708		0.587206	0	0.0206125	0.0860345	0.693853	50	34.6926			0.0170037	0.506663	0.0334036	0.557071	30	16.7121			0.227333	0.0812577	0.067378	0.12184	0.497808	0	0			0.645268	0.213342	0.133617	0.992227	15	14.8834			0.541615	0.202233	0.743848	25	18.5962			0.374078
	Dr KAMGA	0.157502	0.647547	0.805049	10	8.05049		0.695795	0	0.645268	0.0866606	1.42772	30	42.8317			0.17599	0.506663	0.345731	1.02838	50	51.4192			0.0231536	0.12184	0.124158	0.0812577	0.350409	10	3.50409			0.213342	0.213342	0.557846	0.98453	15	14.7679			0.274512	0.186048	0.460559	25	11.514			0.374078
	Dr IBRAHIMA DJIBO	0.673494	0.0218438	0.695338	40	27.8135		0.0382564	0	0.213342	0.472322	0.723921	20	14.4784			0.309406	0.565095	0.615169	1.48967	10	14.8967			0.69812	0.0292031	0.0323078	0.0292031	0.788834	10	7.88834			0.213342	0.645268	0.133617	0.992227	30	29.7668			0.00640329	0.278965	0.285368	10	2.85368			0.0361423
				0		0						0		0						0		0							0		0						0		0					0		0
BABESIOSE	M. OUMAROU SOULEY	0.814885	0.068269	0.883154	50	44.1577		0.0253461	0	0.0767158	0.287925	0.389987	50	19.4993		BABESIOSE	0.17804	0.0523293	0.0662748	0.296644	30	8.89933		BABESIOSE	0	0	0	0	0	0	0		BABESIOSE	0.202233	0.202233	0.0461947	0.450661	5	2.2533		BABESIOSE	0.0860345	0.120511	0.206546	10	2.06546		BABESIOSE	0.0918081
	M. DJAOUYANG Bijoux	0.0269641	0.605428	0.632392	30	18.9718		0.178564	0	0.631928	0.287925	1.09842	40	43.9367			0.193421	0.274512	0.541615	1.00955	50	50.4774			0	0	0	0	0	0	0			0.278965	0.278965	0.47812	1.03605	20	20.721			0.708213	0.0147464	0.722959	0	0			0.383295
	M. DAWI Y0NATAN	0.102496	0.0352101	0.137706	10	1.37706		0.178564	0	0.151361	0.0951954	0.425121	100	42.5121			0.403381	0.0662748	0.0265225	0.496178	30	14.8853			0	0	0	0	0	0	0			0.0668635	0.0668635	0.0461947	0.179922	0	0			0.0207712	0.120511	0.141282	10	1.41282			0.0918081
	M. Mohaman Bello	0.285194	0.364429	0.649623	50	32.4811		0.783641	0	0.0773259	0.0951954	0.956163	30	28.6849			0.0463288	0.541615	0.541615	1.12956	40	45.1824			0	0	0	0	0	0	0			0.186048	0.186048	0.47812	0.850216	10	8.50216			0.472322	0.0610798	0.533402	10	5.33402			0.383295
				0		0						0		0						0		0							0		0						0		0					0		0
ANAPLASMOSE	M. WHOWE SOURA DENIS	0.9155	0.0845	1	10	10		0.650732	0	0.889664	0.122639	1.66304	30	49.8911		ANAPLASMOSE	0.691462	0.308538	0.691462	1.69146	50	84.5731		ANAPLASMOSE	0	0	0	0	0	5	0		ANAPLASMOSE	0.508094	0.602999	0.397001	1.50809	10	15.0809		ANAPLASMOSE	0.308538	0.691462	1	20	20		ANAPLASMOSE	0.508094
	Dr VAITCHAFA Philippe	0.158666	0.532797	0.691462	25	17.2866		0.13866	0	0.154269	0.524986	0.817915	20	16.3583			0.213342	0.154269	0.541615	0.909226	20	18.1845			0	0	0	0	0	20	0			0.351328	0.149847	0.631928	1.1331	20	22.6621			0.154269	0.213342	0.367611	25	9.19027			0.409911
	M. Mohaman Bello	0.158666	0.532797	0.691462	50	34.5731		0.687227	0	0.102964	0.281776	1.07197	30	32.159			0.213342	0.274495	0.541615	1.02945	40	41.1781			0	0	0	0	0	0	0			0.351328	0.149847	0.631928	1.1331	10	11.331			0.274495	0.213342	0.487837	10	4.87837			0.409911
	M. NANG NANG A	0.374863	0.3166	0.691462	75	51.8597		0.0960618	0	0.154269	0.16954	0.41987	10	4.1987			0.062344	0.466596	0.00640329	0.535344	50	26.7672			0	0	0	0	0	0	0			0.351328	0.0604039	0.0185214	0.430253	0	0			0.102964	0.0206125	0.123577	0	0			0.0981832
				0		0						0		0						0		0							0		0						0		0					0		0
COCCIDIOSE	Dr NDJARO Gracien	0.198089	0.516596	0.714685	20	14.2937		0.213342	0	0.766872	0.112325	1.09254	30	32.7762		COCCIDIOSE	0.313976	0.73096	0.0951954	1.14013	30	34.2039		COCCIDIOSE	0	0	0	0	0	10	0		COCCIDIOSE	0.155897	0.645268	0.739921	1.54109	10	15.4109		COCCIDIOSE	0.612255	0.0465889	0.658844	40	26.3538		COCCIDIOSE	0.169607
	M. HAMADOU SALI	0.0141722	0.0569289	0.0711011	40	2.84405		0.0532902	0	0.183807	0.588503	0.825601	20	16.512			0.0884355	0.12249	0.0951954	0.306121	30	9.18362			0	0	0	0	0	0	0			0.155897	0.213342	0.0340427	0.403282	20	8.06564			0.0377167	0.649296	0.687013	20	13.7403			0.169607
	M. DJOUNAIDOU BARKINDO	0.629663	0.135616	0.765279	30	22.9584		0.55156	0	0.511443	0.259663	1.32267	30	39.68			0.313976	0.241674	0.0951954	0.650845	40	26.0338			0	0	0	0	0	30	0			0.037341	0.213342	0.244637	0.49532	5	2.4766			0.0377167	0.649296	0.687013	10	6.87013			0.169607
	Mde DEBE Madéleine	0.319138	0.135616	0.454754	25	11.3688		0.084132	0	0.183807	0.735842	1.00378	60	60.2269			0.0708809	0.0295725	0.870849	0.971302	25	24.2826			0	0	0	0	0	0	0			0.650865	0.0206125	0.10538	0.776857	10	7.76857			0.681696	0.0299562	0.711652	20	14.233			0.512989
				0		0						0		0						0		0							0		0						0		0					0		0
SALMONELLOSE	M. WHOWE SOURA DENIS	0.0207712	0.241674	0.262445	20	5.2489		0.439164	0.248916	0.0461947	0.0176821	0.751957	30	22.5587		SALMONELLOSE	0.155212	0.0295725	0.299735	0.484519	50	24.226		SALMONELLOSE	0.170453	0.242678	0.639675	0.400183	1.45299	20	29.0598		SALMONELLOSE	0.218065	0.218065	0.469451	0.905581	10	9.05581		SALMONELLOSE	0.143207	0.548255	0.691462	10	6.91462		SALMONELLOSE	0.155212
	Dr OKAH-NNANE	0.0860345	0.73096	0.816994	15	12.2549		0.101164	0.752864	0.0461947	0.374777	1.275	30	38.25			0.155212	0.241674	0.299735	0.696621	5	3.48311			0.711156	0.242678	0.0213211	0.143537	1.11869	10	11.1869			0.218065	0.218065	0.155212	0.591343	15	8.87015			0.615169	0.00737122	0.622541	75	46.6906			0.155212
	M.MOHAMADOU BELLO	0.708213	0.0295725	0.737785	30	22.1336		0.022324	0.0596212	0.47812	0.458925	1.01899	10	10.1899			0.469451	0.73096	0.0289595	1.22937	20	24.5874			0.474285	0.733997	0.0659996	0.0144018	1.28868	50	64.4341			0.218065	0.218065	0.155212	0.591343	15	8.87015			0.455296	0.236166	0.691462	10	6.91462			0.469451
	M. DJOUNAIDOU BARKINDO	0.472322	0.12249	0.594812	30	17.8444		0.615169	0.0596212	0.47812	0.210628	1.36354	15	20.4531			0.155212	0.12249	0.299735	0.577437	15	8.66155			0.170453	0.242678	0.639675	0.712057	1.76486	15	26.4729			0.218065	0.218065	0.155212	0.591343	10	5.91343			0.0138363	0.548255	0.562091	70	39.3464			0.155212
				0		0						0		0						0		0							0		0						0		0					0		0
Leptospirose	Dr OKAH-NNANE	0.641225	0.0605133	0.701738	30	21.0521		0.12249	0.497595	0.608773	0.281776	1.51063	20	30.2127		Leptospirose	0.274512	0.190196	0.246263	0.710971	10	7.10971		Leptospirose	0.153217	0.154269	0.186809	0.283647	0.777942	75	58.3456		Leptospirose	0.464629	0.248916	0.0997603	0.813306	5	4.06653		Leptospirose	0.612255	0.166709	0.778964	5	3.89482		Leptospirose	0.0911722
	Dr BAYANG NICOLAS	0.0179908	0.262916	0.280907	20	5.61814		0.0295725	0.38566	0.0147277	0.0236985	0.453659	30	13.6098			0.541615	0.0758984	0.366636	0.984149	30	29.5245			0.639675	0.70946	0.0455889	0.0259371	1.42066	25	35.5165			0.0291624	0.0596212	0.171828	0.260612	15	3.90918			0.0377167	0.556501	0.594218	20	11.8844			0.38064
	M. MOUSTAPHA HAMZA	0.641225	0.183027	0.824251	20	16.485		0.241674	0.0966633	0.145815	0.707821	1.19197	55	65.5586			0.541615	0.25755	0.0702137	0.869379	10	8.69379			0.0890146	0.234566	0.702209	0.791225	1.81701	30	54.5104			0.132153	0.0596212	0.171828	0.363603	10	3.63603			0.0377167	0.556501	0.594218	5	2.97109			0.0911722
	Mde DEBE Madéleine	0.0780273	0.23051	0.308538	35	10.7988		0.73096	0.0367734	0.420431	0.125746	1.31391	15	19.7087			0.00640329	0.16985	0.0940817	0.270335	35	9.46172			0.0659996	0.0242664	0.0981561	0.107266	0.295688	30	8.87064			0.370828	0.752864	0.205952	1.32964	10	13.2964			0.681696	0.0103566	0.692053	15	10.3808			0.38064
				0		0						0		0						0		0							0		0						0		0					0		0
Mammite Infectieuse	Dr BAYANG NICOLAS	0.00906399	0.740487	0.749551	20	14.991		0	0.287925	0.0085105	0.0438796	0.340315	40	13.6126		Mammite Infectieuse	0.568008	0.116112	0.180328	0.864449	30	25.9335		Mammite Infectieuse	0.0219935	0.0265225	0.615169	0.752864	1.41655	20	28.331		Mammite Infectieuse	0.153225	0.0951954	0.213342	0.461763	10	4.61763		Mammite Infectieuse	0.442316	0.312361	0.754677	20	15.0935		Mammite Infectieuse	0.287414
	Dr VAITCHAFA Philippe	0.289372	0.339854	0.629225	25	15.7306		0	0.287925	0.34044	0.303755	0.932121	25	23.303			0.414295	0.145926	0.248916	0.809137	20	16.1827			0.0910976	0.541615	0.345731	0.248916	1.22736	35	42.9576			0.153225	0.0951954	0.213342	0.461763	10	4.61763			0.0176061	0.628463	0.646069	20	12.9214			0.417031
	M. Mohamadou Bello	0.419871	0.0309679	0.450839	35	15.7794		0	0.0951954	0.435087	0.632791	1.16307	10	11.6307			0.00516612	0.278075	0.0596212	0.342863	50	17.1431			0.424645	0.541615	0.0334036	0.0596212	1.05928	20	21.1857			0.153225	0.0951954	0.213342	0.461763	10	4.61763			0.105945	0.0301794	0.136124	15	2.04186			0.287414
	Dr IBRAHIMA DJIBO	0.514887	0.0814028	0.59629	10	5.9629		0	0.0951954	0.435087	0.0619039	0.592186	20	11.8437			0.414295	0.145926	0.248916	0.809137	40	32.3655			0.717101	0.0662748	0.076293	0.0596212	0.91929	25	22.9823			0.46344	0.870849	0.062344	1.39663	10	13.9663			0.695795	0.095108	0.790903	35	27.6816			0.0407967
				0		0						0		0						0		0							0		0						0		0					0		0
Brucellose	M. DJAOUYANG Bijoux	0.373644	0.0888184	0.462463	30	13.8739		0.752864	0.0596212	0.109934	0.480263	1.40268	30	42.0805		Brucellose	0.182758	0.0596212	0.532797	0.775176	50	38.7588		Brucellose	0.590814	0.703883	0.0147277	0.0438649	1.35329	20	27.0658		Brucellose	0.248916	0.727756	0.438576	1.41525	10	14.1525		Brucellose	0.642117	0.0220184	0.664136	0	0		Brucellose	0.320655
	Dr BAYANG NICOLAS	0.00626679	0.175112	0.181378	20	3.62757		0.0596212	0.752864	0.0175406	0.115034	0.94506	25	23.6265			0.182758	0.248916	0.532797	0.964471	50	48.2235			0.590814	0.232722	0.100703	0.0438743	0.968113	20	19.3623			0.0596212	0.143878	0.669206	0.872705	15	13.0906			0.254175	0.195122	0.449297	10	4.49297			0.320655
	M. MOUSTAPHA HAMZA	0.373644	0.370814	0.744458	20	14.8892		0.248916	0.248916	0.466777	0.480263	1.44487	50	72.2436			0.0620812	0.0596212	0.00564521	0.127348	25	3.18369			0.0722951	0.232722	0.608773	0.721617	1.63541	30	49.0622			0.248916	0.334011	0.222287	0.805215	5	4.02607			0.148657	0.732566	0.881223	10	8.81223			0.320655
	Dr ILIASSOU	0.59989	0.106841	0.706732	35	24.7356		0.0596212	0.0596212	0.609205	0.115034	0.843482	25	21.087			0.288214	0.752864	0.3166	1.35768	35	47.5187			0.299448	0.232722	0.608773	0.436602	1.57754	20	31.5509			0.180328	0.0176821	0.00837918	0.20639	10	2.0639			0.0245577	0.195122	0.21968	10	2.1968			0.0309808
				0		0						0		0						0		0							0		0						0		0					0		0
Endométrite Infectieuse	M. DAWI YONATAN	0.174834	0.631928	0.806762	10	8.06762		0	0	0.133617	0.186048	0.319665	100	31.9665		Endométrite Infectieuse	0.791503	0.0951954	0.0185214	0.905219	30	27.1566		Endométrite Infectieuse	0	0	0	0	0	0	0		Endométrite Infectieuse	0.248916	0.248916	0.076293	0.574126	0	0		Endométrite Infectieuse	0.136893	0.647043	0.783935	10	7.83935		Endométrite Infectieuse	0.1453
	M. Mohamadou Bello	0.174717	0.0185214	0.193238	0	0		0	0	0.163231	0.721217	0.884448	0	0			0.012174	0.287925	0.151361	0.45146	70	31.6022			0	0	0	0	0	60	0			0.0596212	0.0596212	0.345731	0.464974	0	0			0.503285	0.0525888	0.555873	20	11.1175			0.1453
	M. DJOUNAIDOU BARKINDO	0.174834	0.631928	0.806762	30	24.2029		0	0	0.163231	0.172864	0.336095	30	10.0829			0.25	0.287925	0.631928	1.16985	40	46.7941			0	0	0	0	0	10	0			0.248916	0.248916	0.615169	1.113	15	16.695			0.0132262	0.154982	0.168208	15	2.52312			0.43947
	Dr ERAVAYAI	0.116522	0.0767158	0.193238	30	5.79714		0	0	0.169726	0.0263678	0.196094	30	5.88282			0.25	0.0951954	0.320286	0.665481	45	29.9466			0	0	0	0	0	0	0			0.180328	0.180328	0.0334036	0.39406	5	1.9703			0.596354	0.110967	0.707321	20	14.1464			0.1453
				0		0						0		0						0		0							0		0						0		0					0		0
IBR	Dr KAMGA	0.133617	0.729436	0.863053	30	25.8916		0.413984	0.853273	0.0167065	0.110854	1.39482	40	55.7927		IBR	0.752864	0.645268	0.00819317	1.40633	10	14.0633		IBR	0	0	0	0	0	30	0		IBR	0.248916	0.0461947	0.0206125	0.315724	15	4.73585		IBR	0.0523293	0.0144779	0.0668072	15	1.00211		IBR	0.14593
	M. DJOUNAIDOU BARKINDO	0.557846	0.0418768	0.599722	30	17.9917		0.0183121	0.0604298	0.684218	0.28764	1.0506	40	42.024			0.0596212	0.213342	0.449957	0.72292	50	36.146			0	0	0	0	0	0	0			0.0596212	0.47812	0.213342	0.751084	10	7.51084			0.274512	0.416951	0.691462	10	6.91462			0.14593
	Dr IBRAHIMA DJIBO	0.557846	0.0418768	0.599722	30	17.9917		0.166984	0.0604298	0.45632	0.266522	0.950255	30	28.5076			0.248916	0.213342	0.606662	1.06892	30	32.0676			0	0	0	0	0	0	0			0.0596212	0.47812	0.213342	0.751084	20	15.0217			0.0662748	0.625188	0.691462	20	13.8292			0.441375
	Dr RAKANSOU David	0.0129097	0.486476	0.499386	35	17.4785		0.464632	0.227837	0.11122	0.088119	0.891808	45	40.1313			0.0596212	0.0206125	0.241505	0.321739	50	16.087			0	0	0	0	0	0	0			0.752864	0.0461947	0.645268	1.44433	10	14.4433			0.541615	0.149847	0.691462	10	6.91462			0.14593
PPC	Dr BAYANG NICOLAS	0.701458	0.105304	0.806762	25	20.169		0.0951954	0.287925	0.228372	0.0400212	0.651514	30	19.5454		PPC	0.0662748	0.154269	0.859798	1.08034	25	27.0085		PPC	0	0	0	0	0	10	0		PPC	0.557846	0.650865	0.0129097	1.22162	20	24.4324		PPC	0.144891	0.546571	0.691462	30	20.7439		PPC	0.415373
	Dr VAITCHAFA Philippe	0.161058	0.645704	0.806762	25	20.169		0.287925	0.0951954	0.0605379	0.167087	0.610745	20	12.2149			0.541615	0.0340427	0.0739719	0.64963	20	12.9926			0	0	0	0	0	20	0			0.0538975	0.650865	0.557846	1.26261	20	25.2522			0.144891	0.546571	0.691462	25	17.2866			0.415373
	M. NANG NANG A	0.137764	0.0554737	0.193238	20	3.86476		0.0951954	0.0951954	0.385968	0.531216	1.10757	15	16.6136			0.274512	0.830228	0.0739719	1.17871	100	117.871			0	0	0	0	0	5	0			0.133617	0.037341	0.557846	0.728803	5	3.64402			0.61825	0.00707355	0.625324	0	0			0.0994915
	Dr ERAVAYAI	0.038577	0.154661	0.193238	20	3.86476		0.287925	0.287925	0.105623	0.171917	0.85339	15	12.8009			0.0523293	0.154269	0.154269	0.360867	65	23.4563			0	0	0	0	0	0	0			0.133617	0.037341	0.133617	0.304575	10	3.04575			0.0429766	0.246649	0.289626	30	8.68877			0.0994915
PPCB	Dr AISSATOU DIDDI	0.213342	0.416951	0.630293	40	25.2117		0.155338	0.00973023	0.295707	0.454445	0.91522	40	36.6088		PPCB	0.557846	0.0461947	0.47812	1.08216	20	21.6432		PPCB	0	0	0	0	0	10	0		PPCB	0.541615	0.115072	0.243626	0.900314	10	9.00314		PPCB	0.10538	0.531216	0.636596	20	12.7319		PPCB	0.403078
	Dr NDJARO Gracien	0.645268	0.0144779	0.659746	20	13.1949		0.43393	0.631013	0.00828878	0.12237	1.1956	30	35.8681			0.133617	0.47812	0.47812	1.08986	50	54.4929			0	0	0	0	0	30	0			0.274512	0.234853	0.733259	1.24262	5	6.21312			0.739921	0.0400212	0.779942	10	7.79942			0.0965464
	Dr SEINI BOUKAR	0.213342	0.625188	0.83853	35	29.3485		0.0620816	0.304302	0.621694	0.049843	1.03792	35	36.3272			0.133617	0.47812	0.47812	1.08986	45	49.0436			0	0	0	0	0	0	0			0.541615	0.0610359	0.0114149	0.614066	0	0			0.0340427	0.717747	0.75179	25	18.7947			0.0965464
	Dr RAKANSOU David	0.0206125	0.149847	0.17046	20	3.4092		0.131926	0.304302	0.362488	0.22587	1.02459	40	40.9834			0.0538975	0.0461947	0.0044632	0.104555	40	4.18222			0	0	0	0	0	0	0			0.00640329	0.353198	0.280821	0.640422	15	9.60633			0.244637	0.0400212	0.284658	25	7.11645			0.403078
Cysticercose	Mde EWIDIWIDI	0.47812	0.248916	0.727037	5	3.63518		0.732143	0	0.213342	0.110812	1.0563	35	36.9704		Cysticercose	0.0538975	0.752864	0.696864	1.50363	10	15.0363		Cysticercose	0.0176821	0.0798052	0.824588	0	0.922075	60	55.3245		Cysticercose	0.0951954	0.0668635	0.278965	0.441024	5	2.20512		Cysticercose	0.133617	0.0596212	0.193238	30	5.79714		Cysticercose	0.336136
	M. WAYANG Justin	0.47812	0.0596212	0.537742	20	10.7548		0.129973	0	0.084132	0.634659	0.848765	15	12.7315			0.557846	0.248916	0.0105754	0.817337	90	73.5604			0.458925	0.0428339	0.0280825	0	0.529842	10	5.29842			0.287925	0.0668635	0.0668635	0.421652	10	4.21652			0.557846	0.0596212	0.617467	5	3.08733			0.336136
	Dr IBRAHIMA DJIBO	0.47812	0.248916	0.727037	35	25.4463		0.019499	0	0.55156	0.291283	0.862342	20	17.2468			0.133617	0.0596212	0.391645	0.584883	10	5.84883			0.374777	0.769762	0.127259	0	1.2718	35	44.5129			0.0951954	0.278965	0.0668635	0.441024	15	6.61536			0.133617	0.248916	0.382533	20	7.65066			0.0324765
	Dr RAKANSOU David	0.0044632	0.180328	0.184792	35	6.46771		0.336024	0	0.0532902	0.028143	0.417458	20	8.34915			0.133617	0.0596212	0.198501	0.391739	25	9.79347			0.210628	0.22728	0.223733	0	0.661641	35	23.1574			0.287925	0.562714	0.562714	1.41335	10	14.1335			0.0538975	0.752864	0.806762	15	12.1014			0.336136
Fièvre Q	Dr GOMSU Charles	0.284271	0.0242664	0.308538	53.6	16.5376		0.166724	0.106771	0.229745	0.491413	0.994653	32.14	31.9681		Fièvre Q	0.101902	0.345731	0.480614	0.928248	21.42	19.8831		Fièvre Q	0.059436	0.128604	0.158737	0.14127	0.488047	16.07	7.84292		Fièvre Q	0.0951954	0.0206125	0.213342	0.32915	10.71	3.5252		Fièvre Q	0.167268	0.3166	0.483867	10.71	5.18222		Fièvre Q	0.156195
	Dr AISSATOU DIDDI	0.154269	0.466596	0.620865	20	12.4173		0.0289421	0.73724	0.183595	0.713113	1.66289	25	41.5722			0.845621	0.615169	0.00713653	1.46793	5	7.33963			0.076293	0.286711	0.0623859	0.0260714	0.451462	60	27.0877			0.870849	0.645268	0.0206125	1.53673	10	15.3673			0.854338	0.00564521	0.859983	20	17.1997			0.156195
	Dr HAMADOU	0.0739719	0.234566	0.308538	30	9.25613		0.166724	0.0438872	0.64471	0.0470425	0.902363	30	27.0709			0.0471302	0.076293	0.320286	0.443709	50	22.1854			0.345731	0.246649	0.11578	0.237739	0.945899	10	9.45899			0.0951954	0.213342	0.645268	0.953805	20	19.0761			0.0707983	0.532797	0.603595	0	0			0.472421
	Dr RAKANSOU David	0.223733	0.234566	0.458299	10	4.58299		0.809608	0.183227	0.0221973	0.0348377	1.04987	30	31.4961			0.172223	0.0334036	0.480614	0.686241	50	34.312			0.345731	0.0815483	0.483377	0.719059	1.62972	30	48.8915			0.0951954	0.213342	0.213342	0.52188	10	5.2188			0.0707983	0.532797	0.603595	10	6.03595			0.156195
Campylobactériose	Dr GOMSU Charles	0.149847	0.0340427	0.18389	53.6	9.85651		0.202136	0.213342	0.0566022	0.0966191	0.5687	21.43	12.1872		Campylobactériose	0.0213211	0.287925	0.0662748	0.375521	21.43	8.04741		Campylobactériose	0.752864	0.562714	0.752864	0.287925	2.35637	26.78	63.1035		Campylobactériose	0.062157	0.0818875	0.213342	0.357387	10.71	3.82761		Campylobactériose	0.0206125	0.47812	0.498733	10.7	5.33644		Campylobactériose	0.169757
	M. AMALOUSSOU Thomas	0.625188	0.274495	0.899682	25	22.4921		0.736757	0.0206125	0.305494	0.613341	1.6762	30	50.2861			0.403381	0.0951954	0.274512	0.773088	40	30.9235			0.248916	0.278965	0.248916	0.287925	1.06472	0	0			0.11693	0.222287	0.213342	0.552559	20	11.0512			0.213342	0.0461947	0.259537	15	3.89305			0.169757
	M. OUMAROU LEBALE	0.0144779	0.466596	0.481074	25	12.0269		0.0100747	0.645268	0.0648878	0.0151981	0.735428	20	14.7086			0.0966191	0.0951954	0.541615	0.733429	25	18.3357			0.0596212	0.0668635	0.0596212	0.0951954	0.281301	30	8.43904			0.285969	0.0684769	0.0206125	0.375058	20	7.50116			0.213342	0.47812	0.691462	20	13.8292			0.169757
	Dr ERAVAYAI	0.416951	0.154269	0.57122	25	14.2805		0.376607	0.213342	0.46309	0.613341	1.66638	30	49.9914			0.717747	0.287925	0.0523293	1.058	40	42.3201			0.0596212	0.0668635	0.0596212	0.0951954	0.281301	10	2.81301			0.353662	0.438576	0.645268	1.43751	15	21.5626			0.645268	0.0461947	0.691462	15	10.3719			0.513443
PPA	Dr NGUENA Ranyl	0.615169	0.274495	0.889664	25	22.2416		0.188811	0.74331	0.74331	0.213342	1.88877	25	47.2194		PPA	0.016017	0.265531	0	0.281548	25	7.03869		PPA	0	0	0	0	0	15	0		PPA	0.248916	0.248916	0.557846	1.05568	20	21.1136		PPA	0.248916	0.557846	0.806762	25	20.169		PPA	0.326501
	M. ZILWOUBE Robert	0.00737122	0.102964	0.110336	40	4.41343		0.213342	0.0463288	0.0463288	0.645268	0.951268	20	19.0254			0.637079	0.0511798	0	0.688259	50	34.413			0	0	0	0	0	0	0			0.0596212	0.0596212	0.133617	0.252859	30	7.58578			0.180328	0.0129097	0.193238	10	1.93238			0.326501
	Mde FAIWE PAMPAM MATY	0.345731	0.154269	0.5	50	25		0.270997	0.0463288	0.0463288	0.0206125	0.384267	10	3.84267			0.345731	0.0613195	0	0.407051	50	20.3525			0	0	0	0	0	0	0			0.0596212	0.0596212	0.133617	0.252859	15	3.79289			0.0596212	0.133617	0.193238	20	3.86476			0.0315457
	Dr NGONO EMA	0.345731	0.154269	0.5	25	12.5		0.0624259	0.403381	0.403381	0.213342	1.08253	25	27.0632			0.165778	0.667014	0	0.832792	40	33.3117			0	0	0	0	0	0	0			0.752864	0.752864	0.0538975	1.55963	20	31.1925			0.248916	0.557846	0.806762	25	20.169			0.326501
HOKOVIROSE	M. MEKE CHRISTIAN	0.752864	0.0538975	0.806762	40	32.2705		0.213342	0.650865	0.752864	0.0461947	1.66327	50	83.1633		HOKOVIROSE	0.486476	0.186048	0	0.672524	20	13.4505		HOKOVIROSE	0.794142	0.752864	0.248916	0.486476	2.2824	10	22.824		HOKOVIROSE	0.116522	0.486476	0.650865	1.25386	10	12.5386		HOKOVIROSE	0.174717	0.650865	0.825582	15	12.3837		HOKOVIROSE	0.54969
	Dr POUEME Rodrigue	0.248916	0.557846	0.806762	30	24.2029		0.062344	0.650865	0.248916	0.47812	1.44025	50	72.0123			0.729436	0.202233	0	0.931669	20	18.6334			0.416951	0.248916	0.752864	0.729436	2.14817	5	10.7408			0.174717	0.729436	0.650865	1.55502	10	15.5502			0.116522	0.650865	0.767387	30	23.0216			0.181742
	Dr ERAVAYAI	0.0596212	0.133617	0.193238	45	8.69572		0.213342	0.037341	0.0596212	0.0461947	0.356499	20	7.12998			0.0418768	0.0668635	0	0.10874	30	3.26221			0.0438468	0.0596212	0.0596212	0.0418768	0.204966	0	0			0.174834	0.0418768	0.037341	0.254052	25	6.3513			0.174834	0.037341	0.212175	15	3.18263			0.181742
	Dr NGONO EMA	0.0596212	0.133617	0.193238	50	9.66191		0.213342	0.037341	0.0596212	0.47812	0.788425	25	19.7106			0.0418768	0.278965	0	0.320842	25	8.02105			0.0438468	0.0596212	0.0596212	0.0418768	0.204966	0	0			0.174834	0.0418768	0.037341	0.254052	25	6.3513			0.174834	0.037341	0.212175	15	3.18263			0.181742
[truncated: 3 more columns]

## Sheet: OWS COMPLET
		EPIDEMIOLOGIE	CONTRÔLE ET PREVENTION	ECOMOMIE	SANTE PUBLIQUE	ENVIRONNEMENT	SYSTÈME DE PRODUCTION	SOCIETE	OWS FINAL						MALADIES	OWS FINAL
Disease	EXPERT	SOMME SCORE PONDERAL GLOBAL	SOMME SCORE PONDERAL GLOBAL	SOMME SCORE PONDERAL GLOBAL	SOMME SCORE PONDERAL GLOBAL	SOMME SCORE PONDERAL GLOBAL	SOMME SCORE PONDERAL GLOBAL	SOMME SCORE PONDERAL GLOBAL							IAFP	128.803
IAFP	M. MEKE CHRISTIAN	8.16348	64.4598	39.8938	30.2585	23.6136	5.20439	2.0303	173.624						Monésiose	129.349
	Dr GOMSU Charles	35.0797	46.9035	9.18425	1.34801	2.83244	7.71188	0.392325	103.452						Fièvre aphteuse	132.104
	Dr HAMADOU	2.43982	21.3682	24.1199	16.8145	13.7389	0	4.06061	82.5419						Hépatite virale E	129.61
	Dr KAMGA	11.5974	45.1101	6.50284	67.258	14.0753	6.99165	4.06061	155.596						SARS COV 1	119.718
										IAFP	128.803				IAHP	124.629
MONEISIOSE	M. MEKE CHRISTIAN	8.34161	77.8433	24.9301	35.7579	10.9162	13.8292	2.64133	174.26						Anthrax	117.524
	M. AMALOUSSOU Thomas	2.97081	22.2353	10.5707	70.3585	9.35297	12.4683	2.64133	130.598						Fièvre de la vallée du rift	130.738
	M. WAYANG Justin	13.714	5.05403	49.2727	8.02647	3.65056	3.45731	0.880442	84.0556						New castle	114.64
	Mde DEBE Madéleine	15.6199	47.1599	31.1577	4.28019	19.1166	6.12696	5.02234	128.484						PPCC	89.0123
										Monésiose	129.349				Pasteurellose	118.623
Fièvre aphteuse	M. MEKE CHRISTIAN	7.71344	59.2121	31.1853	9.90188	11.2768	10.7321	1.94729	131.969						Trypanosomose	110.089
	Dr Simon DICKMU	24.3623	17.705	74.8447	6.63567	10.0671	7.15476	0.188141	140.958						Dermatophylose	125.746
	M. DJAOUYANG Bijoux	24.8118	56.9096	40.7743	0	16.3679	0	3.89457	142.758						Maladie de Gumboro	104.48
	Dr SEINI BOUKAR	0	15.7955	61.1615	0	0	35.7738	0	112.731						Colibaccilose	116.874
										Fièvre aphteuse	132.104				Fasciolose	116.23
Hépatite virale E	Dr GOMSU Charles	34.5731	30.6272	4.09733	5.64078	8.21867	6.06345	5.03534	94.2559						Cowdriose	91.8301
	Mde EWIDIWIDI	20.7439	39.9618	19.8958	10.7476	15.5521	6.83652	2.49722	116.235						Tuberculose	129.227
	M. AMALOUSSOU Thomas	1.33614	58.542	5.80558	36.1837	16.7223	4.47609	1.66481	124.731						Nematodose	120.249
	Dr OKAH-NNANE	6.91462	21.1236	42.8356	108.556	0	2.95764	0.832406	183.22						BVD	90.8684
										Hépatite virale E	129.61				Gales	111.261
SARS COV 1	Dr GOD-YANG Laurent	1.84567	24.573	44.1208	22.7014	1.1566	3.98341	7.51625	105.897						Dermatose nodulaire	118.593
	Dr NGUENA Ranyl	21.9552	34.6496	2.8064	49.8772	10.3063	3.89358	5.63718	129.125						PPR	114.307
	M. BAH MANGA	7.92782	23.9718	12.7009	18.5145	12.781	4.70598	0.726199	81.3282						Paramphistomose	98.9278
	Dr AISSATOU DIDDI	20.514	32.6244	14.6642	60.4474	28.8302	1.68406	3.75812	162.522						Babésiose	99.8697
										SARS COV 1	119.718				Anaplamose	124.161
IAHP	Dr GOD-YANG Laurent	15.4958	42.9582	27.6585	24.0364	1.13551	4.29752	3.27892	118.861						Coccidiose	100.087
	Dr NGUENA Ranyl	17.9598	41.2522	0.48008	8.61352	11.7526	20.5581	3.27892	103.895						Salmonellose	120.748
	M. BAH MANGA	8.67478	21.3386	10.5137	27.0769	11.7526	0	4.75763	84.1142						Leptospirose	114.752
	Dr Simon DICKMU	15.3524	19.0865	31.5411	109.752	9.4021	6.41853	0.0930848	191.646						Mammite Infectieuse	104.476
										IAHP	124.629				Brucellose	134.952
ANTHRAX	Dr GOD-YANG Laurent	4.81299	12.1401	7.21035	71.4522	1.18366	7.72952	1.73197	106.261						Endométrite Infectieuse	70.7729
	Dr MBETI Guy Maxime	33.5714	29.9205	15.9553	8.37266	7.34185	24.2029	1.73197	121.097						IBR	106.938
	Mde NGOULA A	2.33571	68.9343	13.997	6.28173	34.3802	16.1352	3.46394	145.528						PPC	101.905
	Dr NGONO EMA	23.6245	29.8915	24.4186	16.2042	1.43772	0.966191	0.669353	97.212						PPCB	107.772
										Anthrax	117.524				Cysticercose	103.868
Fièvre de la vallée du rift	Dr GOD-YANG Laurent	34.6101	18.781	7.39871	33.2022	4.67967	7.63705	2.24487	108.554						Fièvre Q	108.048
	Dr POUEME Rodrigue	22.9732	58.7963	7.32014	14.9869	10.9035	0.844034	1.06335	116.887						Campylobactériose	113.146
	Dr Simon DICKMU	15.4367	15.3298	12.7374	101.967	12.0336	7.84482	0.256724	165.606						PPA	94.0486
	M. Mohaman Bello	9.66191	44.0061	52.746	19.1282	1.28873	2.97593	2.09801	131.905						Hokovirose	106.135
										Fièvre de la vallée du rift	130.738
New castle	Dr MBETI Guy Maxime	24.5258	27.784	20.3043	0	21.307	23.4533	7.00657	124.381
	M. ZILWOUBE Robert	21.8323	21.0499	8.1613	0	2.34923	1.17	0.483231	55.0459
	M. WAYANG Justin	4.3593	30.3877	72.9367	0	3.81524	3.01209	0	114.511
	M. NANG NANG A	0	118.154	46.4679	0	0	0	0	164.622
										New castle	114.64
PPCC	Dr MBETI Guy Maxime	22.0747	17.6766	18.0763	0	14.0506	28.2367	1.67161	101.786
	M. OUMAROU	4.08379	25.0385	18.2978	0	9.49227	11.2167	1.67161	69.8007
	Mde FAIWE PAMPAM MATY	16.799	35.4949	10.3965	0	11.2497	2.89857	0.835805	77.6745
	M. MOUSTAPHA HAMZA	21.5798	45.3551	17.7318	0	8.20336	11.3898	2.52795	106.788
										PPCC	89.0123
Pasteurellose	Dr MBETI Guy Maxime	7.71147	82.1321	13.5661	0	10.4976	17.3715	2.91339	134.192
	M. BAH MANGA	38.5594	100.134	0	0	0	7.33533	0	146.029
	Dr SEINI BOUKAR	19.2797	21.3807	50.2391	0	0	12.3844	7.28346	110.567
	Dr OUMAROU LEBALE	16.4544	16.5594	17.6889	0	20.6182	12.3844	0	83.7052
										Pasteurellose	118.623
Trypanosomose	Dr POUEME Rodrigue	19.7453	69.4363	3.64153	0	11.6142	9.21775	0.217624	113.873
	Dr SEINI BOUKAR	19.2797	32.7252	72.911	0	0	5.83058	0	130.746
	M. MOUSTAPHA HAMZA	3.08459	36.2365	11.785	0	2.86518	6.69269	3.60561	64.2695
	M. Mohaman Bello	38.5594	30.1641	43.0051	0	8.90727	7.27581	3.55696	131.469
										Trypanosomose	110.089
Dermatophylose	Dr POUEME Rodrigue	6.17075	52.8228	18.8587	0	24.795	16.0275	0.790982	119.466
	M. DAWI YONATAN	8.91461	117.763	23.0116	0	0	2.39994	0	152.089
	Dr VAITCHAFA Philippe	7.71344	15.2865	17.9199	0	25.5212	15.7054	9.56952	91.716
	Dr ILIASSOU	14.8093	53.8792	62.4691	0	5.56889	1.4044	1.58196	139.713
										Dermatophylose	125.746
Maladie de Gumboro	Dr NGUENA Ranyl	22.6843	30.7817	0.871751	0	39.8924	25.9226	1.55192	121.705
	Dr AISSATOU DIDDI	4.33808	22.2779	6.25063	0	6.99619	18.2409	2.8131	60.9167
	Dr OUMAROU LEBALE	8.44214	19.0685	28.4782	0	20.9835	10.1338	0	87.1062
	Mde DEBE Madéleine	12.9438	71.7607	36.3912	0	6.88849	15.2047	5.00542	148.194
										Maladie de Gumboro	104.48
Colibaccilose	M. BAH MANGA	41.5658	87.2635	9.09964	13.5945	0	15.2047	0	166.728
	M. ZILWOUBE Robert	5.60411	6.97515	22.6296	0	19.6906	13.4958	0.947327	69.3426
	M. DAWI YONATAN	8.64361	93.9541	7.62254	0	0	4.05352	0	114.274
	M. NANG NANG A	14.0103	17.9742	72.3772	0	0	8.91971	3.8709	117.152
										Colibaccilose	116.874
Fasciolose	Mde EWIDIWIDI	6.75679	44.6331	31.0637	0	14.1378	9.8439	3.45152	109.887
	Mde NGOULA A	11.274	67.9912	41.4183	0	20.3957	12.377	1.72576	155.182
	Dr ILIASSOU	7.60285	47.6836	51.7728	0	3.98983	0.758285	0.333476	112.141
	Dr NGONO EMA	13.0669	46.5219	2.00086	0	21.0228	3.37102	1.72576	87.7092
										Fasciolose	116.23
Cowdriose	Mde EWIDIWIDI	3.66442	31.3222	40.1563	0	13.2326	7.99448	5.09397	101.464
	M. WHOWE SOURA DENIS	2.44294	14.7024	26.2802	0	7.26452	10.6593	6.36747	67.7168
	M. HAMADOU SALI	9.77178	43.8047	34.165	0	23.2912	5.32965	2.54699	118.909
	Dr OUMAROU LEBALE	6.10736	31.1249	24.068	0	2.05912	13.3241	2.54699	79.2305
										Cowdriose	91.8301
Tuberculose	Mde NGOULA A	3.99483	12.961	14.6209	46.6265	36.4035	7.90563	5.01409	127.526
	M. OUMAROU	3.26445	45.8727	16.0999	23.2953	7.48055	11.9146	2.81797	110.746
	Dr NDJARO Gracien	11.1835	30.7422	59.6217	46.6265	6.06726	6.27343	1.40898	161.924
	Dr ILIASSOU	36.4886	2.78335	29.8109	22.339	17.5761	6.78305	0.932768	116.714
										Tuberculose	129.227
Nematodose	Mde NGOULA A	3.82533	34.0932	26.8329	10.8883	38.365	13.8292	0.892207	128.726
	M. OUMAROU	3.40556	22.8473	21.1993	32.0559	8.27279	13.8292	1.78441	103.394
	M. HAMADOU SALI	18.524	35.8778	27.4858	0	2.47641	11.1219	1.78441	97.2703
	M. DJAOUYANG Bijoux	26.5944	48.8515	52.9982	9.92595	7.83865	0	5.39708	151.606
										Nematodose	120.249
BVD	M. AMALOUSSOU Thomas	16.8536	20.8434	9.19665	0	15.6645	9.21451	4.61559	76.3882
	M. ZILWOUBE Robert	6.69935	15.5954	13.1115	0	12.5316	3.22808	0.873541	52.0395
	Dr HAMADOU	11.8208	42.8192	17.9263	0	21.0162	0	0	93.5825
	Dr OKAH-NNANE	11.9651	49.1528	51.5201	0	18.267	9.01955	1.53853	141.463
										BVD	90.8684
GALES	M. OUMAROU	7.42154	26.0357	16.1118	53.8269	11.1046	15.3209	4.00062	133.822
	M. OUMAROU SOULEY	24.3604	20.334	17.2398	0	0.686591	1.4139	2.00031	66.0351
	M. WHOWE SOURA DENIS	18.3953	32.603	65.0279	40.0493	11.8226	5.73316	4.00062	177.632
	Mde FAIWE PAMPAM MATY	11.0283	33.8976	3.83511	6.34692	7.24371	5.0118	0.193265	67.5567
										Gales	111.261
Dermatose nodulaire	M. WAYANG Justin	64.0005	31.057	8.19561	0	2.44775	14.3959	3.87885	123.976
	Dr Simon DICKMU	19.1612	15.4708	58.8405	4.18342	5.43341	7.19794	0.187382	110.475
	M. HAMADOU SALI	7.22589	55.3402	35.0991	0	23.7757	18.0183	3.87885	143.338
	M. Mohamadou Bello	16.5477	35.2981	37.1836	3.67424	0	0	3.87885	96.5825
										Dermatose nodulaire	118.593
PPR	M. OUMAROU SOULEY	7.72952	34.174	23.2471	0	2.12436	2.26116	0.529342	70.0656
	Dr NDJARO Gracien	10.1818	10.2427	30.9962	0	6.18551	10.8997	0.529342	69.0353
	Dr HAMADOU	24.2029	91.7397	38.7452	0	16.2767	0	0	170.965
	Dr KAMGA	9.67464	89.8771	23.2471	0	12.371	7.57085	4.41997	147.161
										PPR	114.307
PARAMPHISTOMOSE	M. OUMAROU SOULEY	8.24367	21.0673	23.8338	0	0.475613	6.08478	1.87039	61.5756
	Mde FAIWE PAMPAM MATY	12.7708	34.6926	16.7121	0	14.8834	18.5962	1.87039	99.5255
	Dr KAMGA	8.05049	42.8317	51.4192	3.50409	14.7679	11.514	3.74078	135.828
	Dr IBRAHIMA DJIBO	27.8135	14.4784	14.8967	7.88834	29.7668	2.85368	1.08427	98.7817
										Paramphistomose	98.9278
BABESIOSE	M. OUMAROU SOULEY	44.1577	19.4993	8.89933	0	2.2533	2.06546	0.45904	77.3342
	M. DJAOUYANG Bijoux	18.9718	43.9367	50.4774	0	20.721	0	3.83295	137.94
	M. DAWI Y0NATAN	1.37706	42.5121	14.8853	0	0	1.41282	0	60.1873
	M. Mohaman Bello	32.4811	28.6849	45.1824	0	8.50216	5.33402	3.83295	124.017
										Babésiose	99.8697
ANAPLASMOSE	M. WHOWE SOURA DENIS	10	49.8911	84.5731	0	15.0809	20	12.7024	192.247
	Dr VAITCHAFA Philippe	17.2866	16.3583	18.1845	0	22.6621	9.19027	8.19822	91.8799
	M. Mohaman Bello	34.5731	32.159	41.1781	0	11.331	4.87837	4.09911	128.219
	M. NANG NANG A	51.8597	4.1987	26.7672	0	0	0	1.47275	84.2983
										Anaplasmose	124.161
COCCIDIOSE	Dr NDJARO Gracien	14.2937	32.7762	34.2039	0	15.4109	26.3538	1.69607	124.734
	M. HAMADOU SALI	2.84405	16.512	9.18362	0	8.06564	13.7403	3.39215	53.7377
	M. DJOUNAIDOU BARKINDO	22.9584	39.68	26.0338	0	2.4766	6.87013	0.848037	98.867
	Mde DEBE Madéleine	11.3688	60.2269	24.2826	0	7.76857	14.233	5.12989	123.01
										Coccidiose	100.087
SALMONELLOSE	M. WHOWE SOURA DENIS	5.2489	22.5587	24.226	29.0598	9.05581	6.91462	1.55212	98.6159
	Dr OKAH-NNANE	12.2549	38.25	3.48311	11.1869	8.87015	46.6906	0	120.736
	M.MOHAMADOU BELLO	22.1336	10.1899	24.5874	64.4341	8.87015	6.91462	7.04176	144.172
	M. DJOUNAIDOU BARKINDO	17.8444	20.4531	8.66155	26.4729	5.91343	39.3464	0.776062	119.468
										Salmonellose	120.748
Leptospirose	Dr OKAH-NNANE	21.0521	30.2127	7.10971	58.3456	4.06653	3.89482	0.455861	125.137
	Dr BAYANG NICOLAS	5.61814	13.6098	29.5245	35.5165	3.90918	11.8844	3.8064	103.869
	M. MOUSTAPHA HAMZA	16.485	65.5586	8.69379	54.5104	3.63603	2.97109	1.82344	153.678
	Mde DEBE Madéleine	10.7988	19.7087	9.46172	8.87064	13.2964	10.3808	3.8064	76.3235
										Leptospirose	114.752
Mammite Infectieuse	Dr BAYANG NICOLAS	14.991	13.6126	25.9335	28.331	4.61763	15.0935	2.87414	105.453
	Dr VAITCHAFA Philippe	15.7306	23.303	16.1827	42.9576	4.61763	12.9214	6.25546	121.968
	M. Mohamadou Bello	15.7794	11.6307	17.1431	21.1857	4.61763	2.04186	2.87414	75.2725
	Dr IBRAHIMA DJIBO	5.9629	11.8437	32.3655	22.9823	13.9663	27.6816	0.407967	115.21
										Mammite Infectieuse	104.476
Brucellose	M. DJAOUYANG Bijoux	13.8739	42.0805	38.7588	27.0658	14.1525	0	3.20655	139.138
	Dr BAYANG NICOLAS	3.62757	23.6265	48.2235	19.3623	13.0906	4.49297	3.20655	115.63
	M. MOUSTAPHA HAMZA	14.8892	72.2436	3.18369	49.0622	4.02607	8.81223	3.20655	155.424
	Dr ILIASSOU	24.7356	21.087	47.5187	31.5509	2.0639	2.1968	0.464712	129.618
										Brucellose	134.952
Endométrite Infectieuse	M. DAWI YONATAN	8.06762	31.9665	27.1566	0	0	7.83935	0	75.03
	M. Mohamadou Bello	0	0	31.6022	0	0	11.1175	0	42.7197
	M. DJOUNAIDOU BARKINDO	24.2029	10.0829	46.7941	0	16.695	2.52312	4.3947	104.693
	Dr ERAVAYAI	5.79714	5.88282	29.9466	0	1.9703	14.1464	2.906	60.6493
										Endométrite Infectieuse	70.7729
IBR	Dr KAMGA	25.8916	55.7927	14.0633	0	4.73585	1.00211	1.4593	102.945
	M. DJOUNAIDOU BARKINDO	17.9917	42.024	36.146	0	7.51084	6.91462	1.4593	112.046
	Dr IBRAHIMA DJIBO	17.9917	28.5076	32.0676	0	15.0217	13.8292	8.82749	116.245
	Dr RAKANSOU David	17.4785	40.1313	16.087	0	14.4433	6.91462	1.4593	96.514
									0	IBR	106.938
PPC	Dr BAYANG NICOLAS	20.169	19.5454	27.0085	0	24.4324	20.7439	4.15373	116.053
	Dr VAITCHAFA Philippe	20.169	12.2149	12.9926	0	25.2522	17.2866	8.30746	96.2227
	M. NANG NANG A	3.86476	16.6136	117.871	0	3.64402	0	0.497457	142.491
	Dr ERAVAYAI	3.86476	12.8009	23.4563	0	3.04575	8.68877	0.994915	52.8514
									0	PPC	101.905
PPCB	Dr AISSATOU DIDDI	25.2117	36.6088	21.6432	0	9.00314	12.7319	4.03078	109.23
	Dr NDJARO Gracien	13.1949	35.8681	54.4929	0	6.21312	7.79942	0.482732	118.051
	Dr SEINI BOUKAR	29.3485	36.3272	49.0436	0	0	18.7947	0.965464	134.48
	Dr RAKANSOU David	3.4092	40.9834	4.18222	0	9.60633	7.11645	4.03078	69.3284
									0	PPCB	107.772
Cysticercose	Mde EWIDIWIDI	3.63518	36.9704	15.0363	55.3245	2.20512	5.79714	1.68068	120.649
	M. WAYANG Justin	10.7548	12.7315	73.5604	5.29842	4.21652	3.08733	0	109.649
	Dr IBRAHIMA DJIBO	25.4463	17.2468	5.84883	44.5129	6.61536	7.65066	0.487148	107.808
	Dr RAKANSOU David	6.46771	8.34915	9.79347	23.1574	14.1335	12.1014	3.36136	77.3641
									0	Cysticercose	103.868
Fièvre Q	Dr GOMSU Charles	16.5376	31.9681	19.8831	7.84292	3.5252	5.18222	0.835642	85.7748
	Dr AISSATOU DIDDI	12.4173	41.5722	7.33963	27.0877	15.3673	17.1997	1.56195	122.546
	Dr HAMADOU	9.25613	27.0709	22.1854	9.45899	19.0761	0	4.72421	91.7718
	Dr RAKANSOU David	4.58299	31.4961	34.312	48.8915	5.2188	6.03595	1.56195	132.099
									0	Fièvre Q	108.048
Campylobactériose	Dr GOMSU Charles	9.85651	12.1872	8.04741	63.1035	3.82761	5.33644	0.908202	103.267
	M. AMALOUSSOU Thomas	22.4921	50.2861	30.9235	0	11.0512	3.89305	3.39515	122.041
	M. OUMAROU LEBALE	12.0269	14.7086	18.3357	8.43904	7.50116	13.8292	3.39515	78.2358
	Dr ERAVAYAI	14.2805	49.9914	42.3201	2.81301	21.5626	10.3719	7.70165	149.041
									0	Campylobactériose	113.146
PPA	Dr NGUENA Ranyl	22.2416	47.2194	7.03869	0	21.1136	20.169	4.89752	122.68
	M. ZILWOUBE Robert	4.41343	19.0254	34.413	0	7.58578	1.93238	0	67.3699
	Mde FAIWE PAMPAM MATY	25	3.84267	20.3525	0	3.79289	3.86476	0.157728	57.0106
	Dr NGONO EMA	12.5	27.0632	33.3117	0	31.1925	20.169	4.89752	129.134
									0	PPA	94.0486
HOKOVIROSE	M. MEKE CHRISTIAN	32.2705	83.1633	13.4505	22.824	12.5386	12.3837	2.74845	179.379
	Dr POUEME Rodrigue	24.2029	72.0123	18.6334	10.7408	15.5502	23.0216	0.908708	165.07
	Dr ERAVAYAI	8.69572	7.12998	3.26221	0	6.3513	3.18263	2.72613	31.348
	Dr NGONO EMA	9.66191	19.7106	8.02105	0	6.3513	3.18263	1.81742	48.7449
									0	Hokovirose	106.135
