# Supplementary material for: Parallel multi-criteria decision analysis for sub-national prioritization of zoonoses and animal diseases in Africa: The case of Cameroon
Source: PLoS One. 2024 Jun 25;19(6):e0295742. doi: 10.1371/journal.pone.0295742 (PMC11198839; doi:10.1371/journal.pone.0295742)
Supplement: S4 Data — (XLSX) [file pone.0295742.s012.xlsx]

## Sheet: PERTINENCE NORM
Experts	MALADIES	Experts par maladie	Mortality rate (%)	letality rate (%)	Environmental Persistence	Evolutive character of the pathogen agent	Vaccination	Treatment	surveillance of pathogen agent	Production losses (milk, eggs, growth, meat)	Classification of zoonoses	Disease knowledge in humans	Morbidity rate (%)	Mortality rate (%)	Lethality rate (%)	Proximity of the livestock farm to wildlife and disease reservoirs for example contact with birds and wild or feral animals that searched landfill sites containing contaminated animal products	Proximity of domestic animals and humans to wildlife protected areas and wildlife reservoirs of disease.	Lowered consumption	Impact on animal welfare and biodiversity			Experts	MALADIES	Experts par maladie	Mortality rate (%)	letality rate (%)	Environmental Persistence	Evolutive character of the pathogen agent	Vaccination	Treatment	surveillance of pathogen agent	Production losses (milk, eggs, growth, meat)	Classification of zoonoses	Disease knowledge in humans	Morbidity rate (%)	Mortality rate (%)	Lethality rate (%)	Proximity of the livestock farm to wildlife and disease reservoirs for example contact with birds and wild or feral animals that searched landfill sites containing contaminated animal products	Proximity of domestic animals and humans to wildlife protected areas and wildlife reservoirs of disease.	Lowered consumption	Impact on animal welfare and biodiversity
			Pertinence	Pertinence	Pertinence	Pertinence	Pertinece	Pertinence	Pertinence	pertinence	pertinence	pertinence	pertinence	pertinence	pertinece	pertinence	pertinece	pertinence	pertinence
Mme Faiwé	Paratuberculose	Mme Faiwé	4	3	4	4	1	4	3	4	4	4	4	2	1	4	4	2	4				Paratuberculose	Mme Faiwé	0.958368	0.903035	0.958368	0.89435	0.332503	0.903035	0.806762	0.958368	0.903035	0.903035	0.958368	0.5	0.332503	0.903035	0.903035	0.193238	0.903035
M DAKOLLE	Paratuberculose	M DAKOLLE	3	2	3	3	1	4	3	3	4	4	3	3	3	4	4	3	4				Paratuberculose	M DAKOLLE	0.5	0.332503	0.5	0.598706	0.332503	0.903035	0.806762	0.5	0.903035	0.903035	0.5	0.958368	0.903035	0.903035	0.903035	0.806762	0.903035
Mme Ayoum	Paratuberculose	Mme Ayoum	3	2	3	2	2	3	1	3	3	3	3	2	1	3	3	3	3				Paratuberculose	Mme Ayoum	0.5	0.332503	0.5	0.226627	0.903035	0.332503	0.193238	0.5	0.332503	0.332503	0.5	0.5	0.332503	0.332503	0.332503	0.806762	0.332503
Dr Bagary	Paratuberculose	Dr Bagary	2	2	2	2	1	2	1	2	2	2	2	1	1	2	2	2	2				Paratuberculose	Dr Bagary	0.0416323	0.332503	0.0416323	0.226627	0.332503	0.0151914	0.193238	0.0416323	0.0151914	0.0151914	0.0416323	0.0416323	0.332503	0.0151914	0.0151914	0.193238	0.0151914
		moyenne	3	2.25	3	2.75	1.25	3.25	2	3	3.25	3.25	3	2	1.5	3.25	3.25	2.5	3.25
		Ecart type	0.57735	0.57735	0.57735	1	0.57735	0.57735	1.1547	0.57735	0.57735	0.57735	0.57735	0.57735	1.1547	0.57735	0.57735	0.57735	0.57735
		Somme	10	7	10	9	4	11	7	10	11	11	10	7	5	11	11	8	11
Mme Faiwé	Grippe Aviaire	Mme Faiwé	3	4	4	4	1	1	4	4	4	4	2	2	1	4	4	2	4				Grippe Aviaire	Mme Faiwé	0.193238	0.691462	0.783289	0.691462	0.308538	0.308538	0.691462	0.691462	0.691462	0.691462	0.0958473	0.0958473	0.0668072	0.783289	0.691462	0.216711	0.783289
Dr Godyang L	Grippe Aviaire	Dr Godyang L	3	3	3	3	1	1	4	3	3	2	3	3	4	3	4	3	3				Grippe Aviaire	Dr Godyang L	0.193238	0.0668072	0.397001	0.0668072	0.308538	0.308538	0.691462	0.0668072	0.0668072	0.0668072	0.397001	0.397001	0.691462	0.397001	0.691462	0.602999	0.397001
Dr Lébalé	Grippe Aviaire	Dr Lébalé	4	4	4	4	1	1	1	4	4	4	4	4	4	4	4	4	4				Grippe Aviaire	Dr Lébalé	0.806762	0.691462	0.783289	0.691462	0.308538	0.308538	0.0668072	0.691462	0.691462	0.691462	0.783289	0.783289	0.691462	0.783289	0.691462	0.904153	0.783289
Dr Mouiché	Grippe Aviaire	Dr Mouiché	4	4	2	4	2	2	4	4	4	4	4	4	4	2	2	2	2				Grippe Aviaire	Dr Mouiché	0.806762	0.691462	0.0958473	0.691462	0.933193	0.933193	0.691462	0.691462	0.691462	0.691462	0.783289	0.783289	0.691462	0.0958473	0.0668072	0.216711	0.0958473
		Moyenne	3.5	3.75	3.25	3.75	1.25	1.25	3.25	3.75	3.75	3.5	3.25	3.25	3.25	3.25	3.5	2.75	3.25
		ecartt ype	0.57735	0.5	0.957427	0.5	0.5	0.5	1.5	0.5	0.5	1	0.957427	0.957427	1.5	0.957427	1	0.957427	0.957427
		somme	14	15	13	15	5	5	13	15	15	14	13	13	13	13	14	11	13
Mme Faiwé	Aspergillose	Mme Faiwé	3	3	3	3	1	4	2	3	3	4	2	2	1	2	4	2	4				Aspergillose	Mme Faiwé	0.933193	0.5	0.691462	0.783289	0.216711	0.783289	0.691462	0.889664	0.308538	0.691462	0.0958473	0.5	0.0668072	0.0668072	0.933193	0.421257	0.839742
Dr Mbeti	Aspergillose	Dr Mbeti	2	2	3	3	3	2	2	2	4	2	4	3	2	3	3	1	3				Aspergillose	Dr Mbeti	0.308538	0.110336	0.691462	0.783289	0.904153	0.0958473	0.691462	0.5	0.933193	0.0668072	0.783289	0.889664	0.691462	0.691462	0.308538	0.160258	0.578743
Dr Njaro	Aspergillose	Dr Njaro	2	1	1	2	1	4	1	1	3	4	3	1	2	3	3	2	1				Aspergillose	Dr Njaro	0.308538	0.00715294	0.0668072	0.397001	0.216711	0.783289	0.0668072	0.110336	0.308538	0.691462	0.397001	0.110336	0.691462	0.691462	0.308538	0.421257	0.0821493
Mme Zang	Aspergillose	Mme Zang	2	2	3	1	2	3	2	2	3	4	4	2	2	3	3	4	3				Aspergillose	Mme Zang	0.308538	0.110336	0.691462	0.0958473	0.602999	0.397001	0.691462	0.5	0.308538	0.691462	0.783289	0.5	0.691462	0.691462	0.308538	0.917851	0.578743
		moyenne	2.25	3	2.5	2.25	1.75	3.25	1.75	2	3.25	3.5	3.25	2	1.75	2.75	3.25	2.25	2.75
		Ecart type	0.5	0.816497	1	0.957427	0.957427	0.957427	0.5	0.816497	0.5	1	0.957427	0.816497	0.5	0.5	0.5	1.25831	1.25831
		Somme	9	8	10	9	7	13	7	8	13	14	13	8	7	11	13	9	11
Mme Faiwé	Oesophagostomose	Mme Faiwé	3	3	3	3	1	4	2	3	3	4	2	2	1	2	4	2	4				Oesophagostomose	Mme Faiwé	0.806762	0.889664	0.308538	0.904153	0.308538	0.691462	0.691462	0.308538	0.5	0.917851	0.421257	0.806762	0.193238	0.349268	0.76025	0.421257	0.783289
Mme Ngoula	Oesophagostomose	Mme Ngoula	3	1	3	1	1	4	1	4	3	1	1	1	1	1	1	1	4				Oesophagostomose	Mme Ngoula	0.806762	0.110336	0.308538	0.216711	0.308538	0.691462	0.0668072	0.933193	0.5	0.160258	0.160258	0.193238	0.193238	0.122639	0.0786496	0.160258	0.783289
Dr Mbeti	Oesophagostomose	Dr Mbeti	2	2	4	1	4	2	2	3	4	2	4	1	2	4	4	4	3				Oesophagostomose	Dr Mbeti	0.193238	0.5	0.933193	0.216711	0.933193	0.0668072	0.691462	0.308538	0.889664	0.421257	0.917851	0.193238	0.806762	0.877361	0.76025	0.917851	0.397001
Dr Lébalé	Oesophagostomose	Dr Lébalé	2	2	3	2	1	4	2	3	2	2	2	2	2	3	3	2	2				Oesophagostomose	Dr Lébalé	0.193238	0.5	0.308538	0.602999	0.308538	0.691462	0.691462	0.308538	0.110336	0.421257	0.421257	0.806762	0.806762	0.650732	0.5	0.421257	0.0958473
		moyenne	2.5	2	3.25	1.75	1.75	3.5	1.75	3.25	3	2.25	2.25	1.5	1.5	2.5	3	2.25	3.25
		Ecart type	0.57735	0.816497	0.5	0.957427	1.5	1	0.5	0.5	0.816497	1.25831	1.25831	0.57735	0.57735	1.29099	1.41421	1.25831	0.957427
		Somme	10	8	13	7	7	14	7	13	12	9	9	6	6	10	12	9	13
M DAKOLLE	Salmonellose	M DAKOLLE	3	4	4	3	1	4	2	4	4	4	3	3	3	4	4	3	4				Salmonellose	M DAKOLLE	0.308538	0.76025	0.691462	0.193238	0.0958473	0.691462	0.349268	0.691462	0.691462	0.691462	0.193238	0.5	0.5	0.806762	0.806762	0.397001	0.806762
Dr Nguena	Salmonellose	Dr Nguena	3	4	4	4	3	4	4	4	4	4	4	4	4	4	4	4	4				Salmonellose	Dr Nguena	0.308538	0.76025	0.691462	0.806762	0.783289	0.691462	0.877361	0.691462	0.691462	0.691462	0.806762	0.889664	0.889664	0.806762	0.806762	0.783289	0.806762
Mme ZANG	Salmonellose	Mme ZANG	4	1	3	4	3	3	1	3	3	3	4	2	2	3	3	4	3				Salmonellose	Mme ZANG	0.933193	0.0786496	0.0668072	0.806762	0.783289	0.0668072	0.122639	0.0668072	0.0668072	0.0668072	0.806762	0.110336	0.110336	0.193238	0.193238	0.783289	0.193238
Dr Gapelbé	Salmonellose	Dr Gapelbé	3	3	4	3	2	4	3	4	4	4	3	3	3	3	3	2	3				Salmonellose	Dr Gapelbé	0.308538	0.5	0.691462	0.193238	0.397001	0.691462	0.650732	0.691462	0.691462	0.691462	0.193238	0.5	0.5	0.193238	0.193238	0.0958473	0.193238
		moyenne	3.25	3	3.75	3.5	2.25	3.75	2.5	3.75	3.75	3.75	3.5	3	3	3.5	3.5	3.25	3.5
		Ecart type	0.5	1.41421	0.5	0.57735	0.957427	0.5	1.29099	0.5	0.5	0.5	0.57735	0.816497	0.816497	0.57735	0.57735	0.957427	0.57735
		Somme	13	12	15	14	9	15	10	15	15	15	14	12	12	14	14	13	14
M DAKOLLE	Streptococose	M DAKOLLE	3	2	4	3	1	4	3	4	4	4	3	3	3	4	4	3	4				Streptococose	M DAKOLLE	0.5	0.193238	0.933193	0.933193	0.216711	0.839742	0.783289	0.797672	0.889664	0.933193	0.691462	0.783289	0.806762	0.933193	0.889664	0.691462	0.889664
Mme Ayoum	Streptococose	Mme Ayoum	4	3	3	2	3	1	1	1	3	3	3	2	1	3	3	3	3				Streptococose	Mme Ayoum	0.889664	0.806762	0.308538	0.308538	0.904153	0.0821493	0.0958473	0.121673	0.5	0.308538	0.691462	0.397001	0.193238	0.308538	0.5	0.691462	0.5
Dr Vaitchafa	Streptococose	Dr Vaitchafa	3	3	3	2	2	3	2	2	3	3	3	3	3	3	3	3	2				Streptococose	Dr Vaitchafa	0.5	0.806762	0.308538	0.308538	0.602999	0.578743	0.397001	0.308538	0.5	0.308538	0.691462	0.783289	0.806762	0.308538	0.5	0.691462	0.110336
M Youssouf	Streptococose	M Youssouf	2	2	3	2	1	3	3	4	2	3	2	1	1	3	2	2	3				Streptococose	M Youssouf	0.110336	0.193238	0.308538	0.308538	0.216711	0.578743	0.783289	0.797672	0.110336	0.308538	0.0668072	0.0958473	0.193238	0.308538	0.110336	0.0668072	0.5
		moyenne	3	2.5	3.25	2.25	1.75	2.75	2.25	2.75	3	3.25	2.75	2.25	2	3.25	3	2.75	3
		Ecart type	0.816497	0.57735	0.5	0.5	0.957427	1.25831	0.957427	1.5	0.816497	0.5	0.5	0.957427	1.1547	0.5	0.816497	0.5	0.816497
		Somme	12	10	13	9	7	11	9	11	12	13	11	9	8	13	12	11	12
M DAKOLLE	Anthrax	M DAKOLLE	1	1	1	3	4	4	4	4	4	4	3	3	3	4	4	3	4				Anthrax	M DAKOLLE	0.121673	0.0668072	0.121673	0.0668072	0.691462	0.806762	0.691462	0.691462	0.691462	0.691462	0.0668072	0.193238	0.0668072	0.691462	0.691462	0.193238	0.691462
Dr POUEME	Anthrax	Dr POUEME	2	4	4	4	4	1	3	4	3	4	4	3	4	4	3	4	2				Anthrax	Dr POUEME	0.308538	0.691462	0.797672	0.691462	0.691462	0.193238	0.0668072	0.691462	0.0668072	0.691462	0.691462	0.193238	0.691462	0.691462	0.0668072	0.806762	0.0668072
Dr Nguena	Anthrax	Dr Nguena	4	4	4	4	4	4	4	4	4	4	4	4	4	4	4	3	4				Anthrax	Dr Nguena	0.797672	0.691462	0.797672	0.691462	0.691462	0.806762	0.691462	0.691462	0.691462	0.691462	0.691462	0.806762	0.691462	0.691462	0.691462	0.193238	0.691462
Dr Mouiché	Anthrax	Dr Mouiché	4	4	2	4	3	1	4	2	4	3	4	4	4	3	4	4	4				Anthrax	Dr Mouiché	0.797672	0.691462	0.308538	0.691462	0.0668072	0.193238	0.691462	0.0668072	0.691462	0.0668072	0.691462	0.806762	0.691462	0.0668072	0.691462	0.806762	0.691462
		moyenne	2.75	3.25	2.75	3.75	3.75	2.5	3.75	3.5	3.75	3.75	3.75	3.5	3.75	3.75	3.75	3.5	3.5
		Ecart type	1.5	1.5	1.5	0.5	0.5	1.73205	0.5	1	0.5	0.5	0.5	0.57735	0.5	0.5	0.5	0.57735	1
		Somme	11	13	11	15	15	10	15	14	15	15	15	14	15	15	15	14	14
Dr POUEME	Brucellose	Dr POUEME	2	2	2	3	3	1	3	3	3	4	2	2	2	3	2	3	2				Brucellose	Dr POUEME	0.308538	0.349268	0.421257	0.5	0.5	0.122639	0.193238	0.193238	0.397001	0.691462	0.308538	0.308538	0.308538	0.397001	0.308538	0.602999	0.421257
Mme Rougayatou	Brucellose	Mme Rougayatou	1	1	1	1	1	3	3	3	2	2	1	1	1	4	2	2	1				Brucellose	Mme Rougayatou	0.121673	0.122639	0.160258	0.0786496	0.0786496	0.650732	0.193238	0.193238	0.0958473	0.0668072	0.121673	0.121673	0.121673	0.783289	0.308538	0.216711	0.160258
Dr Okah	Brucellose	Dr Okah	4	3	4	4	4	4	4	4	4	4	4	4	4	4	4	4	4				Brucellose	Dr Okah	0.797672	0.650732	0.917851	0.76025	0.76025	0.877361	0.806762	0.806762	0.783289	0.691462	0.797672	0.797672	0.797672	0.783289	0.933193	0.904153	0.917851
Dr Mouiché	Brucellose	Dr Mouiché	4	4	2	4	4	2	4	4	4	4	4	4	4	2	2	2	2				Brucellose	Dr Mouiché	0.797672	0.877361	0.421257	0.76025	0.76025	0.349268	0.806762	0.806762	0.783289	0.691462	0.797672	0.797672	0.797672	0.0958473	0.308538	0.216711	0.421257
		moyenne	2.75	2.5	2.25	3	3	2.5	3.5	3.5	3.25	3.5	2.75	2.75	2.75	3.25	2.5	2.75	2.25
		Ecart type	1.5	1.29099	1.25831	1.41421	1.41421	1.29099	0.57735	0.57735	0.957427	1	1.5	1.5	1.5	0.957427	1	0.957427	1.25831
		Somme	11	10	9	12	12	10	14	14	13	14	11	11	11	13	10	11	9
Dr POUEME	Mammites infectieuse	Dr POUEME	3	2	3	3	2	3	3	3	3	3	2	2	2	3	2	2	2				Mammites infectieuse	Dr POUEME	0.806762	0.5	0.308538	0.806762	0.349268	#NUM!	0.806762	0.308538	0.193238	0.691462	0.308538	0.193238	0.308538	0.691462	0.110336	0.397001	0.0668072
Dr Mbeti	Mammites infectieuse	Dr Mbeti	2	2	4	3	4	3	2	4	4	3	2	3	2	2	4	1	3				Mammites infectieuse	Dr Mbeti	0.193238	0.5	0.933193	0.806762	0.877361	#NUM!	0.193238	0.933193	0.806762	0.691462	0.308538	0.806762	0.308538	0.0668072	0.889664	0.0958473	0.691462
Dr Vaitchafa	Mammites infectieuse	Dr Vaitchafa	3	3	3	2	3	3	3	3	3	3	3	3	3	3	3	3	3				Mammites infectieuse	Dr Vaitchafa	0.806762	0.889664	0.308538	0.193238	0.650732	#NUM!	0.806762	0.308538	0.193238	0.691462	0.933193	0.806762	0.933193	0.691462	0.5	0.783289	0.691462
Dr Djida	Mammites infectieuse	Dr Djida	2	1	3	2	1	3	2	3	4	2	2	2	2	3	3	3	3				Mammites infectieuse	Dr Djida	0.193238	0.110336	0.308538	0.193238	0.122639	#NUM!	0.193238	0.308538	0.806762	0.0668072	0.308538	0.193238	0.308538	0.691462	0.5	0.783289	0.691462
		moyenne	2.5	2	3.25	2.5	2.5	3	2.5	3.25	3.5	2.75	2.25	2.5	2.25	2.75	3	2.25	2.75
		Ecart type	0.57735	0.816497	0.5	0.57735	1.29099	0	0.57735	0.5	0.57735	0.5	0.5	0.57735	0.5	0.5	0.816497	0.957427	0.5
		Somme	10	8	13	10	10	12	10	13	14	11	9	10	9	11	12	9	11
Dr POUEME	Rage	Dr POUEME	2	4	3	4	4	1	4	3	3	4	4	3	4	4	3	4	2				Rage	Dr POUEME	0.691462	0.797672	0.783289	0.691462	0.691462	0.308538	0.691462	0.308538	0.193238	0.691462	0.92135	0.0668072	0.783289	0.691462	0.193238	0.806762	0.110336
M Amalossou	Rage	M Amalossou	2	4	3	4	4	1	4	3	4	4	2	4	3	4	3	3	3				Rage	M Amalossou	0.691462	0.797672	0.783289	0.691462	0.691462	0.308538	0.691462	0.308538	0.806762	0.691462	0.5	0.691462	0.397001	0.691462	0.193238	0.193238	0.5
M Aboubakar	Rage	M Aboubakar	1	1	1	4	1	2	3	3	3	3	1	4	4	3	4	4	3				Rage	M Aboubakar	0.0668072	0.121673	0.0958473	0.691462	0.0668072	0.933193	0.0668072	0.308538	0.193238	0.0668072	0.23975	0.691462	0.783289	0.0668072	0.806762	0.806762	0.5
Mme Rougayatou	Rage	Mme Rougayatou	2	2	2	3	4	1	4	4	4	4	1	4	2	4	4	3	4				Rage	Mme Rougayatou	0.691462	0.308538	0.397001	0.0668072	0.691462	0.308538	0.691462	0.933193	0.806762	0.691462	0.23975	0.691462	0.0958473	0.691462	0.806762	0.193238	0.889664
		moyenne	1.75	2.75	2.25	3.75	3.25	1.25	3.75	3.25	3.5	3.75	2	3.75	3.25	3.75	3.5	3.5	3
		Ecart type	0.5	1.5	0.957427	0.5	1.5	0.5	0.5	0.5	0.57735	0.5	1.41421	0.5	0.957427	0.5	0.57735	0.57735	0.816497
		Somme	7	11	9	15	13	5	15	13	14	15	8	15	13	15	14	14	12
Dr POUEME	Herpès Simplex	Dr POUEME	3	2	3	3	2	3	3	3	3	3	3	3	3	3	2	3	2				Herpès Simplex	Dr POUEME	0.602999	0.308538	0.933193	0.5	0.5	0.650732	0.650732	0.691462	0.5	0.783289	0.691462	0.783289	0.783289	0.5	0.193238	0.806762	0.193238
Mme Ayoum	Herpès Simplex	Mme Ayoum	2	2	2	2	1	1	1	1	3	1	3	1	1	4	3	2	3				Herpès Simplex	Mme Ayoum	0.216711	0.308538	0.308538	0.110336	0.23975	0.122639	0.122639	0.0668072	0.5	0.0958473	0.691462	0.0958473	0.0958473	0.889664	0.806762	0.193238	0.806762
M Konlak	Herpès Simplex	M Konlak	2	2	2	3	1	2	2	3	4	3	3	3	3	3	3	3	3				Herpès Simplex	M Konlak	0.216711	0.308538	0.308538	0.5	0.23975	0.349268	0.349268	0.691462	0.889664	0.783289	0.691462	0.783289	0.783289	0.5	0.806762	0.806762	0.806762
Dr Mouiché	Herpès Simplex	Dr Mouiché	4	4	2	4	4	4	4	3	2	2	2	2	2	2	2	2	2				Herpès Simplex	Dr Mouiché	0.904153	0.933193	0.308538	0.889664	0.92135	0.877361	0.877361	0.691462	0.110336	0.397001	0.0668072	0.397001	0.397001	0.110336	0.193238	0.193238	0.193238
		moyenne	2.75	2.5	2.25	3	2	2.5	2.5	2.5	3	2.25	2.75	2.25	2.25	3	2.5	2.5	2.5
		Ecart type	0.957427	1	0.5	0.816497	1.41421	1.29099	1.29099	1	0.816497	0.957427	0.5	0.957427	0.957427	0.816497	0.57735	0.57735	0.57735
		Somme	11	10	9	12	8	10	10	10	12	9	11	9	9	12	10	10	10
Dr POUEME	Cryptosporidiose	Dr POUEME	3	2	3	3	2	3	3	3	3	3	3	2	2	3	2	3	2				Cryptosporidiose	Dr POUEME	0.691462	0.5	0.308538	0.806762	0.806762	0.193238	0.783289	0.308538	0.308538	0.308538	0.783289	0.5	0.5	0.5	0.216711	0.691462	0.110336
Mme Ngoula	Cryptosporidiose	Mme Ngoula	3	1	3	2	1	3	2	4	3	3	1	1	1	2	2	1	4				Cryptosporidiose	Mme Ngoula	0.691462	0.110336	0.308538	0.193238	0.193238	0.193238	0.397001	0.933193	0.308538	0.308538	0.0958473	0.110336	0.110336	0.110336	0.216711	0.0668072	0.889664
Dr Njaro	Cryptosporidiose	Dr Njaro	2	2	4	2	1	4	1	3	3	4	2	2	2	3	3	3	3				Cryptosporidiose	Dr Njaro	0.0668072	0.5	0.933193	0.193238	0.193238	0.806762	0.0958473	0.308538	0.308538	0.933193	0.397001	0.5	0.5	0.5	0.602999	0.691462	0.5
Dr Okah	Cryptosporidiose	Dr Okah	3	3	3	3	2	4	3	3	4	3	3	3	3	4	4	3	3				Cryptosporidiose	Dr Okah	0.691462	0.889664	0.308538	0.806762	0.806762	0.806762	0.783289	0.308538	0.933193	0.308538	0.783289	0.889664	0.889664	0.889664	0.904153	0.691462	0.5
		moyenne	2.75	2	3.25	2.5	1.5	3.5	2.25	3.25	3.25	3.25	2.25	2	2	3	2.75	2.5	3
		Ecart type	0.5	0.816497	0.5	0.57735	0.57735	0.57735	0.957427	0.5	0.5	0.5	0.957427	0.816497	0.816497	0.816497	0.957427	1	0.816497
		Somme	11	8	13	10	6	14	9	13	13	13	9	8	8	12	11	10	12
M Oumarou	Cysticercose	M Oumarou	2	2	2	2	1	4	4	4	4	4	2	2	2	4	4	4	4				Cysticercose	M Oumarou	0.308538	0.5	0.602999	0.397001	0.308538	0.691462	0.877361	0.933193	0.691462	0.783289	0.5	0.5	0.5	0.691462	0.691462	0.691462	0.839742
M Hamadou	Cysticercose	M Hamadou	2	2	1	1	1	2	1	3	4	4	2	2	2	4	4	4	3				Cysticercose	M Hamadou	0.308538	0.5	0.216711	0.0958473	0.308538	0.0668072	0.122639	0.308538	0.691462	0.783289	0.5	0.5	0.5	0.691462	0.691462	0.691462	0.578743
Dr Okah	Cysticercose	Dr Okah	3	3	3	3	2	4	3	3	4	3	3	3	3	4	4	4	3				Cysticercose	Dr Okah	0.933193	0.889664	0.904153	0.783289	0.933193	0.691462	0.650732	0.308538	0.691462	0.397001	0.889664	0.889664	0.889664	0.691462	0.691462	0.691462	0.578743
Dr Gapelbé	Cysticercose	Dr Gapelbé	2	1	1	3	1	4	2	3	3	2	1	1	1	3	3	1	1				Cysticercose	Dr Gapelbé	0.308538	0.110336	0.216711	0.783289	0.308538	0.691462	0.349268	0.308538	0.0668072	0.0958473	0.110336	0.110336	0.110336	0.0668072	0.0668072	0.0668072	0.0821493
		moyenne	2.25	2	1.75	2.25	1.25	3.5	2.5	3.25	3.75	3.25	2	2	2	3.75	3.75	3.25	2.75
		Ecart type	0.5	0.816497	0.957427	0.957427	0.5	1	1.29099	0.5	0.5	0.957427	0.816497	0.816497	0.816497	0.5	0.5	1.5	1.25831
		Somme	9	8	7	9	5	14	10	13	15	13	8	8	8	15	15	13	11
M Oumarou	Echinococose	M Oumarou	2	2	2	2	1	4	4	4	4	4	2	2	2	4	4	4	4				Echinococose	M Oumarou	0.193238	0.193238	0.193238	0.349268	0.308538	0.691462	0.877361	0.889664	0.76025	0.806762	0.193238	0.193238	0.193238	0.806762	0.806762	#NUM!	0.691462
Dr Godyang L	Echinococose	Dr Godyang L	3	3	4	4	3	4	3	3	3	3	3	3	3	3	3	4	4				Echinococose	Dr Godyang L	0.806762	0.806762	0.806762	0.877361	0.933193	0.691462	0.650732	0.5	0.5	0.193238	0.806762	0.806762	0.806762	0.193238	0.193238	#NUM!	0.691462
M Oumarou	Echinococose	M Oumarou	3	3	2	1	1	2	1	2	1	4	2	2	2	4	4	4	3				Echinococose	M Oumarou	0.806762	0.806762	0.193238	0.122639	0.308538	0.0668072	0.122639	0.110336	0.0786496	0.806762	0.193238	0.193238	0.193238	0.806762	0.806762	#NUM!	0.0668072
Dr Lébalé	Echinococose	Dr Lébalé	2	2	4	3	1	4	2	3	4	3	3	3	3	3	3	4	4				Echinococose	Dr Lébalé	0.193238	0.193238	0.806762	0.650732	0.308538	0.691462	0.349268	0.5	0.76025	0.193238	0.806762	0.806762	0.806762	0.193238	0.193238	#NUM!	0.691462
		moyenne	2.5	2.5	3	2.5	1.5	3.5	2.5	3	3	3.5	2.5	2.5	2.5	3.5	3.5	4	3.75
		Ecart type	0.57735	0.57735	1.1547	1.29099	1	1	1.29099	0.816497	1.41421	0.57735	0.57735	0.57735	0.57735	0.57735	0.57735	0	0.5
		Somme	10	10	12	10	6	14	10	12	12	14	10	10	10	14	14	16	15
M Oumarou	Toxocarose	M Oumarou	2	2	2	2	1	4	4	4	4	4	2	2	2	4	4	4	4				Toxocarose	M Oumarou	0.308538	0.216711	0.193238	0.216711	0.193238	0.691462	0.877361	0.904153	0.783289	0.691462	0.216711	0.193238	0.308538	0.783289	0.783289	0.877361	0.889664
Dr Nguena	Toxocarose	Dr Nguena	2	3	4	3	2	4	2	2	4	4	4	3	3	4	4	3	3				Toxocarose	Dr Nguena	0.308538	0.602999	0.806762	0.602999	0.806762	0.691462	0.349268	0.216711	0.783289	0.691462	0.904153	0.806762	0.933193	0.783289	0.783289	0.650732	0.5
Dr Njaro	Toxocarose	Dr Njaro	2	2	2	2	1	4	1	2	3	4	3	3	2	3	3	1	3				Toxocarose	Dr Njaro	0.308538	0.216711	0.193238	0.216711	0.193238	0.691462	0.122639	0.216711	0.397001	0.691462	0.602999	0.806762	0.308538	0.397001	0.397001	0.122639	0.5
Dr Mouiché	Toxocarose	Dr Mouiché	4	4	4	4	2	3	3	3	2	2	2	2	2	2	2	2	2				Toxocarose	Dr Mouiché	0.933193	0.904153	0.806762	0.904153	0.806762	0.0668072	0.650732	0.602999	0.0958473	0.0668072	0.216711	0.193238	0.308538	0.0958473	0.0958473	0.349268	0.110336
		moyenne	2.5	2.75	3	2.75	1.5	3.75	2.5	2.75	3.25	3.5	2.75	2.5	2.25	3.25	3.25	2.5	3
		Ecart type	1	0.957427	1.1547	0.957427	0.57735	0.5	1.29099	0.957427	0.957427	1	0.957427	0.57735	0.5	0.957427	0.957427	1.29099	0.816497
		Somme	10	11	12	11	6	15	10	11	13	14	11	10	9	13	13	10	12
M Oumarou	Influenza Suidés	M Oumarou	2	2	2	2	1	4	4	4	4	4	2	2	2	4	4	4	4				Influenza Suidés	M Oumarou	0.5	0.308538	0.308538	0.397001	0.308538	0.933193	0.878327	0.806762	0.806762	0.783289	0.691462	0.5	0.5	0.806762	0.806762	0.904153	0.806762
Dr Godyang L	Influenza Suidés	Dr Godyang L	3	3	4	3	3	3	3	3	3	3	2	3	3	3	3	3	4				Influenza Suidés	Dr Godyang L	0.889664	0.933193	0.933193	0.783289	0.933193	0.308538	0.691462	0.193238	0.193238	0.397001	0.691462	0.889664	0.889664	0.193238	0.193238	0.602999	0.806762
M Hamadou	Influenza Suidés	M Hamadou	2	2	2	1	1	3	1	4	4	4	1	1	1	4	4	2	3				Influenza Suidés	M Hamadou	0.5	0.308538	0.308538	0.0958473	0.308538	0.308538	0.202328	0.806762	0.806762	0.783289	0.0668072	0.110336	0.110336	0.806762	0.806762	0.216711	0.193238
Dr Djida	Influenza Suidés	Dr Djida	1	2	2	3	1	3	1	3	3	2	2	2	2	3	3	2	3				Influenza Suidés	Dr Djida	0.110336	0.308538	0.308538	0.783289	0.308538	0.308538	0.202328	0.193238	0.193238	0.0958473	0.691462	0.5	0.5	0.193238	0.193238	0.216711	0.193238
		moyenne	2	2.25	2.5	2.25	1.5	3.25	2.25	3.5	3.5	3.25	1.75	2	2	3.5	3.5	2.75	3.5
		Ecart type	0.816497	0.5	1	0.957427	1	0.5	1.5	0.57735	0.57735	0.957427	0.5	0.816497	0.816497	0.57735	0.57735	0.957427	0.57735
		Somme	8	9	10	9	6	13	9	14	14	13	7	8	8	14	14	11	14
M Oumarou	Rickettsiose	M Oumarou	2	2	2	2	1	4	4	4	4	4	2	2	2	4	4	4	4				Rickettsiose	M Oumarou	0.349268	0.397001	0.349268	0.308538	0.216711	0.806762	0.839742	0.877361	0.806762	0.783289	0.0668072	0.397001	0.397001	0.76025	0.691462	0.797672	0.691462
Dr Nguena	Rickettsiose	Dr Nguena	3	3	4	4	3	3	3	3	4	4	3	3	3	4	4	4	4				Rickettsiose	Dr Nguena	0.650732	0.783289	0.877361	0.933193	0.904153	0.193238	0.578743	0.650732	0.806762	0.783289	0.691462	0.783289	0.783289	0.76025	0.691462	0.797672	0.691462
Dr Vaitchafa	Rickettsiose	Dr Vaitchafa	4	3	3	2	2	4	3	2	3	3	3	3	3	3	4	2	4				Rickettsiose	Dr Vaitchafa	0.877361	0.783289	0.650732	0.308538	0.602999	0.806762	0.578743	0.349268	0.193238	0.397001	0.691462	0.783289	0.783289	0.5	0.691462	0.308538	0.691462
M Aboubakar	Rickettsiose	M Aboubakar	1	1	1	2	1	3	1	1	3	2	3	1	1	1	1	1	1				Rickettsiose	M Aboubakar	0.122639	0.0958473	0.122639	0.308538	0.216711	0.193238	0.0821493	0.122639	0.193238	0.0958473	0.691462	0.0958473	0.0958473	0.0786496	0.0668072	0.121673	0.0668072
		moyenne	2.5	2.25	2.5	2.5	1.75	3.5	2.75	2.5	3.5	3.25	2.75	2.25	2.25	3	3.25	2.75	3.25
		Ecart type	1.29099	0.957427	1.29099	1	0.957427	0.57735	1.25831	1.29099	0.57735	0.957427	0.5	0.957427	0.957427	1.41421	1.5	1.5	1.5
		Somme	10	9	10	10	7	14	11	10	14	13	11	9	9	12	13	11	13
Mme Ayoum	Tuberculose Bovin	Mme Ayoum	3	3	3	3	3	1	4	4	4	4	4	3	4	3	3	4	4				Tuberculose Bovin	Mme Ayoum	0.0668072	0.5	0.193238	0.308538	0.691462	0.122639	0.691462	0.691462	0.691462	0.691462	0.691462	0.5	0.691462	0.397001	0.397001	0.691462	0.691462
Dr Nguena	Tuberculose Bovin	Dr Nguena	4	4	4	3	3	3	4	4	4	4	4	4	4	4	4	4	4				Tuberculose Bovin	Dr Nguena	0.691462	0.889664	0.806762	0.308538	0.691462	0.650732	0.691462	0.691462	0.691462	0.691462	0.691462	0.889664	0.691462	0.783289	0.783289	0.691462	0.691462
M Nono	Tuberculose Bovin	M Nono	4	2	3	3	3	4	3	1	3	3	2	2	2	2	2	3	3				Tuberculose Bovin	M Nono	0.691462	0.110336	0.193238	0.308538	0.691462	0.877361	0.0668072	0.0668072	0.0668072	0.0668072	0.0668072	0.110336	0.0668072	0.0958473	0.0958473	0.0668072	0.0668072
Dr Okah	Tuberculose Bovin	Dr Okah	4	3	4	4	2	2	4	4	4	4	4	3	4	4	4	4	4				Tuberculose Bovin	Dr Okah	0.691462	0.5	0.806762	0.933193	0.0668072	0.349268	0.691462	0.691462	0.691462	0.691462	0.691462	0.5	0.691462	0.783289	0.783289	0.691462	0.691462
		moyenne	3.75	3	3.5	3.25	2.75	2.5	3.75	3.25	3.75	3.75	3.5	3	3.5	3.25	3.25	3.75	3.75
		Ecart type	0.5	0.816497	0.57735	0.5	0.5	1.29099	0.5	1.5	0.5	0.5	1	0.816497	1	0.957427	0.957427	0.5	0.5
		Somme	15	12	14	13	11	10	15	13	15	15	14	12	14	13	13	15	15
Mme Ayoum	Dermatose	Mme Ayoum	3	1	3	3	1	3	1	3	3	3	3	1	1	3	3	3	3				Dermatose	Mme Ayoum	0.578743	0.308538	0.578743	0.193238	#NUM!	0.308538	0.216711	0.308538	0.308538	0.691462	#NUM!	0.308538	0.308538	#NUM!	#NUM!	0.193238	0.193238
Mme Ngoula	Dermatose	Mme Ngoula	3	1	3	3	1	4	1	4	3	1	3	1	1	3	3	4	4				Dermatose	Mme Ngoula	0.578743	0.308538	0.578743	0.193238	#NUM!	0.933193	0.216711	0.933193	0.308538	0.0668072	#NUM!	0.308538	0.308538	#NUM!	#NUM!	0.806762	0.806762
M Konlak	Dermatose	M Konlak	4	4	4	4	1	3	2	3	4	3	3	3	3	3	3	3	4				Dermatose	M Konlak	0.839742	0.933193	0.839742	0.806762	#NUM!	0.308538	0.602999	0.308538	0.933193	0.691462	#NUM!	0.933193	0.933193	#NUM!	#NUM!	0.193238	0.806762
M Aboubakar	Dermatose	M Aboubakar	1	1	1	4	1	3	3	3	3	3	3	1	1	3	3	4	3				Dermatose	M Aboubakar	0.0821493	0.308538	0.0821493	0.806762	#NUM!	0.308538	0.904153	0.308538	0.308538	0.691462	#NUM!	0.308538	0.308538	#NUM!	#NUM!	0.806762	0.193238
		moyenne	2.75	1.75	2.75	3.5	1	3.25	1.75	3.25	3.25	2.5	3	1.5	1.5	3	3	3.5	3.5
		Ecart type	1.25831	1.5	1.25831	0.57735	0	0.5	0.957427	0.5	0.5	1	0	1	1	0	0	0.57735	0.57735
		Somme	11	7	11	14	4	13	7	13	13	10	12	6	6	12	12	14	14
Mme Ngoula	Clostridiose	Mme Ngoula	1	1	3	1	3	1	3	3	2	1	1	1	1	3	2	1	4				Clostridiose	Mme Ngoula	0.0958473	0.0958473	0.397001	0.110336	0.193238	0.110336	0.806762	0.5	0.0668072	0.122639	0.0821493	0.121673	0.193238	0.308538	0.0958473	0.202328	0.691462
Dr Mbeti	Clostridiose	Dr Mbeti	3	2	4	2	4	2	2	2	4	2	3	2	1	3	4	1	3				Clostridiose	Dr Mbeti	0.783289	0.397001	0.783289	0.5	0.806762	0.5	0.193238	0.110336	0.691462	0.349268	0.578743	0.308538	0.193238	0.308538	0.783289	0.202328	0.0668072
M Hamadou	Clostridiose	M Hamadou	2	3	2	2	4	3	3	4	4	4	4	4	4	4	4	4	4				Clostridiose	M Hamadou	0.397001	0.783289	0.0958473	0.5	0.806762	0.889664	0.806762	0.889664	0.691462	0.877361	0.839742	0.797672	0.806762	0.933193	0.783289	0.878327	0.691462
Dr Djida	Clostridiose	Dr Djida	3	3	4	3	3	2	2	3	4	3	3	4	4	3	3	3	4				Clostridiose	Dr Djida	0.783289	0.783289	0.783289	0.889664	0.193238	0.5	0.193238	0.5	0.691462	0.650732	0.578743	0.797672	0.806762	0.308538	0.397001	0.691462	0.691462
		moyenne	2.25	2.25	3.25	2	3.5	2	2.5	3	3.5	2.5	2.75	2.75	2.5	3.25	3.25	2.25	3.75
		Ecart type	0.957427	0.957427	0.957427	0.816497	0.57735	0.816497	0.57735	0.816497	1	1.29099	1.25831	1.5	1.73205	0.5	0.957427	1.5	0.5
		Somme	9	9	13	8	14	8	10	12	14	10	11	11	10	13	13	9	15
Dr Godyang L	Listeriose	Dr Godyang L	3	4	3	3	2	4	3	3	3	3	3	3	4	2	2	3	3				Listeriose	Dr Godyang L	0.691462	0.877361	0.806762	0.806762	0.933193	0.783289	0.806762	0.691462	0.308538	0.806762	0.933193	0.889664	0.917851	0.5	0.5	0.933193	0.806762
Dr Lébalé	Listeriose	Dr Lébalé	3	3	3	3	1	4	2	3	4	2	2	2	2	3	3	2	3				Listeriose	Dr Lébalé	0.691462	0.650732	0.806762	0.806762	0.308538	0.783289	0.193238	0.691462	0.933193	0.193238	0.308538	0.5	0.421257	0.889664	0.889664	0.308538	0.806762
Dr Gapelbé	Listeriose	Dr Gapelbé	2	1	2	2	1	3	3	3	3	3	2	2	2	1	1	2	2				Listeriose	Dr Gapelbé	0.0668072	0.122639	0.193238	0.193238	0.308538	0.397001	0.806762	0.691462	0.308538	0.806762	0.308538	0.5	0.421257	0.110336	0.110336	0.308538	0.193238
Dr Bagary	Listeriose	Dr Bagary	3	2	2	2	1	2	2	2	3	2	2	1	1	2	2	2	2				Listeriose	Dr Bagary	0.691462	0.349268	0.193238	0.193238	0.308538	0.0958473	0.193238	0.0668072	0.308538	0.193238	0.308538	0.110336	0.160258	0.5	0.5	0.308538	0.193238
		moyenne	2.75	2.5	2.5	2.5	1.25	3.25	2.5	2.75	3.25	2.5	2.25	2	2.25	2	2	2.25	2.5
		Ecart type	0.5	1.29099	0.57735	0.57735	0.5	0.957427	0.57735	0.5	0.5	0.57735	0.5	0.816497	1.25831	0.816497	0.816497	0.5	0.57735
		Somme	11	10	10	10	5	13	10	11	13	10	9	8	9	8	8	9	10
Dr Nguena	Filariose	Dr Nguena	4	4	4	4	2	4	4	2	4	4	3	4	4	4	4	3	3				Filariose	Dr Nguena	0.783289	0.917851	0.877361	0.933193	0.806762	0.691462	0.76025	0.193238	0.839742	0.691462	#NUM!	0.839742	0.877361	0.889664	0.889664	0.783289	0.806762
M Amalossou	Filariose	M Amalossou	3	1	3	2	2	4	3	3	3	4	3	3	3	3	3	2	3				Filariose	M Amalossou	0.397001	0.160258	0.650732	0.308538	0.806762	0.691462	0.5	0.806762	0.578743	0.691462	#NUM!	0.578743	0.650732	0.5	0.5	0.397001	0.806762
Dr Njaro	Filariose	Dr Njaro	2	2	2	2	1	4	1	2	3	4	3	3	2	3	3	1	2				Filariose	Dr Njaro	0.0958473	0.421257	0.349268	0.308538	0.193238	0.691462	0.0786496	0.193238	0.578743	0.691462	#NUM!	0.578743	0.349268	0.5	0.5	0.0958473	0.193238
Dr Bagary	Filariose	Dr Bagary	4	2	1	2	1	3	4	3	1	3	3	1	1	2	2	3	2				Filariose	Dr Bagary	0.783289	0.421257	0.122639	0.308538	0.193238	0.0668072	0.76025	0.806762	0.0821493	0.0668072	#NUM!	0.0821493	0.122639	0.110336	0.110336	0.783289	0.193238
		moyenne	3.25	2.25	2.5	2.5	1.5	3.75	3	2.5	2.75	3.75	3	2.75	2.5	3	3	2.25	2.5
		Ecart type	0.957427	1.25831	1.29099	1	0.57735	0.5	1.41421	0.57735	1.25831	0.5	0	1.25831	1.29099	0.816497	0.816497	0.957427	0.57735
		Somme	13	9	10	10	6	15	12	10	11	15	12	11	10	12	12	9	10
M Nono	Gales infectueuses	M Nono	1	1	1	1	1	3	1	2	2	1	2	1	1	1	3	1	2				Gales infectueuses	M Nono	0.0821493	0.23975	0.0786496	0.202328	0.308538	0.308538	0.202328	0.0668072	0.110336	0.160258	0.193238	0.193238	0.193238	0.0958473	0.691462	0.0958473	0.5
M Amalossou	Gales infectueuses	M Amalossou	3	1	3	1	1	3	1	3	3	2	3	2	2	2	2	3	2				Gales infectueuses	M Amalossou	0.578743	0.23975	0.5	0.202328	0.308538	0.308538	0.202328	0.691462	0.5	0.421257	0.806762	0.806762	0.806762	0.397001	0.0668072	0.783289	0.5
Mme Rougayatou	Gales infectueuses	Mme Rougayatou	4	4	4	4	2	4	4	3	4	4	3	1	1	3	3	2	1				Gales infectueuses	Mme Rougayatou	0.839742	0.92135	0.76025	0.878327	0.933193	0.933193	0.878327	0.691462	0.889664	0.917851	0.806762	0.193238	0.193238	0.783289	0.691462	0.397001	0.110336
Dr Djida	Gales infectueuses	Dr Djida	3	2	4	3	1	3	3	3	3	2	2	2	2	3	3	3	3				Gales infectueuses	Dr Djida	0.578743	0.5	0.76025	0.691462	0.308538	0.308538	0.691462	0.691462	0.5	0.421257	0.193238	0.806762	0.806762	0.783289	0.691462	0.783289	0.889664
		moyenne	2.75	2	3	2.25	1.25	3.25	2.25	2.75	3	2.25	2.5	1.5	1.5	2.25	2.75	2.25	2
		Ecart type	1.25831	1.41421	1.41421	1.5	0.5	0.5	1.5	0.5	0.816497	1.25831	0.57735	0.57735	0.57735	0.957427	0.5	0.957427	0.816497
		Somme	11	8	12	9	5	13	9	11	12	9	10	6	6	9	11	9	8
M Amalossou	Chlamydiose	M Amalossou	3	1	2	2	1	3	2	3	3	3	3	1	1	3	3	2	2				Chlamydiose	M Amalossou	0.783289	0.308538	0.193238	0.602999	#NUM!	0.193238	0.5	0.806762	0.5	0.691462	0.806762	0.308538	0.308538	0.783289	0.904153	0.691462	0.933193
M Aboubakar	Chlamydiose	M Aboubakar	1	1	3	1	1	4	1	1	3	3	3	2	2	3	1	1	1				Chlamydiose	M Aboubakar	0.0958473	0.308538	0.806762	0.216711	#NUM!	0.806762	0.23975	0.193238	0.5	0.691462	0.806762	0.933193	0.933193	0.783289	0.216711	0.0668072	0.308538
Mme Rougayatou	Chlamydiose	Mme Rougayatou	3	3	3	3	1	4	4	3	4	3	2	1	1	2	2	2	1				Chlamydiose	Mme Rougayatou	0.783289	0.933193	0.806762	0.904153	#NUM!	0.806762	0.92135	0.806762	0.889664	0.691462	0.193238	0.308538	0.308538	0.397001	0.602999	0.691462	0.308538
Dr Bakary	Chlamydiose	Dr Bakary	2	1	2	1	1	3	1	1	2	1	2	1	1	1	1	2	1				Chlamydiose	Dr Bagary	0.397001	0.308538	0.193238	0.216711	#NUM!	0.193238	0.23975	0.193238	0.110336	0.0668072	0.193238	0.308538	0.308538	0.0958473	0.216711	0.691462	0.308538
		moyenne	2.25	1.5	2.5	1.75	1	3.5	2	2	3	2.5	2.5	1.25	1.25	2.25	1.75	1.75	1.25
		Ecart type	0.957427	1	0.57735	0.957427	0	0.57735	1.41421	1.1547	0.816497	1	0.57735	0.5	0.5	0.957427	0.957427	0.5	0.5
		Somme	9	6	10	7	4	14	8	8	12	10	10	5	5	9	7	7	5
Dr Vaitchafa	Giardiose	Dr Vaitchafa	3	2	3	3	1	3	2	3	2	3	3	2	2	3	3	2	3				Giardiose	Dr Vaitchafa	0.650732	0.5	0.650732	0.650732	#NUM!	0.193238	0.806762	0.691462	0.5	0.578743	0.904153	0.691462	0.691462	0.308538	0.308538	0.308538	#NUM!
M Hamadou	Giardiose	M Hamadou	1	1	1	1	1	3	1	2	1	1	1	1	1	4	4	2	3				Giardiose	M Hamadou	0.122639	0.110336	0.122639	0.122639	#NUM!	0.193238	0.193238	0.0668072	0.110336	0.0821493	0.216711	0.0668072	0.0668072	0.933193	0.933193	0.308538	#NUM!
Mme Zang	Giardiose	Mme Zang	4	3	4	4	1	4	1	3	3	4	1	2	2	3	3	4	3				Giardiose	Mme Zang	0.877361	0.889664	0.877361	0.877361	#NUM!	0.806762	0.193238	0.691462	0.889664	0.839742	0.216711	0.691462	0.691462	0.308538	0.308538	0.933193	#NUM!
Dr Lébalé	Giardiose	Dr Lébalé	2	2	2	2	1	4	2	3	2	3	2	2	2	3	3	2	3				Giardiose	Dr Lébalé	0.349268	0.5	0.349268	0.349268	#NUM!	0.806762	0.806762	0.691462	0.5	0.578743	0.602999	0.691462	0.691462	0.308538	0.308538	0.308538	#NUM!
		moyenne	2.5	2	2.5	2.5	1	3.5	1.5	2.75	2	2.75	1.75	1.75	1.75	3.25	3.25	2.5	3
		Ecart type	1.29099	0.816497	1.29099	1.29099	0	0.57735	0.57735	0.5	0.816497	1.25831	0.957427	0.5	0.5	0.5	0.5	1	0
		Somme	10	8	10	10	4	14	6	11	8	11	7	7	7	13	13	10	12
Dr Njaro	Hydatidiose	Dr Njaro	2	2	4	2	1	3	1	3	3	4	3	3	3	3	3	3	2				Hydatidiose	Dr Njaro	0.397001	0.5	0.889664	0.193238	0.308538	0.193238	0.0958473	0.308538	0.397001	0.889664	0.806762	0.783289	0.783289	0.578743	0.578743	0.578743	0.397001
Dr Lébalé	Hydatidiose	Dr Lébalé	3	2	3	2	1	4	2	3	2	3	2	2	2	3	3	4	3				Hydatidiose	Dr Lébalé	0.783289	0.5	0.5	0.193238	0.308538	0.806762	0.397001	0.308538	0.0958473	0.5	0.193238	0.397001	0.397001	0.578743	0.578743	0.839742	0.783289
Dr Okah	Hydatidiose	Dr Okah	3	3	3	3	2	4	3	3	4	2	3	3	3	4	4	3	3				Hydatidiose	Dr Okah	0.783289	0.889664	0.5	0.806762	0.933193	0.806762	0.783289	0.308538	0.783289	0.110336	0.806762	0.783289	0.783289	0.839742	0.839742	0.578743	0.783289
Dr Gapelbé	Hydatidiose	Dr Gapelbé	1	1	2	3	1	3	3	4	4	3	2	1	1	1	1	1	1				Hydatidiose	Dr Gapelbé	0.0958473	0.110336	0.110336	0.806762	0.308538	0.193238	0.783289	0.933193	0.783289	0.5	0.193238	0.0958473	0.0958473	0.0821493	0.0821493	0.0821493	0.0958473
		moyenne	2.25	2	3	2.5	1.25	3.5	2.25	3.25	3.25	3	2.5	2.25	2.25	2.75	2.75	2.75	2.25
		Ecart type	0.957427	0.816497	0.816497	0.57735	0.5	0.57735	0.957427	0.5	0.957427	0.816497	0.57735	0.957427	0.957427	1.25831	1.25831	1.25831	0.957427
		Somme	9	8	12	10	5	14	9	13	13	12	10	9	9	11	11	11	9
M Amalossou	Covid	M Amalossou	3	3	3	3	1	1	3	2	3	4	3	3	3	3	3	3	3				Covid	M Amalossou	0.193238	0.397001	0.5	0.0668072	0.193238	0.193238	0.0668072	0.216711	0.397001	0.691462	0.193238	0.5	0.5	0.691462	0.397001	0.308538	0.308538
Mme Rougayatou	Covid	Mme Rougayatou	4	4	4	4	2	1	4	3	4	4	4	3	3	3	4	3	3				Covid	Mme Rougayatou	0.806762	0.783289	0.889664	0.691462	0.806762	0.193238	0.691462	0.602999	0.783289	0.691462	0.806762	0.5	0.5	0.691462	0.783289	0.308538	0.308538
Dr Mouiché	Covid	Dr Mouiché	4	4	2	4	1	2	4	2	4	4	4	4	4	3	4	4	4				Covid	Dr Mouiché	0.806762	0.783289	0.110336	0.691462	0.193238	0.806762	0.691462	0.216711	0.783289	0.691462	0.806762	0.889664	0.889664	0.691462	0.783289	0.933193	0.933193
Dr Bakary	Covid	Dr Bakary	3	2	3	4	2	2	4	4	2	3	3	2	2	2	2	3	3				Covid	Dr Bagary	0.193238	0.0958473	0.5	0.691462	0.806762	0.806762	0.691462	0.904153	0.0958473	0.0668072	0.193238	0.110336	0.110336	0.0668072	0.0958473	0.308538	0.308538
		moyenne	3.5	3.25	3	3.75	1.5	1.5	3.75	2.75	3.25	3.75	3.5	3	3	2.75	3.25	3.25	3.25
		Ecart type	0.57735	0.957427	0.816497	0.5	0.57735	0.57735	0.5	0.957427	0.957427	0.5	0.57735	0.816497	0.816497	0.5	0.957427	0.5	0.5
		Somme	14	13	12	15	6	6	15	11	13	15	14	12	12	11	13	13	13

## Sheet: FICHE IMPORTANCE Norm
Experts	MALADIES	Experts par maladie	Mortality rate (%)	letality rate (%)	Environmental Persistence	Evolutive character of the pathogen agent	Verif 1	Vaccination	Treatment	surveillance of pathogen agent	Verif 2	Production losses (milk, eggs, growth, meat)	Verif 3	Classification of zoonoses	Disease knowledge in humans	Morbidity rate (%)	Mortality rate (%)	Lethality rate (%)	Verif 4	Proximity of the livestock farm to wildlife and disease reservoirs for example contact with birds and wild or feral animals that searched landfill sites containing contaminated animal products	Proximity of domestic animals and humans to wildlife protected areas and wildlife reservoirs of disease.	Verif 5	Lowered consumption	Impact on animal welfare and biodiversity	Verif 7	EPIDEMIOLOGY-KNOWNLEDGE	CONTROL-PREVENTION	ECONOMY-TRADE	PUBLIC-HEALTH	ENVIRONMENT	SOCIETY	Verif 8			Experts	MALADIES	Experts par maladie	Mortality rate (%)	letality rate (%)	Environmental Persistence	Evolutive character of the pathogen agent	Vaccination	Treatment	surveillance of pathogen agent	Production losses (milk, eggs, growth, meat)	Classification of zoonoses	Disease knowledge in humans	Morbidity rate (%)	Mortality rate (%)
			Importance	Importance	Importance	Importance		Importance	Importance	importance		importance		importance	importance	importance	importance	importance		importance	importance		importance	importance
Mme Faiwé	Paratuberculose	Mme Faiwé	15	8	10	7	40	5	15	10	30	10	10	10	18	10	7	5	50	7	13	20	4	16	20	10	50	15	15	18	12	120				Paratuberculose	Mme Faiwé	0.904153	0.658454	0.308538	0.201457	0.602999	0.610462	0.199635	#NUM!	0.110336	0.854354	0.691462	0.691462
M DAKOLLE	Paratuberculose	M DAKOLLE	5	5	10	20	40	0	13	17	30	10	10	15	15	7	8	5	50	13	7	20	15	5	20	20	35	20	15	13	17	120				Paratuberculose	M DAKOLLE	0.216711	0.207108	0.308538	0.926853	0.216711	0.484017	0.869473	#NUM!	0.5	0.559916	0.0668072	0.878327
Mme Ayoum	Paratuberculose	Mme Ayoum	10	10	10	10	40	10	5	15	30	10	10	20	10	10	5	5	50	15	5	20	15	5	20	20	30	40	10	10	10	120				Paratuberculose	Mme Ayoum	0.602999	0.889664	0.308538	0.378981	0.904153	0.0930057	0.712925	#NUM!	0.889664	0.0874222	0.691462	0.202328
Dr Bagary	Paratuberculose	Dr Bagary	5	5	20	10	40	0	20	10	30	10	10	15	15	10	5	5	50	10	10	20	10	10	20	40	15	15	20	15	15	120				Paratuberculose	Dr Bagary	0.216711	0.207108	0.933193	0.378981	0.216711	0.860379	0.199635	#NUM!	0.5	0.559916	0.691462	0.202328
		moyenne	8.75	7	12.5	11.75	40	3.75	13.25	13	30	10	10	15	14.5	9.25	6.25	5	50	11.25	8.75	20	11	9	20	22.5	32.5	22.5	15	14	13.5
		Ecart type	4.78714	2.44949	5	5.67891	0	4.78714	6.23832	3.55903	0	0	0	4.08248	3.31662	1.5	1.5	0	0	3.5	3.5	0	5.22813	5.22813	0	12.5831	14.4338	11.9024	4.08248	3.3665	3.10913
		Somme	35	28	50	47	160	15	53	52	120	40	40	60	58	37	25	20	200	45	35	80	44	36	80	90	130	90	60	56	54
Mme Faiwé	Grippe Aviaire	Mme Faiwé	8	15	10	7	40	5	5	20	30	10	10	15	15	10	5	5	50	15	5	20	15	5	20	40	30	10	15	10	15	120				Grippe Aviaire	Mme Faiwé	0.110336	0.85783	0.522152	0.0911108	0.933193	0.933193	0.0668072	#NUM!	0.889664	0.933193	0.308538	0.110336
Dr Godyang L	Grippe Aviaire	Dr Godyang L	10	5	15	10	40	0	0	30	30	10	10	10	10	10	10	10	50	10	10	20	10	10	20	10	10	40	20	10	30	120				Grippe Aviaire	Dr Godyang L	0.5	0.0953459	0.878327	0.548261	0.308538	0.308538	0.691462	#NUM!	0.5	0.308538	0.308538	0.5
Dr Lébalé	Grippe Aviaire	Dr Lébalé	10	10	10	10	40	0	0	30	30	10	10	5	10	15	15	5	50	10	10	20	10	10	20	10	25	30	30	20	5	120				Grippe Aviaire	Dr Lébalé	0.5	0.452654	0.522152	0.548261	0.308538	0.308538	0.691462	#NUM!	0.110336	0.308538	0.933193	0.889664
Dr Mouiché	Grippe Aviaire	Dr Mouiché	12	12	4	12	40	0	0	30	30	10	10	10	10	10	10	10	50	15	5	20	15	5	20	30	20	10	40	10	10	120				Grippe Aviaire	Dr Mouiché	0.889664	0.639407	0.100664	0.862454	0.308538	0.308538	0.691462	#NUM!	0.5	0.308538	0.308538	0.5
		Moyenne	10	10.5	9.75	9.75	40	1.25	1.25	27.5	30	10	10	10	11.25	11.25	10	7.5	50	12.5	7.5	20	12.5	7.5	20	22.5	21.25	22.5	26.25	12.5	15
		ecartt ype	1.63299	4.20317	4.5	2.06155	0	2.5	2.5	5	0	0	0	4.08248	2.5	2.5	4.08248	2.88675	0	2.88675	2.88675	0	2.88675	2.88675	0	15	8.53913	15	11.0868	5	10.8012
		somme	40	42	39	39	160	5	5	110	120	40	40	40	45	45	40	30	200	50	30	80	50	30	80	90	85	90	105	50	60
Mme Faiwé	Aspergillose	Mme Faiwé	17	10	8	5	40	5	20	5	30	10	10	15	5	20	5	5	50	5	15	20	10	10	20	40	30	10	15	10	15	120				Aspergillose	Mme Faiwé	0.92135	0.691462	0.182886	0.193238	0.691462	0.378981	0.559916	#NUM!	0.5	0.0958473	0.917851	0.308538
Dr Mbeti	Aspergillose	Dr Mbeti	7	10	13	10	40	5	17	8	30	10	10	20	15	5	5	5	50	10	10	20	5	15	20	30	20	25	15	15	15	120				Aspergillose	Dr Mbeti	0.172889	0.691462	0.518983	0.806762	0.691462	0.201457	0.854354	#NUM!	0.889664	0.783289	0.160258	0.308538
Dr Njaro	Aspergillose	Dr Njaro	10	5	20	5	40	0	30	0	30	10	10	10	10	10	10	10	50	10	10	20	15	5	20	20	25	5	50	10	10	120				Aspergillose	Dr Njaro	0.406832	0.0668072	0.916273	0.193238	0.0668072	0.926853	0.0874222	#NUM!	0.110336	0.397001	0.421257	0.933193
Mme Zang	Aspergillose	Mme Zang	10	10	10	10	40	5	20	5	30	10	10	15	15	10	5	5	50	15	5	20	15	5	20	30	10	25	25	20	10	120				Aspergillose	Mme Zang	0.406832	0.691462	0.300274	0.806762	0.691462	0.378981	0.559916	#NUM!	0.5	0.783289	0.421257	0.308538
		moyenne	11	8.75	12.75	7.5	40	3.75	21.75	4.5	30	10	10	15	11.25	11.25	6.25	6.25	50	10	10	20	11.25	8.75	20	30	21.25	16.25	26.25	13.75	12.5
		Ecart type	4.24264	2.5	5.25198	2.88675	0	2.5	5.67891	3.31662	0	0	0	4.08248	4.78714	6.29153	2.5	2.5	0	4.08248	4.08248	0	4.78714	4.78714	0	8.16497	8.53913	10.3078	16.5202	4.78714	2.88675
		Somme	44	35	51	30	160	15	87	18	120	40	40	60	45	45	25	25	200	40	40	80	45	35	80	120	85	65	105	55	50
Mme Faiwé	Oesophagostomose	Mme Faiwé	17	10	8	5	40	5	20	5	30	10	10	15	5	20	5	5	50	5	15	20	10	10	20	40	30	10	15	10	15	120				Oesophagostomose	Mme Faiwé	0.850504	0.770536	0.23009	0.193238	0.5	0.889664	0.110336	#NUM!	0.5	0.193238	0.917851	0.216711
Mme Ngoula	Oesophagostomose	Mme Ngoula	15	5	10	10	40	10	10	10	30	10	10	15	10	10	5	10	50	10	10	20	10	10	20	20	20	30	30	10	10	120				Oesophagostomose	Mme Ngoula	0.726178	0.0845	0.355962	0.806762	0.889664	0.110336	0.5	#NUM!	0.5	0.806762	0.421257	0.216711
Dr Mbeti	Oesophagostomose	Dr Mbeti	7	8	20	5	40	5	15	10	30	10	10	20	5	5	15	5	50	10	10	20	15	5	20	30	25	30	10	5	20	120				Oesophagostomose	Dr Mbeti	0.1255	0.45787	0.930175	0.193238	0.5	0.5	0.5	#NUM!	0.889664	0.193238	0.160258	0.904153
Dr Lébalé	Oesophagostomose	Dr Lébalé	10	10	10	10	40	0	15	15	30	10	10	10	10	10	10	10	50	10	10	20	10	10	20	20	20	20	20	20	20	120				Oesophagostomose	Dr Lébalé	0.311371	0.770536	0.355962	0.806762	0.110336	0.5	0.889664	#NUM!	0.110336	0.806762	0.421257	0.602999
		moyenne	12.25	8.25	12	7.5	40	5	15	10	30	10	10	15	7.5	11.25	8.75	7.5	50	8.75	11.25	20	11.25	8.75	20	27.5	23.75	22.5	18.75	11.25	16.25
		Ecart type	4.57347	2.36291	5.41603	2.88675	0	4.08248	4.08248	4.08248	0	0	0	4.08248	2.88675	6.29153	4.78714	2.88675	0	2.5	2.5	0	2.5	2.5	0	9.57427	4.78714	9.57427	8.53913	6.29153	4.78714
		Somme	49	33	48	30	160	20	60	40	120	40	40	60	30	45	35	30	200	35	45	80	45	35	80	110	95	90	75	45	65
M DAKOLLE	Salmonellose	M DAKOLLE	12	15	10	3	40	0	13	17	30	10	10	15	15	7	8	5	50	13	7	20	15	5	20	15	35	25	15	10	20	120				Salmonellose	M DAKOLLE	0.521134	0.904153	0.0668072	0.178541	0.110336	0.431546	0.872192	#NUM!	0.783289	0.889664	0.145646	0.33612
Dr Nguena	Salmonellose	Dr Nguena	5	10	15	10	40	10	10	10	30	10	10	10	10	10	10	10	50	10	10	20	10	10	20	30	45	5	20	15	5	120				Salmonellose	Dr Nguena	0.0762155	0.602999	0.691462	0.922671	0.889664	0.194288	0.402402	#NUM!	0.397001	0.5	0.440084	0.45407
Mme Zang	Salmonellose	Mme Zang	15	5	15	5	40	5	12	13	30	10	10	15	10	15	5	5	50	15	5	20	15	5	20	30	5	25	30	10	20	120				Salmonellose	Mme Zang	0.754588	0.216711	0.691462	0.400843	0.5	0.343709	0.635324	#NUM!	0.783289	0.5	0.912578	0.188182
Dr Gapelbé	Salmonellose	Dr Gapelbé	15	5	15	5	40	5	20	5	30	10	10	5	5	10	20	10	50	5	15	20	12	8	20	15	30	5	40	15	15	120				Salmonellose	Dr Gapelbé	0.754588	0.216711	0.691462	0.400843	0.5	0.924641	0.108291	#NUM!	0.0958473	0.110336	0.440084	0.922643
		moyenne	11.75	8.75	13.75	5.75	40	5	13.75	11.25	30	10	10	11.25	10	10.5	10.75	7.5	50	10.75	9.25	20	13	7	20	22.5	28.75	15	26.25	12.5	15
		Ecart type	4.71699	4.78714	2.5	2.98608	0	4.08248	4.34933	5.058	0	0	0	4.78714	4.08248	3.31662	6.5	2.88675	0	4.34933	4.34933	0	2.44949	2.44949	0	8.66025	17.0171	11.547	11.0868	2.88675	7.07107
		Somme	47	35	55	23	160	20	55	45	120	40	40	45	40	42	43	30	200	43	37	80	52	28	80	90	115	60	105	50	60
M DAKOLLE	Streptococose	M DAKOLLE	25	8	4	3	40	0	13	17	30	10	10	15	15	7	8	5	50	13	7	20	15	5	20	25	35	20	15	15	10	120				Streptococose	M DAKOLLE	0.92135	0.45787	0.0902998	0.178541	0.216711	0.178541	0.844978	#NUM!	0.691462	#NUM!	0.201457	0.908889
Mme Ayoum	Streptococose	Mme Ayoum	10	10	10	10	40	10	15	5	30	10	10	10	15	20	3	2	50	18	2	20	15	5	20	20	20	20	20	20	20	120				Streptococose	Mme Ayoum	0.23975	0.770536	0.424156	0.922671	0.904153	0.400843	0.195182	#NUM!	0.0668072	#NUM!	0.926853	0.137546
Dr Vaitchafa	Streptococose	Dr Vaitchafa	10	10	15	5	40	5	20	5	30	10	10	15	15	10	5	5	50	10	10	20	10	10	20	25	30	10	30	15	10	120				Streptococose	Dr Vaitchafa	0.23975	0.770536	0.777892	0.400843	0.602999	0.922671	0.195182	#NUM!	0.691462	#NUM!	0.378981	0.451739
M Youssouf	Streptococose	M Youssouf	15	5	15	5	40	0	15	15	30	10	10	15	15	10	5	5	50	5	15	20	15	5	20	20	20	15	30	15	20	120				Streptococose	M Youssouf	0.5	0.0845	0.777892	0.400843	0.216711	0.400843	0.758904	#NUM!	0.691462	#NUM!	0.378981	0.451739
		moyenne	15	8.25	11	5.75	40	3.75	15.75	10.5	30	10	10	13.75	15	11.75	5.25	4.25	50	11.5	8.5	20	13.75	6.25	20	22.5	26.25	16.25	23.75	16.25	15
		Ecart type	7.07107	2.36291	5.22813	2.98608	0	4.78714	2.98608	6.40312	0	0	0	2.5	0	5.67891	2.06155	1.5	0	5.44671	5.44671	0	2.5	2.5	0	2.88675	7.5	4.78714	7.5	2.5	5.7735
		Somme	60	33	44	23	160	15	63	42	120	40	40	55	60	47	21	17	200	46	34	80	55	25	80	90	105	65	95	65	60
M DAKOLLE	Anthrax	M DAKOLLE	3	8	20	9	40	20	4	6	30	10	10	15	15	7	8	5	50	13	7	20	15	5	20	15	40	30	15	10	10	120				Anthrax	M DAKOLLE	0.14217	0.19613	0.871069	0.643294	0.783289	0.23009	0.276178	#NUM!	0.806762	0.691462	0.639407	0.178541
Dr POUEME	Anthrax	Dr POUEME	5	20	10	5	40	20	5	5	30	10	10	15	15	0	15	5	50	10	10	20	15	5	20	30	50	5	10	20	5	120				Anthrax	Dr POUEME	0.275992	0.923048	0.371272	0.209543	0.783289	0.355962	0.241254	#NUM!	0.806762	0.691462	0.0953459	0.922671
Dr Nguena	Anthrax	Dr Nguena	10	10	15	5	40	10	10	10	30	10	10	10	15	5	10	10	50	7	13	20	10	10	20	20	50	10	20	15	5	120				Anthrax	Dr Nguena	0.724008	0.317289	0.655968	0.209543	0.397001	0.930175	0.435628	#NUM!	0.193238	0.691462	0.452654	0.400843
Dr Mouiché	Anthrax	Dr Mouiché	12	12	4	12	40	0	5	25	30	10	10	10	10	10	10	10	50	15	5	20	15	5	20	30	20	10	40	10	10	120				Anthrax	Dr Mouiché	0.85783	0.462134	0.114207	0.89412	0.0958473	0.355962	0.927659	#NUM!	0.193238	0.0668072	0.85783	0.400843
		moyenne	7.5	12.5	12.25	7.75	40	12.5	6	11.5	30	10	10	12.5	13.75	5.5	10.75	7.5	50	11.25	8.75	20	13.75	6.25	20	23.75	40	13.75	21.25	13.75	7.5
		Ecart type	4.20317	5.25991	6.84957	3.40343	0	9.57427	2.70801	9.25563	0	0	0	2.88675	2.5	4.20317	2.98608	2.88675	0	3.5	3.5	0	2.5	2.5	0	7.5	14.1421	11.0868	13.1498	4.78714	2.88675
		Somme	30	50	49	31	160	50	24	46	120	40	40	50	55	22	43	30	200	45	35	80	55	25	80	95	160	55	85	55	30
Dr POUEME	Brucellose	Dr POUEME	15	5	10	10	40	10	5	15	30	10	10	20	15	5	5	5	50	10	10	20	15	5	20	30	50	10	10	10	10	120				Brucellose	Dr POUEME	0.811818	0.372426	0.440084	0.264306	0.933193	0.0786496	0.806762	#NUM!	0.441809	0.889664	0.308538	0.308538
Mme Rougayatou	Brucellose	Mme Rougayatou	0	0	20	20	40	0	20	10	30	10	10	30	5	5	5	5	50	10	10	20	5	15	20	20	50	30	10	5	5	120				Brucellose	Mme Rougayatou	0.0773569	0.104694	0.912578	0.929259	0.308538	0.76025	0.193238	#NUM!	0.847246	0.110336	0.308538	0.308538
Dr Okah	Brucellose	Dr Okah	10	10	10	10	40	0	20	10	30	10	10	25	10	5	5	5	50	10	10	20	5	15	20	30	25	30	25	5	5	120				Brucellose	Dr Okah	0.54593	0.727204	0.440084	0.264306	0.308538	0.76025	0.193238	#NUM!	0.669725	0.5	0.308538	0.308538
Dr Mouiiché	Brucellose	Dr Mouiiché	12	12	4	12	40	0	15	15	30	10	10	10	10	10	10	10	50	15	5	20	5	15	20	30	20	10	40	10	10	120				Brucellose	Dr Mouiiché	0.66388	0.835543	0.145646	0.416817	0.308538	0.5	0.806762	#NUM!	0.0938414	0.5	0.933193	0.933193
		moyenne	9.25	6.75	11	13	40	2.5	15	12.5	30	10	10	21.25	10	6.25	6.25	6.25	50	11.25	8.75	20	7.5	12.5	20	27.5	36.25	20	21.25	7.5	7.5
		Ecart type	6.5	5.37742	6.63325	4.76095	0	5	7.07107	2.88675	0	0	0	8.53913	4.08248	2.5	2.5	2.5	0	2.5	2.5	0	5	5	0	5	16.0078	11.547	14.3614	2.88675	2.88675
		Somme	37	27	44	52	160	10	60	50	120	40	40	85	40	25	25	25	200	45	35	80	30	50	80	110	145	80	85	30	30
Dr POUEME	Mammites infectieuse	Dr POUEME	20	5	10	5	40	5	20	5	30	10	10	5	20	10	5	10	50	10	10	20	15	5	20	30	50	10	15	10	5	120				Mammites infectieuse	Dr POUEME	0.877361	0.308538	0.0958473	0.5	0.421257	0.904153	0.193238	#NUM!	0.152754	0.783289	0.806762	0.308538
Dr Mbeti	Mammites infectieuse	Dr Mbeti	5	5	20	10	40	15	10	5	30	10	10	25	10	5	5	5	50	8	12	20	12	8	20	30	20	30	10	10	20	120				Mammites infectieuse	Dr Mbeti	0.122639	0.308538	0.783289	0.889664	0.917851	0.216711	0.193238	#NUM!	0.906159	0.0958473	0.193238	0.308538
Dr Vaitchafa	Mammites infectieuse	Dr Vaitchafa	15	5	20	0	40	5	10	15	30	10	10	15	20	5	5	5	50	10	10	20	15	5	20	20	30	15	20	20	15	120				Mammites infectieuse	Dr Vaitchafa	0.650732	0.308538	0.783289	0.110336	0.421257	0.216711	0.806762	#NUM!	0.558191	0.783289	0.193238	0.308538
Dr Djida	Mammites infectieuse	Dr Djida	10	10	15	5	40	0	15	15	30	10	10	10	15	10	10	5	50	15	5	20	15	5	20	25	20	20	25	10	20	120				Mammites infectieuse	Dr Djida	0.349268	0.933193	0.397001	0.5	0.160258	0.602999	0.806762	#NUM!	0.330275	0.397001	0.806762	0.933193
		moyenne	12.5	6.25	16.25	5	40	6.25	13.75	10	30	10	10	13.75	16.25	7.5	6.25	6.25	50	10.75	9.25	20	14.25	5.75	20	26.25	30	18.75	17.5	12.5	15
		Ecart type	6.45497	2.5	4.78714	4.08248	0	6.29153	4.78714	5.7735	0	0	0	8.53913	4.78714	2.88675	2.5	2.5	0	2.98608	2.98608	0	1.5	1.5	0	4.78714	14.1421	8.53913	6.45497	5	7.07107
		Somme	50	25	65	20	160	25	55	40	120	40	40	55	65	30	25	25	200	43	37	80	57	23	80	105	120	75	70	50	60
Dr POUEME	Rage	Dr POUEME	10	15	10	5	40	20	0	10	30	10	10	15	10	0	20	5	50	10	10	20	20	0	20	30	60	5	10	10	5	120				Rage	Dr POUEME	0.308538	0.602999	0.578743	0.5	0.691462	#NUM!	0.308538	#NUM!	0.783289	0.308538	0.308538	0.691462
M Amalossou	Rage	M Amalossou	10	10	15	5	40	20	0	10	30	10	10	10	10	0	20	10	50	10	10	20	10	10	20	15	40	15	30	10	10	120				Rage	M Amalossou	0.308538	0.216711	0.839742	0.5	0.691462	#NUM!	0.308538	#NUM!	0.397001	0.308538	0.308538	0.691462
M Aboubakar	Rage	M Aboubakar	10	10	10	10	40	15	0	15	30	10	10	5	10	5	20	10	50	10	10	20	10	10	20	40	10	10	40	10	10	120				Rage	M Aboubakar	0.308538	0.216711	0.578743	0.889664	0.0668072	#NUM!	0.933193	#NUM!	0.0958473	0.308538	0.933193	0.691462
Mme Rougayatou	Rage	Mme Rougayatou	20	20	0	0	40	20	0	10	30	10	10	15	15	0	10	10	50	15	5	20	15	5	20	30	30	15	25	15	5	120				Rage	Mme Rougayatou	0.933193	0.904153	0.0821493	0.110336	0.691462	#NUM!	0.308538	#NUM!	0.783289	0.933193	0.308538	0.0668072
		moyenne	12.5	13.75	8.75	5	40	18.75	0	11.25	30	10	10	11.25	11.25	1.25	17.5	8.75	50	11.25	8.75	20	13.75	6.25	20	28.75	35	11.25	26.25	11.25	7.5	120
		Ecart type	5	4.78714	6.29153	4.08248	0	2.5	0	2.5	0	0	0	4.78714	2.5	2.5	5	2.5	0	2.5	2.5	0	4.78714	4.78714	0	10.3078	20.8167	4.78714	12.5	2.5	2.88675
		Somme	50	55	35	20	160	75	0	45	120	40	40	45	45	5	70	35	200	45	35	80	55	25	80	115	140	45	105	45	30
Dr POUEME	Herpès Simplex	Dr POUEME	5	5	20	10	40	5	20	5	30	10	10	5	15	20	5	5	50	10	10	20	15	5	20	30	50	10	10	10	10	120				Herpès Simplex	Dr POUEME	0.199635	0.199635	0.919282	0.27828	0.602999	0.889664	0.0958473	#NUM!	0.0773288	0.933193	0.933193	0.0845
Mme Ayoum	Herpès Simplex	Mme Ayoum	10	10	10	10	40	10	10	10	30	10	10	10	10	10	10	10	50	10	10	20	10	10	20	20	20	20	20	20	20	120				Herpès Simplex	Mme Ayoum	0.712925	0.712925	0.513622	0.27828	0.904153	0.110336	0.397001	#NUM!	0.599157	0.308538	0.308538	0.770536
M Konlak	Herpès Simplex	M Konlak	5	5	5	25	40	0	15	15	30	10	10	12	10	10	8	10	50	10	10	20	8	12	20	40	30	15	15	10	10	120				Herpès Simplex	M Konlak	0.199635	0.199635	0.258201	0.931517	0.216711	0.5	0.783289	#NUM!	0.821459	0.308538	0.308538	0.45787
Dr Mouiché	Herpès Simplex	Dr Mouiché	12	12	4	12	40	0	15	15	30	10	10	10	10	10	10	10	50	5	15	20	10	10	10	30	20	10	40	10	10	120				Herpès Simplex	Dr Mouiché	0.869473	0.869473	0.216077	0.377797	0.216711	0.5	0.783289	#NUM!	0.599157	0.308538	0.308538	0.770536
		moyenne	8	8	9.75	14.25	40	3.75	15	11.25	30	10	10	9.25	11.25	12.5	8.25	8.75	50	8.75	11.25	20	10.75	9.25	17.5	30	30	13.75	21.25	12.5	12.5
		Ecart type	3.55903	3.55903	7.32006	7.22842	0	4.78714	4.08248	4.78714	0	0	0	2.98608	2.5	5	2.36291	2.5	0	2.5	2.5	0	2.98608	2.98608	5	8.16497	14.1421	4.78714	13.1498	5	5
		Somme	32	32	39	57	160	15	60	45	120	40	40	37	45	50	33	35	200	35	45	80	43	37	70	120	120	55	85	50	50
Dr POUEME	Cryptosporidiose	Dr POUEME	10	5	20	5	40	5	15	10	30	10	10	5	15	20	5	5	50	10	10	20	10	10	20	30	50	10	15	5	10	120				Cryptosporidiose	Dr POUEME	0.691462	0.0698247	0.933193	0.151742	0.806762	0.23975	0.691462	#NUM!	0.193238	0.889664	0.933193	0.193238
Mme Ngoula	Cryptosporidiose	Mme Ngoula	10	10	10	10	40	5	15	10	30	10	10	10	10	10	10	10	50	10	10	20	10	10	20	30	30	10	10	20	20	120				Cryptosporidiose	Mme Ngoula	0.691462	0.644038	0.308538	0.431916	0.806762	0.23975	0.691462	#NUM!	0.386415	0.5	0.308538	0.806762
Dr Njaro	Cryptosporidiose	Dr Njaro	10	10	10	10	40	0	30	0	30	10	10	10	10	10	10	10	50	10	10	20	10	10	20	25	25	20	25	15	10	120				Cryptosporidiose	Dr Njaro	0.691462	0.644038	0.308538	0.431916	0.193238	0.92135	0.0668072	#NUM!	0.386415	0.5	0.308538	0.806762
Dr Okah	Cryptosporidiose	Dr Okah	9	11	10	19	49	0	20	10	30	10	10	25	5	10	5	5	5	12	8	20	8	12	20	25	25	30	30	5	5	120				Cryptosporidiose	Dr Okah	0.0668072	0.76991	0.308538	0.914967	0.193238	0.5	0.691462	#NUM!	0.925543	0.110336	0.308538	0.193238
		moyenne	9.75	9	12.5	11	42.25	2.5	20	7.5	30	10	10	12.5	10	12.5	7.5	7.5	38.75	10.5	9.5	20	9.5	10.5	20	27.5	32.5	17.5	20	11.25	11.25
		Ecart type	0.5	2.70801	5	5.83095	4.5	2.88675	7.07107	5	0	0	0	8.66025	4.08248	5	2.88675	2.88675	22.5	1	1	0	1	1	0	2.88675	11.9024	9.57427	9.12871	7.5	6.29153
		Somme	39	36	50	44	169	10	80	30	120	40	40	50	40	50	30	30	155	42	38	80	38	42	80	110	130	70	80	45	45
M Oumarou	Cysticercose	M Oumarou	10	20	5	5	40	5	20	5	30	10	10	5	5	10	25	5	50	8	12	20	12	8	20	30	30	10	25	10	15	120				Cysticercose	M Oumarou	0.602999	0.878327	0.216711	0.308538	0.933193	0.806762	0.0958473	#NUM!	0.121673	0.193238	0.308538	0.933193
M Hamadou	Cysticercose	M Hamadou	5	5	15	15	40	0	15	15	30	10	10	20	10	10	5	5	50	10	10	20	15	5	20	20	35	20	25	10	10	120				Cysticercose	M Hamadou	0.216711	0.202328	0.602999	0.933193	0.308538	0.193238	0.783289	#NUM!	0.797672	0.806762	0.308538	0.308538
Dr Okah	Cysticercose	Dr Okah	15	15	5	5	40	0	20	10	30	10	10	20	5	10	5	10	50	5	15	20	10	10	20	25	25	30	30	5	5	120				Cysticercose	Dr Okah	0.904153	0.691462	0.216711	0.308538	0.308538	0.806762	0.397001	#NUM!	0.797672	0.193238	0.308538	0.308538
Dr Gapelbé	Cysticercose	Dr Gapelbé	5	5	25	5	40	0	15	15	30	10	10	10	10	20	5	5	50	10	10	20	5	15		10	15	10	40	15	30	120				Cysticercose	Dr Gapelbé	0.216711	0.202328	0.904153	0.308538	0.308538	0.193238	0.783289	#NUM!	0.308538	0.806762	0.933193	0.308538
		moyenne	8.75	11.25	12.5	7.5	40	1.25	17.5	11.25	30	10	10	13.75	7.5	12.5	10	6.25	50	8.25	11.75	20	10.5	9.5	20	21.25	26.25	17.5	30	10	15
		Ecart type	4.78714	7.5	9.57427	5	0	2.5	2.88675	4.78714	0	0	0	7.5	2.88675	5	10	2.5	0	2.36291	2.36291	0	4.20317	4.20317	0	8.53913	8.53913	9.57427	7.07107	4.08248	10.8012
		Somme	35	45	50	30	160	5	70	45	120	40	40	55	30	50	40	25	200	33	47	80	42	38	60	85	105	70	120	40	60
M Oumarou	Echinococose	M Oumarou	10	20	5	5	40	5	20	5	30	10	10	5	5	10	25	5	50	8	12	20	12	8	20	30	30	10	25	10	15	120				Echinococose	M Oumarou	0.806762	0.917851	0.193238	0.0958473	0.933193	0.933193	0.0668072	#NUM!	0.160258	0.0668072	#NUM!	0.925543
Dr Godyang L	Echinococose	Dr Godyang L	10	10	5	15	40	0	15	15	30	10	10	10	10	10	10	10	50	10	10	20	10	10	20	20	30	20	10	20	20	120				Echinococose	Dr Godyang L	0.806762	0.421257	0.193238	0.783289	0.308538	0.308538	0.691462	#NUM!	0.421257	0.691462	#NUM!	0.386415
M Oumarou	Echinococose	M Oumarou	5	5	15	15	40	0	15	15	30	10	10	20	10	10	5	5	50	10	10	20	15	5	20	20	35	20	25	10	10	120				Echinococose	M Oumarou	0.193238	0.160258	0.806762	0.783289	0.308538	0.308538	0.691462	#NUM!	0.917851	0.691462	#NUM!	0.193238
Dr Lébalé	Echinococose	Dr Lébalé	5	10	15	10	40	0	15	15	30	10	10	10	10	10	10	10	50	10	10	20	10	10	20	20	20	20	20	20	20	120				Echinococose	Dr Lébalé	0.193238	0.421257	0.806762	0.397001	0.308538	0.308538	0.691462	#NUM!	0.421257	0.691462	#NUM!	0.386415
		moyenne	7.5	11.25	10	11.25	40	1.25	16.25	12.5	30	10	10	11.25	8.75	10	12.5	7.5	50	9.5	10.5	20	11.75	8.25	20	22.5	28.75	17.5	20	15	16.25
		Ecart type	2.88675	6.29153	5.7735	4.78714	0	2.5	2.5	5	0	0	0	6.29153	2.5	0	8.66025	2.88675	0	1	1	0	2.36291	2.36291	0	5	6.29153	5	7.07107	5.7735	4.78714
		Somme	30	45	40	45	160	5	65	50	120	40	40	45	35	40	50	30	200	38	42	80	47	33	80	90	115	70	80	60	65
M Oumarou	Toxocarose	M Oumarou	10	20	5	5	40	5	20	5	30	10	10	5	5	10	25	5	50	8	12	20	12	8	20	30	30	10	25	10	15	120				Toxocarose	M Oumarou	0.599157	0.929259	0.258201	0.199635	0.806762	0.421257	0.421257	#NUM!	0.0668072	0.0668072	0.308538	0.925543
Dr Nguena	Toxocarose	Dr Nguena	5	10	20	5	40	5	20	5	30	10	10	10	10	15	5	10	50	10	10	20	10	10	20	30	45	10	20	10	5	120				Toxocarose	Dr Nguena	0.0773288	0.264306	0.919282	0.199635	0.806762	0.421257	0.421257	#NUM!	0.691462	0.691462	0.933193	0.193238
Dr Njaro	Toxocarose	Dr Njaro	10	10	10	10	40	0	30	0	30	10	10	10	10	10	10	10	50	10	10	20	15	5	20	20	25	5	50	10	10	120				Toxocarose	Dr Njaro	0.599157	0.264306	0.513622	0.712925	0.193238	0.917851	0.160258	#NUM!	0.691462	0.691462	0.308538	0.386415
Dr Mouiché	Toxocarose	Dr Mouiché	12	12	4	12	40	0	15	15	30	10	10	10	10	10	10	10	50	15	5	20	5	15	20	30	20	10	40	10	10	120				Toxocarose	Dr Mouiché	0.821459	0.416817	0.216077	0.869473	0.193238	0.160258	0.917851	#NUM!	0.691462	0.691462	0.308538	0.386415
		moyenne	9.25	13	9.75	8	40	2.5	21.25	6.25	30	10	10	8.75	8.75	11.25	12.5	8.75	50	10.75	9.25	20	10.5	9.5	20	27.5	30	8.75	33.75	10	10
		Ecart type	2.98608	4.76095	7.32006	3.55903	0	2.88675	6.29153	6.29153	0	0	0	2.5	2.5	2.5	8.66025	2.5	0	2.98608	2.98608	0	4.20317	4.20317	0	5	10.8012	2.5	13.7689	0	4.08248
		Somme	37	52	39	32	160	10	85	25	120	40	40	35	35	45	50	35	200	43	37	80	42	38	80	110	120	35	135	40	40
M Oumarou	Influenza Suidés	M Oumarou	10	20	5	5	40	5	20	5	30	10	10	5	5	10	25	5	50	8	12	20	12	8	20	30	30	10	25	10	15	120				Influenza Suidés	M Oumarou	0.193238	0.904153	0.193238	0.308538	0.806762	0.421257	0.397001	#NUM!	0.0668072	0.0668072	0.308538	0.925543
Dr Godyang L	Influenza Suidés	Dr Godyang L	10	10	10	10	40	5	15	10	30	10	10	10	10	20	5	5	50	10	10	20	5	15	20	20	20	20	20	20	20	120				Influenza Suidés	Dr Godyang L	0.193238	0.216711	0.806762	0.933193	0.806762	0.160258	0.783289	#NUM!	0.691462	0.691462	0.933193	0.193238
M Hamadou	Influenza Suidés	M Hamadou	15	15	5	5	40	0	30	0	30	10	10	10	10	10	10	10	50	10	10	20	15	5	20	25	35	15	15	25	5	120				Influenza Suidés	M Hamadou	0.806762	0.602999	0.193238	0.308538	0.193238	0.917851	0.0958473	#NUM!	0.691462	0.691462	0.308538	0.386415
Dr Djida	Influenza Suidés	Dr Djida	15	10	10	5	40	0	20	10	30	10	10	10	10	10	10	10	50	10	10	20	10	10	20	20	20	20	20	20	20	120				Influenza Suidés	Dr Djida	0.806762	0.216711	0.806762	0.308538	0.193238	0.421257	0.783289	#NUM!	0.691462	0.691462	0.308538	0.386415
		moyenne	12.5	13.75	7.5	6.25	40	2.5	21.25	6.25	30	10	10	8.75	8.75	12.5	12.5	7.5	50	9.5	10.5	20	10.5	9.5	20	23.75	26.25	16.25	20	18.75	15
		Ecart type	2.88675	4.78714	2.88675	2.5	0	2.88675	6.29153	4.78714	0	0	0	2.5	2.5	5	8.66025	2.88675	0	1	1	0	4.20317	4.20317	0	4.78714	7.5	4.78714	4.08248	6.29153	7.07107
		Somme	50	55	30	25	160	10	85	25	120	40	40	35	35	50	50	30	200	38	42	80	42	38	80	95	105	65	80	75	60
M Oumarou	Rickettsiose	M Oumarou	10	20	5	5	40	5	20	5	30	10	10	5	5	10	25	5	50	8	12	20	12	8	20	30	30	10	25	10	15	120				Rickettsiose	M Oumarou	0.602999	0.917851	0.160258	0.216711	0.5	0.691462	0.193238	#NUM!	0.0668072	0.160258	0.691462	0.925543
Dr Nguena	Rickettsiose	Dr Nguena	5	10	10	15	40	10	10	10	30	10	10	10	10	5	10	15	50	8	12	20	10	10	20	30	40	15	15	15	5	120				Rickettsiose	Dr Nguena	0.216711	0.421257	0.421257	0.904153	0.889664	0.0668072	0.806762	#NUM!	0.691462	0.421257	0.0668072	0.386415
Dr Vaitchafa	Rickettsiose	Dr Vaitchafa	15	10	10	5	40	5	20	5	30	10	10	10	10	10	10	10	50	8	12	20	5	15	20	25	30	15	25	15	10	120				Rickettsiose	Dr Vaitchafa	0.904153	0.421257	0.421257	0.216711	0.5	0.691462	0.193238	#NUM!	0.691462	0.421257	0.691462	0.386415
M Aboubakar	Rickettsiose	M Aboubakar	5	5	20	10	40	0	20	10	30	10	10	10	20	10	5	5	50	10	10	20	10	10	20	20	20	20	20	20	20	120				Rickettsiose	M Aboubakar	0.216711	0.160258	0.917851	0.602999	0.110336	0.691462	0.806762	#NUM!	0.691462	0.917851	0.691462	0.193238
		moyenne	8.75	11.25	11.25	8.75	40	5	17.5	7.5	30	10	10	8.75	11.25	8.75	12.5	8.75	50	8.5	11.5	20	9.25	10.75	20	26.25	30	15	21.25	15	12.5
		Ecart type	4.78714	6.29153	6.29153	4.78714	0	4.08248	5	2.88675	0	0	0	2.5	6.29153	2.5	8.66025	4.78714	0	1	1	0	2.98608	2.98608	0	4.78714	8.16497	4.08248	4.78714	4.08248	6.45497
		Somme	35	45	45	35	160	20	70	30	120	40	40	35	45	35	50	35	200	34	46	80	37	43	80	105	120	60	85	60	50
Mme Ayoum	Tuberculose Bovin	Mme Ayoum	10	10	10	10	40	5	5	20	30	10	10	15	10	15	5	5	50	10	10	20	10	10	20	15	25	20	25	25	10	120				Tuberculose Bovin	Mme Ayoum	0.691462	0.308538	0.806762	0.421257	0.599157	0.193238	0.627574	#NUM!	0.650732	0.5	0.889664	0.254518
Dr Nguena	Tuberculose Bovin	Dr Nguena	10	10	10	10	40	7	10	13	30	10	10	10	15	10	10	5	50	10	10	20	10	10	20	30	50	5	20	5	10	120				Tuberculose Bovin	Dr Nguena	0.691462	0.308538	0.806762	0.421257	0.821459	0.806762	0.164457	#NUM!	0.349268	0.889664	0.5	0.447465
M Nono	Tuberculose Bovin	M Nono	10	20	5	5	40	5	10	15	30	10	10	5	5	5	25	10	50	10	10	20	5	15	20	10	40	20	20	10	20	120				Tuberculose Bovin	M Nono	0.691462	0.933193	0.193238	0.160258	0.599157	0.806762	0.272796	#NUM!	0.122639	0.110336	0.110336	0.926853
Dr Okah	Tuberculose Bovin	Dr Okah	5	10	5	20	40	0	5	25	30	10	10	20	10	10	5	5	50	5	15	20	10	10	20	25	30	25	25	8	7	120				Tuberculose Bovin	Dr Okah	0.0668072	0.308538	0.193238	0.917851	0.0773288	0.193238	0.895306	#NUM!	0.877361	0.5	0.5	0.254518
		moyenne	8.75	12.5	7.5	11.25	40	4.25	7.5	18.25	30	10	10	12.5	10	10	11.25	6.25	50	8.75	11.25	20	8.75	11.25	20	20	36.25	17.5	22.5	12	11.75
		Ecart type	2.5	5	2.88675	6.29153	0	2.98608	2.88675	5.37742	0	0	0	6.45497	4.08248	4.08248	9.46485	2.5	0	2.5	2.5	0	2.5	2.5	0	9.12871	11.0868	8.66025	2.88675	8.90693	5.67891
		Somme	35	50	30	45	160	17	30	73	120	40	40	50	40	40	45	25	200	35	45	80	35	45	80	80	145	70	90	48	47
Mme Ayoum	Dermatose	Mme Ayoum	10	10	10	10	40	0	15	15	30	10	10	20	15	5	5	5	50	5	15	20	5	15	20	20	20	20	20	20	20	120				Dermatose	Mme Ayoum	0.691462	0.691462	0.308538	0.308538	0.308538	0.193238	0.933193	#NUM!	0.906994	0.397001	0.110336	0.308538
Mme Ngoula	Dermatose	Mme Ngoula	10	10	10	10	40	5	15	10	30	10	10	10	20	10	5	5	50	10	10	20	10	10	20	30	20	20	20	15	15	120				Dermatose	Mme Ngoula	0.691462	0.691462	0.308538	0.308538	0.933193	0.193238	0.308538	#NUM!	0.389538	0.783289	0.5	0.308538
M Konlak	Dermatose	M Konlak	10	10	10	10	40	0	20	10	30	10	10	12	10	10	8	10	50	10	10	20	8	12	20	40	30	15	15	10	10	120				Dermatose	M Konlak	0.691462	0.691462	0.308538	0.308538	0.308538	0.806762	0.308538	#NUM!	0.515983	0.0958473	0.5	0.933193
M Aboubakar	Dermatose	M Aboubakar	5	5	15	15	40	0	20	10	30	10	10	5	20	15	5	5	50	10	10	20	10	10	20	25	25	15	20	5	30	120				Dermatose	M Aboubakar	0.0668072	0.0668072	0.933193	0.933193	0.308538	0.806762	0.308538	#NUM!	0.139621	0.783289	0.889664	0.308538
		moyenne	8.75	8.75	11.25	11.25	40	1.25	17.5	11.25	30	10	10	11.75	16.25	10	5.75	6.25	50	8.75	11.25	20	8.25	11.75	20	28.75	23.75	17.5	18.75	12.5	18.75
		Ecart type	2.5	2.5	2.5	2.5	0	2.5	2.88675	2.5	0	0	0	6.23832	4.78714	4.08248	1.5	2.5	0	2.5	2.5	0	2.36291	2.36291	0	8.53913	4.78714	2.88675	2.5	6.45497	8.53913
		Somme	35	35	45	45	160	5	70	45	120	40	40	47	65	40	23	25	200	35	45	80	33	47	80	115	95	70	75	50	75
Mme Ngoula	Clostridiose	Mme Ngoula	5	10	15	10	40	20	5	5	30	10	10	10	10	10	10	10	50	10	10	20	10	10	20	25	30	25	15	20	5	120				Clostridiose	Mme Ngoula	0.110336	0.5	0.691462	0.806762	0.933193	0.110336	0.193238	#NUM!	0.0958473	0.691462	0.308538	0.806762
Dr Mbeti	Clostridiose	Dr Mbeti	10	5	15	10	40	10	15	5	30	10	10	20	5	15	5	5	50	6	14	20	12	8	20	25	25	20	20	10	20	120				Clostridiose	Dr Mbeti	0.5	0.110336	0.691462	0.806762	0.308538	0.889664	0.193238	#NUM!	0.783289	0.0668072	0.933193	0.193238
M Hamadou	Clostridiose	M Hamadou	15	15	5	5	40	10	10	10	30	10	10	20	10	10	5	5	50	10	10	20	15	5	20	20	35	20	25	10	10	120				Clostridiose	M Hamadou	0.889664	0.889664	0.0668072	0.193238	0.308538	0.5	0.806762	#NUM!	0.783289	0.691462	0.308538	0.193238
Dr Djida	Clostridiose	Dr Djida	10	10	15	5	40	10	10	10	30	10	10	15	10	10	10	5	50	5	15	20	10	10	20	30	20	15	20	15	20	120				Clostridiose	Dr Djida	0.5	0.5	0.691462	0.193238	0.308538	0.5	0.806762	#NUM!	0.397001	0.691462	0.308538	0.806762
		moyenne	10	10	12.5	7.5	40	12.5	10	7.5	30	10	10	16.25	8.75	11.25	7.5	6.25	50	7.75	12.25	20	11.75	8.25	20	25	27.5	20	20	13.75	13.75
		Ecart type	4.08248	4.08248	5	2.88675	0	5	4.08248	2.88675	0	0	0	4.78714	2.5	2.5	2.88675	2.5	0	2.62996	2.62996	0	2.36291	2.36291	0	4.08248	6.45497	4.08248	4.08248	4.78714	7.5
		Somme	40	40	50	30	160	50	40	30	120	40	40	65	35	45	30	25	200	31	49	80	47	33	80	100	110	80	80	55	55
Dr Godyang L	Listeriose	Dr Godyang L	10	5	15	10	40	5	15	10	30	10	10	10	10	10	20	0	50	10	10	20	10	10	20	15	15	20	20	30	20	120				Listeriose	Dr Godyang L	0.691462	0.193238	0.421257	0.806762	0.806762	0.308538	0.397001	#NUM!	0.216711	0.349268	#NUM!	0.92135
Dr Lébalé	Listeriose	Dr Lébalé	10	10	10	10	40	0	15	15	30	10	10	20	5	10	10	5	50	10	10	20	10	10	20	20	20	20	20	20	20	120				Listeriose	Dr Lébalé	0.691462	0.806762	0.160258	0.806762	0.193238	0.308538	0.783289	#NUM!	0.904153	0.122639	#NUM!	0.5
Dr Gapelbé	Listeriose	Dr Gapelbé	5	5	25	5	40	5	20	5	30	10	10	10	20	10	5	5	50	10	10	20	15	5	20	20	20	20	35	10	15	120				Listeriose	Dr Gapelbé	0.0668072	0.193238	0.917851	0.193238	0.806762	0.933193	0.0958473	#NUM!	0.216711	0.877361	#NUM!	0.23975
Dr Bagary	Listeriose	Dr Bagary	10	10	15	5	40	0	15	15	30	10	10	15	15	10	5	5	50	10	10	20	10	10	20	40	15	15	20	15	15	120				Listeriose	Dr Bagary	0.691462	0.806762	0.421257	0.193238	0.193238	0.308538	0.783289	#NUM!	0.602999	0.650732	#NUM!	0.23975
		moyenne	8.75	7.5	16.25	7.5	40	2.5	16.25	11.25	30	10	10	13.75	12.5	10	10	3.75	50	10	10	20	11.25	8.75	20	23.75	17.5	18.75	23.75	18.75	17.5
		Ecart type	2.5	2.88675	6.29153	2.88675	0	2.88675	2.5	4.78714	0	0	0	4.78714	6.45497	0	7.07107	2.5	0	0	0	0	2.5	2.5	0	11.0868	2.88675	2.5	7.5	8.53913	2.88675
		Somme	35	30	65	30	160	10	65	45	120	40	40	55	50	40	40	15	200	40	40	80	45	35	80	95	70	75	95	75	70
Dr Nguena	Filariose	Dr Nguena	7	15	10	8	40	5	15	10	30	10	10	10	10	5	15	10	50	8	12	20	10	10	20	30	45	5	20	5	15	120				Filariose	Dr Nguena	0.302466	0.806762	0.691462	0.193238	0.806762	0.202328	0.783289	#NUM!	0.308538	0.193238	0.0668072	0.889664
M Amalossou	Filariose	M Amalossou	15	10	7	8	40	5	15	10	30	10	10	10	15	10	10	5	50	10	10	20	5	15	20	35	35	5	25	10	10	120				Filariose	M Amalossou	0.906923	0.193238	0.0668072	0.193238	0.806762	0.202328	0.783289	#NUM!	0.308538	0.806762	0.691462	0.5
Dr Njaro	Filariose	Dr Njaro	10	10	10	10	40	0	30	0	30	10	10	10	10	10	10	10	50	10	10	20	15	5	20	20	25	5	50	10	10	120				Filariose	Dr Njaro	0.568454	0.193238	0.691462	0.806762	0.193238	0.878327	0.0958473	#NUM!	0.308538	0.193238	0.691462	0.5
Dr Bagary	Filariose	Dr Bagary	5	15	10	10	40	0	25	5	30	10	10	15	15	10	5	5	50	10	10	20	15	5	20	40	15	15	20	15	15	120				Filariose	Dr Bagary	0.164244	0.806762	0.691462	0.806762	0.193238	0.691462	0.397001	#NUM!	0.933193	0.806762	0.691462	0.110336
		moyenne	9.25	12.5	9.25	9	40	2.5	21.25	6.25	30	10	10	11.25	12.5	8.75	10	7.5	50	9.5	10.5	20	11.25	8.75	20	31.25	30	7.5	28.75	10	12.5
		Ecart type	4.34933	2.88675	1.5	1.1547	0	2.88675	7.5	4.78714	0	0	0	2.5	2.88675	2.5	4.08248	2.88675	0	1	1	0	4.78714	4.78714	0	8.53913	12.9099	5	14.3614	4.08248	2.88675
		Somme	37	50	37	36	160	10	85	25	120	40	40	45	50	35	40	30	200	38	42	80	45	35	80	125	120	30	115	40	50	480
M Nono	Gales infectueuses	M Nono	15	15	5	5	40	0	15	15	30	10	10	5	5	5	25	10	50	10	10	20	5	15	20	10	40	20	20	10	20	120				Gales infectueuses	M Nono	0.783289	0.783289	0.193238	0.308538	#NUM!	0.110336	0.889664	#NUM!	0.110336	0.110336	0.0668072	0.926853
M Amalossou	Gales infectueuses	M Amalossou	10	10	15	5	40	0	20	10	30	10	10	10	15	15	5	5	50	10	10	20	14	6	20	20	30	15	20	20	15	120				Gales infectueuses	M Amalossou	0.397001	0.397001	0.806762	0.308538	#NUM!	0.5	0.5	#NUM!	0.5	0.889664	0.691462	0.254518
Mme Rougayatou	Gales infectueuses	Mme Rougayatou	5	5	15	15	40	0	25	5	30	10	10	15	10	15	5	5	50	5	15	20	15	5	20	35	20	10	25	20	10	120				Gales infectueuses	Mme Rougayatou	0.0958473	0.0958473	0.806762	0.933193	#NUM!	0.889664	0.110336	#NUM!	0.889664	0.5	0.691462	0.254518
Dr Djida	Gales infectueuses	Dr Djida	15	15	5	5	40	0	20	10	30	10	10	10	10	15	10	5	50	15	5	20	10	10	20	30	20	15	20	15	20	120				Gales infectueuses	Dr Djida	0.783289	0.783289	0.193238	0.308538	#NUM!	0.5	0.5	#NUM!	0.5	0.5	0.691462	0.447465
		moyenne	11.25	11.25	10	7.5	40	0	20	10	30	10	10	10	10	12.5	11.25	6.25	50	10	10	20	11	9	20	23.75	27.5	15	21.25	16.25	16.25
		Ecart type	4.78714	4.78714	5.7735	5	0	0	4.08248	4.08248	0	0	0	4.08248	4.08248	5	9.46485	2.5	0	4.08248	4.08248	0	4.54606	4.54606	0	11.0868	9.57427	4.08248	2.5	4.78714	4.78714	36.8178
		Somme	45	45	40	30	160	0	80	40	120	10	40	40	40	50	45	25	200	40	40	80	44	36	80	95	110	60	85	65	65	480
M Amalossou	Chlamydiose	M Amalossou	12	10	8	10	40	5	15	10	30	10	10	10	15	15	5	5	50	10	10	20	10	10	20	20	40	10	25	15	10	120				Chlamydiose	M Amalossou	0.722327	0.386415	0.33612	0.602999	0.933193	0.23975	0.578743	#NUM!	0.5	0.5	0.650732	0.308538
M Aboubakar	Chlamydiose	M Aboubakar	15	10	10	5	40	0	15	15	30	10	10	5	15	10	10	10	50	10	10	20	10	10	20	40	35	10	15	10	10	120				Chlamydiose	M Aboubakar	0.848986	0.386415	0.45407	0.216711	0.308538	0.23975	0.839742	#NUM!	0.110336	0.5	0.349268	0.933193
Mme Rougayatou	Chlamydiose	Mme Rougayatou	0	5	20	15	40	0	20	10	30	10	10	10	10	20	5	5	50	15	5	20	5	15	20	25	5	25	30	30	5	120				Chlamydiose	Mme Rougayatou	0.119092	0.193238	0.922643	0.904153	0.308538	0.5	0.578743	#NUM!	0.5	0.110336	0.877361	0.308538
Dr Bagary	Chlamydiose	Dr Bagary	5	25	5	5	40	0	30	0	30	10	10	15	20	5	5	5	50	15	5	20	15	5	20	40	15	15	20	15	15	120				Chlamydiose	Dr Bagary	0.329127	0.925543	0.188182	0.216711	0.308538	0.92135	0.0821493	#NUM!	0.889664	0.889664	0.122639	0.308538
		moyenne	8	12.5	10.75	8.75	40	1.25	20	8.75	30	10	10	10	15	12.5	6.25	6.25	50	12.5	7.5	20	10	10	20	31.25	23.75	15	22.5	17.5	10	120
		Ecart type	6.78233	8.66025	6.5	4.78714	0	2.5	7.07107	6.29153	0	0	0	4.08248	4.08248	6.45497	2.5	2.5	0	2.88675	2.88675	0	4.08248	4.08248	0	10.3078	16.5202	7.07107	6.45497	8.66025	4.08248	53.0967
		Somme	32	50	43	35	160	5	80	35	120	40	40	40	60	50	25	25	200	50	30	80	40	40	80	125	95	60	90	70	40	480
Dr Vaitchafa	Giardiose	Dr Vaitchafa	10	10	15	5	40	0	20	10	30	10	10	10	15	15	5	5	50	10	10	20	5	15	20	25	35	10	25	15	10	120				Giardiose	Dr Vaitchafa	0.806762	0.933193	0.691462	0.0668072	#NUM!	0.421257	0.578743	#NUM!	0.308538	0.806762	0.933193	0.193238
M Hamadou	Giardiose	M Hamadou	5	5	15	15	40	0	30	0	30	10	10	10	10	10	10	10	50	10	10	20	15	5	20	25	35	10	15	25	10	120				Giardiose	M Hamadou	0.193238	0.308538	0.691462	0.691462	#NUM!	0.917851	0.0821493	#NUM!	0.308538	0.193238	0.308538	0.806762
Mme Zang	Giardiose	Mme Zang	10	5	10	15	40	0	20	10	30	10	10	15	15	10	5	5	50	15	5	20	15	5	20	25	20	25	20	20	10	120				Giardiose	Mme Zang	0.806762	0.308538	0.0668072	0.691462	#NUM!	0.421257	0.578743	#NUM!	0.933193	0.806762	0.308538	0.193238
Dr Lébalé	Giardiose	Dr Lébalé	5	5	15	15	40	0	15	15	30	10	10	10	10	10	10	10	50	10	10	20	10	10	20	20	20	20	20	20	20	120				Giardiose	Dr Lébalé	0.193238	0.308538	0.691462	0.691462	#NUM!	0.160258	0.839742	#NUM!	0.308538	0.193238	0.308538	0.806762
		moyenne	7.5	6.25	13.75	12.5	40	0	21.25	8.75	30	10	10	11.25	12.5	11.25	7.5	7.5	50	11.25	8.75	20	11.25	8.75	20	23.75	27.5	16.25	20	20	12.5
		Ecart type	2.88675	2.5	2.5	5	0	0	6.29153	6.29153	0	0	0	2.5	2.88675	2.5	2.88675	2.88675	0	2.5	2.5	0	4.78714	4.78714	0	2.5	8.66025	7.5	4.08248	4.08248	5	31.8252
		Somme	30	25	55	50	160	0	85	35	120	40	40	45	50	45	30	30	200	45	35	80	45	35	80	95	110	65	80	80	50	480
Dr Njaro	Hydatidiose	Dr Njaro	10	10	10	10	40	0	30	0	30	10	10	10	10	10	10	10	50	10	10	20	15	5	20	25	25	20	25	15	10	120				Hydatidiose	Dr Njaro	0.806762	0.806762	0.23975	0.5	#NUM!	0.917851	0.0821493	#NUM!	0.308538	0.308538	0.193238	0.806762
Dr Lébalé	Hydatidiose	Dr Lébalé	10	10	10	10	40	0	15	15	30	10	10	10	10	10	10	10	50	10	10	20	10	10	20	20	20	20	20	20	20	120				Hydatidiose	Dr Lébalé	0.806762	0.806762	0.23975	0.5	#NUM!	0.160258	0.839742	#NUM!	0.308538	0.308538	0.193238	0.806762
Dr Okah	Hydatidiose	Dr Okah	5	5	15	15	40	0	20	10	30	10	10	15	10	15	5	5	50	5	15	20	10	10	20	25	25	30	30	5	5	120				Hydatidiose	Dr Okah	0.193238	0.193238	0.5	0.889664	#NUM!	0.421257	0.578743	#NUM!	0.933193	0.308538	0.806762	0.193238
Dr Gapelbé	Hydatidiose	Dr Gapelbé	5	5	25	5	40	0	20	10	30	10	10	10	15	15	5	5	50	10	10	20	5	15	20	10	40	35	10	10	15	120				Hydatidiose	Dr Gapelbé	0.193238	0.193238	0.92135	0.110336	#NUM!	0.421257	0.578743	#NUM!	0.308538	0.933193	0.806762	0.193238
		moyenne	7.5	7.5	15	10	40	0	21.25	8.75	30	10	10	11.25	11.25	12.5	7.5	7.5	50	8.75	11.25	20	10	10	20	20	27.5	26.25	21.25	12.5	12.5
		Ecart type	2.88675	2.88675	7.07107	4.08248	0	0	6.29153	6.29153	0	0	0	2.5	2.5	2.88675	2.88675	2.88675	0	2.5	2.5	0	4.08248	4.08248	0	7.07107	8.66025	7.5	8.53913	6.45497	6.45497
		Somme	30	30	60	40	160	0	85	35	120	40	40	45	45	50	30	30	200	35	45	80	40	40	80	80	110	105	85	50	50
M Amalossou	Covid	M Amalossou	15	10	10	5	40	0	10	20	30	10	10	5	20	10	10	5	50	10	10	20	10	10	20	25	20	20	30	12	13	120				Covid	M Amalossou	0.872192	0.712925	0.371272	0.0953459	0.193238	0.933193	0.308538	#NUM!	0.0958473	0.806762	0.806762	0.806762
Mme Rougayatou	Covid	Mme Rougayatou	5	5	15	15	40	0	5	25	30	10	10	15	15	10	5	5	50	15	5	20	15	5	20	30	30	10	30	10	10	120				Covid	Mme Rougayatou	0.200383	0.199635	0.655968	0.85783	0.193238	0.308538	0.933193	#NUM!	0.783289	0.193238	0.806762	0.193238
Dr Mouiché	Covid	Dr Mouiché	12	12	4	12	40	5	5	20	30	10	10	10	15	5	10	10	50	15	5	20	15	5	20	30	20	10	40	10	10	120				Covid	Dr Mouiché	0.706674	0.869473	0.114207	0.639407	0.806762	0.308538	0.308538	#NUM!	0.397001	0.193238	0.193238	0.806762
Dr Bagary	Covid	Dr Bagary	5	5	20	10	40	5	5	20	30	10	10	15	20	5	5	5	50	5	15	20	15	5	20	45	30	15	20	5	5	120				Covid	Dr Bagary	0.200383	0.199635	0.871069	0.452654	0.806762	0.308538	0.308538	#NUM!	0.783289	0.806762	0.193238	0.193238
		moyenne	9.25	8	12.25	10.5	40	2.5	6.25	21.25	30	10	10	11.25	17.5	7.5	7.5	6.25	50	11.25	8.75	20	13.75	6.25	20	32.5	25	13.75	30	9.25	9.5	120
		Ecart type	5.058	3.55903	6.84957	4.20317	0	2.88675	2.5	2.5	0	0	0	4.78714	2.88675	2.88675	2.88675	2.5	0	4.78714	4.78714	0	2.5	2.5	0	8.66025	5.7735	4.78714	8.16497	2.98608	3.31662	33.6886
		Somme	37	32	49	42	160	10	25	85	120	40	40	45	70	30	30	25	200	45	35	80	55	25	80	130	100	55	120	37	38	480
[truncated: 5 more columns]

## Sheet: P fois I (2)
MALADIES	Experts par maladie	Mortality rate (%)			letality rate (%)			Environmental Persistence			Evolutive character of the pathogen agent			Vaccination			Treatment			surveillance of pathogen agent			Production losses (milk, eggs, growth, meat)			Classification of zoonoses			Disease knowledge in humans			Morbidity rate (%)			Mortality rate (%)			Lethality rate (%)			Proximity of the livestock farm to wildlife and disease reservoirs for example contact with birds and wild or feral animals that searched landfill sites containing contaminated animal products			Proximity of domestic animals and humans to wildlife protected areas and wildlife reservoirs of disease.			Lowered consumption
		Pertinence normalisée	Imprtance Normalisée	Produit	pertinence Normalisé	importance normalisée	Produit	pertinence Normalisé	importance normalisée	Produit	Pertinence	Importance	produit	Pertinence	Importance	produit	Pertinence	Importance	produit	Pertinence	importance	produit	pertinence	importance	produit	pertinence	importance	produit	pertinence	importance	produit	pertinence	importance	Produit	pertinence	importance	produit	pertinece	importance	Produit	pertinence	importance	produit	pertinece	importance	produit	pertinence	importance	produit
Aspergillose	Mme Faiwé	0.933193	0.92135	0.859798	0.5	0.691462	0.345731	0.691462	0.182886	0.126459	0.783289	0.193238	0.151361	0.216711	0.691462	0.149847	0.783289	0.378981	0.296852	0.691462	0.559916	0.387161	0.889664	0.502434	0.446997	0.308538	0.5	0.154269	0.691462	0.0958473	0.0662748	0.0958473	0.917851	0.0879735	0.5	0.308538	0.154269	0.0668072	0.308538	0.0206125	0.0668072	0.110336	0.00737122	0.933193	0.889664	0.830228	0.421257	0.397001	0.167239
Aspergillose	Dr Mbeti	0.308538	0.172889	0.0533428	0.110336	0.691462	0.076293	0.691462	0.518983	0.358857	0.783289	0.806762	0.631928	0.904153	0.691462	0.625188	0.0958473	0.201457	0.0193091	0.691462	0.854354	0.590753	0.5	0.502434	0.251217	0.933193	0.889664	0.830228	0.0668072	0.783289	0.0523293	0.783289	0.160258	0.125528	0.889664	0.308538	0.274495	0.691462	0.308538	0.213342	0.691462	0.5	0.345731	0.308538	0.5	0.154269	0.160258	0.0958473	0.0153603
Aspergillose	Dr Njaro	0.308538	0.406832	0.125523	0.00715294	0.0668072	0.000477868	0.0668072	0.916273	0.0612136	0.397001	0.193238	0.0767158	0.216711	0.0668072	0.0144779	0.783289	0.926853	0.725993	0.0668072	0.0874222	0.00584043	0.110336	0.502434	0.0554364	0.308538	0.110336	0.0340427	0.691462	0.397001	0.274512	0.397001	0.421257	0.167239	0.110336	0.933193	0.102964	0.691462	0.933193	0.645268	0.691462	0.5	0.345731	0.308538	0.5	0.154269	0.421257	0.783289	0.329966
Aspergillose	Mme Zang	0.308538	0.406832	0.125523	0.110336	0.691462	0.076293	0.691462	0.300274	0.207628	0.0958473	0.806762	0.0773259	0.602999	0.691462	0.416951	0.397001	0.378981	0.150456	0.691462	0.559916	0.387161	0.5	0.502434	0.251217	0.308538	0.5	0.154269	0.691462	0.783289	0.541615	0.783289	0.421257	0.329966	0.5	0.308538	0.154269	0.691462	0.308538	0.213342	0.691462	0.889664	0.615169	0.308538	0.110336	0.0340427	0.917851	0.783289	0.718942
Oesophagostomose	Mme Faiwé	0.806762	0.850504	0.686154	0.889664	0.770536	0.685518	0.308538	0.23009	0.0709915	0.904153	0.193238	0.174717	0.308538	0.5	0.154269	0.691462	0.889664	0.615169	0.691462	0.110336	0.076293	0.308538	0.547122	0.168808	0.5	0.5	0.25	0.917851	0.193238	0.177364	0.421257	0.917851	0.386651	0.806762	0.216711	0.174834	0.193238	0.193238	0.037341	0.349268	0.0668072	0.0233336	0.76025	0.933193	0.70946	0.421257	0.308538	0.129973
Oesophagostomose	Mme Ngoula	0.806762	0.726178	0.585853	0.110336	0.0845	0.00932337	0.308538	0.355962	0.109828	0.216711	0.806762	0.174834	0.308538	0.889664	0.274495	0.691462	0.110336	0.076293	0.0668072	0.5	0.0334036	0.933193	0.547122	0.51057	0.5	0.5	0.25	0.160258	0.806762	0.12929	0.160258	0.421257	0.0675096	0.193238	0.216711	0.0418768	0.193238	0.806762	0.155897	0.122639	0.691462	0.0848003	0.0786496	0.308538	0.0242664	0.160258	0.308538	0.0494455
Oesophagostomose	Dr Mbeti	0.193238	0.1255	0.0242514	0.5	0.45787	0.228935	0.933193	0.930175	0.868033	0.216711	0.193238	0.0418768	0.933193	0.5	0.466596	0.0668072	0.5	0.0334036	0.691462	0.5	0.345731	0.308538	0.547122	0.168808	0.889664	0.889664	0.791503	0.421257	0.193238	0.0814028	0.917851	0.160258	0.147093	0.193238	0.904153	0.174717	0.806762	0.193238	0.155897	0.877361	0.691462	0.606662	0.76025	0.308538	0.234566	0.917851	0.933193	0.856532
Oesophagostomose	Dr Lébalé	0.193238	0.311371	0.0601688	0.5	0.770536	0.385268	0.308538	0.355962	0.109828	0.602999	0.806762	0.486476	0.308538	0.110336	0.0340427	0.691462	0.5	0.345731	0.691462	0.889664	0.615169	0.308538	0.547122	0.168808	0.110336	0.110336	0.012174	0.421257	0.806762	0.339854	0.421257	0.421257	0.177457	0.806762	0.602999	0.486476	0.806762	0.806762	0.650865	0.650732	0.691462	0.449957	0.5	0.308538	0.154269	0.421257	0.308538	0.129973
Echinococose	M Oumarou	0.193238	0.806762	0.155897	0.193238	0.917851	0.177364	0.193238	0.193238	0.037341	0.349268	0.0958473	0.0334764	0.308538	0.933193	0.287925	0.691462	0.933193	0.645268	0.877361	0.0668072	0.058614	0.889664	0.56797	0.505302	0.76025	0.160258	0.121836	0.806762	0.0668072	0.0538975	0.193238	0.667148	0.128918	0.193238	0.925543	0.17885	0.193238	0.193238	0.037341	0.806762	0.0668072	0.0538975	0.806762	0.933193	0.752864	0.691462	0.54213	0.374863
Echinococose	Dr Godyang L	0.806762	0.806762	0.650865	0.806762	0.421257	0.339854	0.806762	0.193238	0.155897	0.877361	0.783289	0.687227	0.933193	0.308538	0.287925	0.691462	0.308538	0.213342	0.650732	0.691462	0.449957	0.5	0.56797	0.283985	0.5	0.421257	0.210628	0.193238	0.691462	0.133617	0.806762	0.667148	0.53823	0.806762	0.386415	0.311745	0.806762	0.806762	0.650865	0.193238	0.691462	0.133617	0.193238	0.308538	0.0596212	0.691462	0.229464	0.158666
Echinococose	M Oumarou	0.806762	0.193238	0.155897	0.806762	0.160258	0.12929	0.193238	0.806762	0.155897	0.122639	0.783289	0.0960618	0.308538	0.308538	0.0951954	0.0668072	0.308538	0.0206125	0.122639	0.691462	0.0848003	0.110336	0.56797	0.0626673	0.0786496	0.917851	0.0721886	0.806762	0.691462	0.557846	0.193238	0.667148	0.128918	0.193238	0.193238	0.037341	0.193238	0.193238	0.037341	0.806762	0.691462	0.557846	0.806762	0.308538	0.248916	0.691462	0.9155	0.633034
Echinococose	Dr Lébalé	0.193238	0.193238	0.037341	0.193238	0.421257	0.0814028	0.806762	0.806762	0.650865	0.650732	0.397001	0.258342	0.308538	0.308538	0.0951954	0.691462	0.308538	0.213342	0.349268	0.691462	0.241505	0.5	0.56797	0.283985	0.76025	0.421257	0.32026	0.193238	0.691462	0.133617	0.806762	0.667148	0.53823	0.806762	0.386415	0.311745	0.806762	0.806762	0.650865	0.193238	0.691462	0.133617	0.193238	0.308538	0.0596212	0.691462	0.229464	0.158666
Rickettsiose	M Oumarou	0.349268	0.602999	0.210608	0.397001	0.917851	0.364388	0.349268	0.160258	0.0559728	0.308538	0.216711	0.0668635	0.216711	0.5	0.108355	0.806762	0.691462	0.557846	0.839742	0.193238	0.16227	0.877361	0.533196	0.467806	0.806762	0.0668072	0.0538975	0.783289	0.160258	0.125528	0.0668072	0.691462	0.0461947	0.397001	0.925543	0.367442	0.397001	0.216711	0.0860345	0.76025	0.308538	0.234566	0.691462	0.691462	0.47812	0.797672	0.821459	0.655255
Rickettsiose	Dr Nguena	0.650732	0.216711	0.141021	0.783289	0.421257	0.329966	0.877361	0.421257	0.369594	0.933193	0.904153	0.843749	0.904153	0.889664	0.804392	0.193238	0.0668072	0.0129097	0.578743	0.806762	0.466908	0.650732	0.533196	0.346968	0.806762	0.691462	0.557846	0.783289	0.421257	0.329966	0.691462	0.0668072	0.0461947	0.783289	0.386415	0.302675	0.783289	0.904153	0.708213	0.76025	0.308538	0.234566	0.691462	0.691462	0.47812	0.797672	0.599157	0.47793
Rickettsiose	Dr Vaitchafa	0.877361	0.904153	0.793268	0.783289	0.421257	0.329966	0.650732	0.421257	0.274125	0.308538	0.216711	0.0668635	0.602999	0.5	0.301499	0.806762	0.691462	0.557846	0.578743	0.193238	0.111835	0.349268	0.533196	0.186228	0.193238	0.691462	0.133617	0.397001	0.421257	0.167239	0.691462	0.691462	0.47812	0.783289	0.386415	0.302675	0.783289	0.602999	0.472322	0.5	0.308538	0.154269	0.691462	0.691462	0.47812	0.308538	0.0773288	0.0238588
Rickettsiose	M Aboubakar	0.122639	0.216711	0.0265772	0.0958473	0.160258	0.0153603	0.122639	0.917851	0.112564	0.308538	0.602999	0.186048	0.216711	0.110336	0.023911	0.193238	0.691462	0.133617	0.0821493	0.806762	0.0662749	0.122639	0.533196	0.0653907	0.193238	0.691462	0.133617	0.0958473	0.917851	0.0879735	0.691462	0.691462	0.47812	0.0958473	0.193238	0.0185214	0.0958473	0.216711	0.0207712	0.0786496	0.933193	0.0733952	0.0668072	0.0668072	0.0044632	0.121673	0.599157	0.0729009
Dermatose	Mme Ayoum	0.578743	0.691462	0.400179	0.308538	0.691462	0.213342	0.578743	0.308538	0.178564	0.193238	0.308538	0.0596212	0.216711	0.308538	0.0668635	0.308538	0.193238	0.0596212	0.216711	0.933193	0.202233	0.308538	0.476578	0.147042	0.308538	0.906994	0.279842	0.691462	0.397001	0.274512	0.608298	0.110336	0.067117	0.308538	0.308538	0.0951954	0.308538	0.308538	0.0951954	0.443847	0.0668072	0.0296522	0.443847	0.933193	0.414194	0.193238	0.0845	0.0163286
Dermatose	Mme Ngoula	0.578743	0.691462	0.400179	0.308538	0.691462	0.213342	0.578743	0.308538	0.178564	0.193238	0.308538	0.0596212	0.216711	0.933193	0.202233	0.933193	0.193238	0.180328	0.216711	0.308538	0.0668635	0.933193	0.476578	0.444739	0.308538	0.389538	0.120187	0.0668072	0.783289	0.0523293	0.608298	0.5	0.304149	0.308538	0.308538	0.0951954	0.308538	0.308538	0.0951954	0.443847	0.691462	0.306903	0.443847	0.308538	0.136943	0.806762	0.770536	0.621639
Dermatose	M Konlak	0.839742	0.691462	0.58065	0.933193	0.691462	0.645268	0.839742	0.308538	0.259092	0.806762	0.308538	0.248916	0.216711	0.308538	0.0668635	0.308538	0.806762	0.248916	0.602999	0.308538	0.186048	0.308538	0.476578	0.147042	0.933193	0.515983	0.481512	0.691462	0.0958473	0.0662748	0.608298	0.5	0.304149	0.933193	0.933193	0.870849	0.933193	0.933193	0.870849	0.443847	0.691462	0.306903	0.443847	0.308538	0.136943	0.193238	0.45787	0.0884779
Dermatose	M Aboubakar	0.0821493	0.0668072	0.00548816	0.308538	0.0668072	0.0206125	0.0821493	0.933193	0.0766611	0.806762	0.933193	0.752864	0.216711	0.308538	0.0668635	0.308538	0.806762	0.248916	0.904153	0.308538	0.278965	0.308538	0.476578	0.147042	0.308538	0.139621	0.0430785	0.691462	0.783289	0.541615	0.608298	0.889664	0.541181	0.308538	0.308538	0.0951954	0.308538	0.308538	0.0951954	0.443847	0.691462	0.306903	0.443847	0.308538	0.136943	0.806762	0.770536	0.621639
Giardiose	Dr Vaitchafa	0.650732	0.806762	0.524986	0.5	0.933193	0.466596	0.650732	0.691462	0.449957	0.650732	0.0668072	0.0434736	0.193238	0.0821493	0.0158744	0.193238	0.421257	0.0814028	0.806762	0.578743	0.466908	0.691462	0.527036	0.364425	0.5	0.308538	0.154269	0.578743	0.806762	0.466908	0.904153	0.933193	0.918673	0.691462	0.193238	0.133617	0.691462	0.193238	0.133617	0.308538	0.308538	0.0951954	0.308538	0.691462	0.213342	0.308538	0.0958473	0.0295725
Giardiose	M Hamadou	0.122639	0.193238	0.0236985	0.110336	0.308538	0.0340427	0.122639	0.691462	0.0848003	0.122639	0.691462	0.0848003	0.193238	0.0821493	0.0158744	0.193238	0.917851	0.177364	0.193238	0.0821493	0.0158744	0.0668072	0.527036	0.0352098	0.110336	0.308538	0.0340427	0.0821493	0.193238	0.0158744	0.216711	0.308538	0.262624	0.0668072	0.806762	0.0538975	0.0668072	0.806762	0.0538975	0.933193	0.308538	0.287925	0.933193	0.691462	0.645268	0.308538	0.783289	0.241674
Giardiose	Mme Zang	0.877361	0.806762	0.707821	0.889664	0.308538	0.274495	0.877361	0.0668072	0.058614	0.877361	0.691462	0.606662	0.193238	0.0821493	0.0158744	0.806762	0.421257	0.339854	0.193238	0.578743	0.111835	0.691462	0.527036	0.364425	0.889664	0.933193	0.830228	0.839742	0.806762	0.677472	0.216711	0.308538	0.262624	0.691462	0.193238	0.133617	0.691462	0.193238	0.133617	0.308538	0.933193	0.287925	0.308538	0.0668072	0.0206125	0.933193	0.783289	0.73096
Giardiose	Dr Lébalé	0.349268	0.193238	0.0674918	0.5	0.308538	0.154269	0.349268	0.691462	0.241505	0.349268	0.691462	0.241505	0.193238	0.0821493	0.0158744	0.806762	0.160258	0.12929	0.806762	0.839742	0.677472	0.691462	0.527036	0.364425	0.5	0.308538	0.154269	0.578743	0.193238	0.111835	0.602999	0.308538	0.455768	0.691462	0.806762	0.557846	0.691462	0.806762	0.557846	0.308538	0.308538	0.0951954	0.308538	0.691462	0.213342	0.308538	0.397001	0.12249
[truncated: 60 more columns]

## Sheet: Feuil2 (2)
MALADIES	Experts par maladie		EPIDEMIOLOGIE								CONTRÔLE ET PREVENTION							ECONOMIE ET ECHANGES COMMERCIAUX					SANTE PUBLIQUE									IMPACTS ENVIRONNEMENTAL						IMPACT SUR LA SOCIETE							MALADIES	Experts par maladie
MALADIES	Experts par maladie		EPIDEMIOLOGIE								CONTRÔLE ET PREVENTION							ECONOMIE ET ECHANGES COMMERCIAUX					SANTE PUBLIQUE									IMPACTS ENVIRONNEMENTAL						IMPACT SUR LA SOCIETE							MALADIES	Experts par maladie
			Produit	Produit	Produit	produit	somme	poids intra domaine	S × PID		produit	produit	produit	somme	poids intra domaine	S × PID		produit	somme	poids intra domaine	S × PID		produit	produit	Produit	produit	Produit	somme	poids intra domaine	S × PID		produit	produit	somme	poids intra domaine	S × PID		produit	produit	somme	poids intra domaine	S × PID						OWS
Aspergillose	Mme Faiwé		0.859798	0.345731	0.126459	0.151361	1.48335	40	59.334		0.149847	0.296852	0.387161	0.83386	30	25.0158		0.446997	0.446997	10	4.46997		0.154269	0.0662748	0.0879735	0.154269	0.0206125	0.483398	15	7.25098		0.00737122	0.830228	0.8376	10	8.376		0.167239	0.506363	0.673603	15	10.104			Aspergillose	Mme Faiwé		114.551	A
Aspergillose	Dr Mbeti		0.0533428	0.076293	0.358857	0.631928	1.12042	30	33.6126		0.625188	0.0193091	0.590753	1.23525	20	24.705		0.251217	0.251217	25	6.28042		0.830228	0.0523293	0.125528	0.274495	0.213342	1.49592	15	22.4388		0.345731	0.154269	0.5	15	7.5		0.0153603	0.523272	0.538633	15	8.07949			Aspergillose	Dr Mbeti		102.616	B
Aspergillose	Dr Njaro		0.125523	0.000477868	0.0612136	0.0767158	0.26393	20	5.2786		0.0144779	0.725993	0.00584043	0.746312	25	18.6578		0.0554364	0.0554364	5	0.277182		0.0340427	0.274512	0.167239	0.102964	0.645268	1.22403	50	61.2013		0.345731	0.154269	0.5	10	5		0.329966	0.0178026	0.347768	10	3.47768			Aspergillose	Dr Njaro		93.8926	C
Aspergillose	Mme Zang		0.125523	0.076293	0.207628	0.0773259	0.48677	30	14.6031		0.416951	0.150456	0.387161	0.954568	10	9.54568		0.251217	0.251217	25	6.28042		0.154269	0.541615	0.329966	0.154269	0.213342	1.39346	25	34.8365		0.615169	0.0340427	0.649212	20	12.9842		0.718942	0.12542	0.844362	10	8.44362			Aspergillose	Mme Zang		86.6936	D
																																																0
																																																0
							OWS par domaine		28.2071							19.4811					4.327									31.4319						8.46506						7.52621
Oesophagostomose	Mme Faiwé		0.686154	0.685518	0.0709915	0.174717	1.61738	40	64.6952		0.154269	0.615169	0.076293	0.845731	30	25.3719		0.168808	0.168808	10	1.68808		0.25	0.177364	0.386651	0.174834	0.037341	1.02619	15	15.3928		0.0233336	0.70946	0.732793	10	7.32793		0.129973	0.541615	0.671588	15	10.0738			Oesophagostomose	Mme Faiwé		124.55	A
Oesophagostomose	Mme Ngoula		0.585853	0.00932337	0.109828	0.174834	0.879838	20	17.5968		0.274495	0.076293	0.0334036	0.384191	20	7.68383		0.51057	0.51057	30	15.3171		0.25	0.12929	0.0675096	0.0418768	0.155897	0.644573	30	19.3372		0.0848003	0.0242664	0.109067	10	1.09067		0.0494455	0.541615	0.59106	10	5.9106			Oesophagostomose	Mme Ngoula		66.9362	B
Oesophagostomose	Dr Mbeti		0.0242514	0.228935	0.868033	0.0418768	1.1631	30	34.8929		0.466596	0.0334036	0.345731	0.845731	25	21.1433		0.168808	0.168808	30	5.06423		0.791503	0.0814028	0.147093	0.174717	0.155897	1.35061	10	13.5061		0.606662	0.234566	0.841228	5	4.20614		0.856532	0.0265225	0.883054	20	17.6611			Oesophagostomose	Dr Mbeti		96.4737	C
Oesophagostomose	Dr Lébalé		0.0601688	0.385268	0.109828	0.486476	1.04174	20	20.8348		0.0340427	0.345731	0.615169	0.994943	20	19.8989		0.168808	0.168808	20	3.37615		0.012174	0.339854	0.177457	0.486476	0.650865	1.66683	20	33.3365		0.449957	0.154269	0.604226	20	12.0845		0.129973	0.0662748	0.196248	20	3.92497			Oesophagostomose	Dr Lébalé		93.4558	D
																																																0
																																																0
							OWS par domaine		34.5049							18.5245					6.36139									20.3932						6.17731						9.39262
Echinococose	M Oumarou		0.155897	0.177364	0.037341	0.0334764	0.404078	30	12.1223		0.287925	0.645268	0.058614	0.991807	30	29.7542		0.505302	0.505302	10	5.05302		0.121836	0.0538975	0.128918	0.17885	0.037341	0.520843	25	13.0211		0.0538975	0.752864	0.806762	10	8.06762		0.374863	0.3166	0.691462	15	10.3719			Echinococose	M Oumarou		78.3902	A
Echinococose	Dr Godyang L		0.650865	0.339854	0.155897	0.687227	1.83384	20	36.6769		0.287925	0.213342	0.449957	0.951224	30	28.5367		0.283985	0.283985	20	5.6797		0.210628	0.133617	0.53823	0.311745	0.650865	1.84508	10	18.4508		0.133617	0.0596212	0.193238	20	3.86476		0.158666	0.532797	0.691462	20	13.8292			Echinococose	Dr Godyang L		107.038	B
Echinococose	M Oumarou		0.155897	0.12929	0.155897	0.0960618	0.537146	20	10.7429		0.0951954	0.0206125	0.0848003	0.200608	35	7.02129		0.0626673	0.0626673	20	1.25335		0.0721886	0.557846	0.128918	0.037341	0.037341	0.833635	25	20.8409		0.557846	0.248916	0.806762	10	8.06762		0.633034	0.00564521	0.638679	10	6.38679			Echinococose	M Hamadou		54.3128	C
Echinococose	Dr Lébalé		0.037341	0.0814028	0.650865	0.258342	1.02795	20	20.559		0.0951954	0.213342	0.241505	0.550043	20	11.0009		0.283985	0.283985	20	5.6797		0.32026	0.133617	0.53823	0.311745	0.650865	1.95472	20	39.0943		0.133617	0.0596212	0.193238	20	3.86476		0.158666	0.532797	0.691462	20	13.8292			Echinococose	Dr Lébalé		94.0279	D
																																																0
																																																0
							OWS par domaine		20.0253							19.0783					4.41644									22.8518						5.96619						11.1043
Rickettsiose	M Oumarou		0.210608	0.364388	0.0559728	0.0668635	0.697832	30	20.935		0.108355	0.557846	0.16227	0.828471	30	24.8541		0.467806	0.467806	10	4.67806		0.0538975	0.125528	0.0461947	0.367442	0.0860345	0.679097	25	16.9774		0.234566	0.47812	0.712686	10	7.12686		0.655255	0.123454	0.778709	15	11.6806			Rickettsiose	M Oumarou		86.2521	A
Rickettsiose	Dr Nguena		0.141021	0.329966	0.369594	0.843749	1.68433	30	50.5299		0.804392	0.0129097	0.466908	1.28421	40	51.3684		0.346968	0.346968	15	5.20452		0.557846	0.329966	0.0461947	0.302675	0.708213	1.94489	15	29.1734		0.234566	0.47812	0.712686	15	10.6903		0.47793	0.277168	0.755098	5	3.77549			Rickettsiose	Dr Nguena		150.742	B
Rickettsiose	Dr Vaitchafa		0.793268	0.329966	0.274125	0.0668635	1.46422	25	36.6056		0.301499	0.557846	0.111835	0.97118	30	29.1354		0.186228	0.186228	15	2.79342		0.133617	0.167239	0.47812	0.302675	0.472322	1.55397	25	38.8493		0.154269	0.47812	0.632389	15	9.48584		0.0238588	0.637993	0.661851	10	6.61851			Rickettsiose	Dr Vaitchafa		123.488	C
Rickettsiose	M Aboubakar		0.0265772	0.0153603	0.112564	0.186048	0.34055	20	6.81099		0.023911	0.133617	0.0662749	0.223803	20	4.47605		0.0653907	0.0653907	20	1.30781		0.133617	0.0879735	0.47812	0.0185214	0.0207712	0.739003	20	14.7801		0.0733952	0.0044632	0.0778584	20	1.55717		0.0729009	0.0267792	0.0996801	20	1.9936			Rickettsiose	M Aboubakar		30.9257	D
																																																0
																																																0
							OWS par domaine		28.7204							27.4585					3.49595									24.9451						7.21504						6.01706
Dermatose	Mme Ayoum		0.400179	0.213342	0.178564	0.0596212	0.851707	20	17.0341		0.0668635	0.0596212	0.202233	0.328718	20	6.57436		0.147042	0.147042	20	2.94085		0.279842	0.274512	0.067117	0.0951954	0.0951954	0.811861	20	16.2372		0.0296522	0.414194	0.443847	20	8.87693		0.0163286	0.176909	0.193238	20	3.86476			Dermatose	Mme Ayoum		55.5283	A
Dermatose	Mme Ngoula		0.400179	0.213342	0.178564	0.0596212	0.851707	30	25.5512		0.202233	0.180328	0.0668635	0.449425	20	8.9885		0.444739	0.444739	20	8.89479		0.120187	0.0523293	0.304149	0.0951954	0.0951954	0.667056	20	13.3411		0.306903	0.136943	0.443847	15	6.6577		0.621639	0.185123	0.806762	15	12.1014			Dermatose	Mme Ngoula		75.5347	B
Dermatose	M Konlak		0.58065	0.645268	0.259092	0.248916	1.73393	40	69.3571		0.0668635	0.248916	0.186048	0.501828	30	15.0548		0.147042	0.147042	15	2.20563		0.481512	0.0662748	0.304149	0.870849	0.870849	2.59363	15	38.9045		0.306903	0.136943	0.443847	10	4.43847		0.0884779	0.43737	0.525848	10	5.25848			Dermatose	M Konlak		135.219	C
Dermatose	M Aboubakar		0.00548816	0.0206125	0.0766611	0.752864	0.855626	25	21.3907		0.0668635	0.248916	0.278965	0.594745	25	14.8686		0.147042	0.147042	15	2.20563		0.0430785	0.541615	0.541181	0.0951954	0.0951954	1.31627	20	26.3253		0.306903	0.136943	0.443847	5	2.21923		0.621639	0.0443412	0.66598	30	19.9794			Dermatose	M Aboubakar		86.9889	D
																																																0
																																																0
							OWS par domaine		33.3333							11.3716					4.06173									23.702						5.54808						10.301
Giardiose	Dr Vaitchafa		0.524986	0.466596	0.449957	0.0434736	1.48501	25	37.1253		0.0158744	0.0814028	0.466908	0.564185	35	19.7465		0.364425	0.364425	10	3.64425		0.154269	0.466908	0.918673	0.428936	0.133617	2.1024	25	52.5601		0.0951954	0.213342	0.308538	15	4.62806		0.0295725	0.278965	0.308538	10	3.08538			Giardiose	Dr Vaitchafa		120.79	A
Giardiose	M Hamadou		0.0236985	0.0340427	0.0848003	0.0848003	0.227342	25	5.68355		0.0158744	0.177364	0.0158744	0.209112	35	7.31894		0.0352098	0.0352098	10	0.352098		0.0340427	0.0158744	0.262624	0.00416899	0.0538975	0.370608	15	5.55912		0.287925	0.645268	0.933193	25	23.3298		0.241674	0.0668635	0.308538	10	3.08538			Giardiose	M Hamadou		45.3289	B
Giardiose	Mme Zang		0.707821	0.274495	0.058614	0.606662	1.64759	25	41.1898		0.0158744	0.339854	0.111835	0.467563	20	9.35127		0.364425	0.364425	25	9.11063		0.830228	0.677472	0.262624	0.177921	0.133617	2.08186	20	41.6372		0.287925	0.0206125	0.308538	20	6.17075		0.73096	0.0668635	0.797823	10	7.97823			Giardiose	Mme Zang		115.438	C
Giardiose	Dr Lébalé		0.0674918	0.154269	0.241505	0.241505	0.704772	20	14.0954		0.0158744	0.12929	0.677472	0.822636	20	16.4527		0.364425	0.364425	20	7.28851		0.154269	0.111835	0.455768	0.050971	0.557846	1.33069	20	26.6138		0.0951954	0.213342	0.308538	20	6.17075		0.12249	0.186048	0.308538	20	6.17075			Giardiose	Dr Lébalé		76.7919	D
																																																0
																																																0
							OWS par domaine		24.5235							13.2174					5.09887									31.5925						10.0748						5.07993
Grippe Aviaire	Mme Faiwé		0.0213211	0.593157	0.408996	0.0629997	1.08647	40	43.459		0.287925	0.287925	0.0461947	0.622045	30	18.6613		0.334418	0.334418	10	3.34418		0.615169	0.645268	0.0295725	0.0105754	0.0129097	1.31349	15	19.7024		0.631928	0.133617	0.765545	10	7.65545		0.174834	0.151361	0.326195	15	4.89293			Grippe Aviaire	Mme Faiwé		97.7153	A
Grippe Aviaire	Dr Godyang L		0.0966191	0.0063698	0.348697	0.0366278	0.488314	10	4.88314		0.0951954	0.0951954	0.47812	0.668511	10	6.68511		0.0323105	0.0323105	40	1.29242		0.0334036	0.0206125	0.12249	0.198501	0.557846	0.932852	20	18.657		0.0767158	0.557846	0.634561	10	6.34561		0.116522	0.320286	0.436808	30	13.1042			Grippe Aviaire	Dr Godyang L		50.9676	B
Grippe Aviaire	Dr Lébalé		0.403381	0.312994	0.408996	0.379102	1.50447	10	15.0447		0.0951954	0.0951954	0.0461947	0.236585	25	5.91464		0.334418	0.334418	30	10.0325		0.076293	0.213342	0.73096	0.696864	0.133617	1.85108	30	55.5323		0.151361	0.557846	0.709207	20	14.1841		0.174717	0.631928	0.806645	5	4.03322			Grippe Aviaire	Dr Lébalé		104.742	C
Grippe Aviaire	Dr Mouiché		0.717747	0.442126	0.00964836	0.596354	1.76588	30	52.9763		0.287925	0.287925	0.47812	1.05397	20	21.0794		0.334418	0.334418	10	3.34418		0.345731	0.213342	0.241674	0.391645	0.557846	1.75024	40	70.0095		0.0773259	0.0129097	0.0902356	10	0.902356		0.174834	0.0185214	0.193355	10	1.93355			Grippe Aviaire	Dr Mouiché		150.245	D
																																																0
																																																0
							OWS par domaine		29.0908							13.0851					4.50332									40.9753						7.27189						5.99099
Anthrax	M DAKOLLE		0.0172982	0.0131029	0.105985	0.0429766	0.179363	15	2.69044		0.541615	0.185628	0.190967	0.91821	40	36.7284		0.379617	0.379617	30	11.3885		0.557846	0.47812	0.042717	0.0345009	0.0129097	1.12609	15	16.8914		0.47812	0.213342	0.691462	10	6.91462		0.133617	0.213342	0.346959	10	3.46959			Anthrax	M DAKOLLE		78.083	A
Anthrax	Dr POUEME		0.085154	0.638253	0.296153	0.144891	1.16445	30	34.9335		0.541615	0.0687853	0.0161175	0.626518	50	31.3259		0.379617	0.379617	5	1.89809		0.0538975	0.47812	0.0659281	0.178295	0.133617	0.909858	10	9.09858		0.249267	0.0427237	0.291991	20	5.83981		0.557846	0.0206125	0.578458	5	2.89229			Anthrax	Dr POUEME		85.9882	B
Anthrax	Dr Nguena		0.57752	0.219393	0.523247	0.144891	1.46505	20	29.301		0.274512	0.75043	0.30122	1.32616	50	66.3081		0.379617	0.379617	10	3.79617		0.133617	0.47812	0.312994	0.323385	0.557846	1.80596	20	36.1192		0.0776646	0.613798	0.691462	15	10.3719		0.0129097	0.645268	0.658177	5	3.29089			Anthrax	Dr Nguena		149.187	C
Anthrax	Dr Mouiché		0.684266	0.319548	0.0352371	0.61825	1.6573	30	49.7191		0.00640329	0.0687853	0.641441	0.71663	20	14.3326		0.0366776	0.0366776	10	0.366776		0.133617	0.0044632	0.593157	0.323385	0.557846	1.61247	40	64.4987		0.0573214	0.0981796	0.155501	10	1.55501		0.557846	0.213342	0.771188	10	7.71188			Anthrax	Dr Mouiché		138.184	D
																																																0
																																																0
							OWS par domaine		29.161							37.1737					4.36239									31.652						6.17035						4.34116
Brucellose	Dr POUEME		0.250476	0.130076	0.185388	0.132153	0.698094	30	20.9428		0.466596	0.00964551	0.155897	0.632139	50	31.607		0.105431	0.105431	10	1.05431		0.175399	0.615169	0.0951954	0.0951954	0.0951954	1.07615	10	10.7615		0.12249	0.213342	0.335832	10	3.35832		0.562714	0.028143	0.590857	10	5.90857			Brucellose	Dr POUEME		73.6325	A
Brucellose	Mme Rougayatou		0.00941221	0.0128396	0.146248	0.0730858	0.241585	20	4.83171		0.0242664	0.494719	0.037341	0.556327	50	27.8163		0.105431	0.105431	30	3.16292		0.0812063	0.00737122	0.0375405	0.0375405	0.0375405	0.201199	10	2.01199		0.241674	0.213342	0.455016	5	2.27508		0.0668635	0.110812	0.177676	5	0.888378			Brucellose	Mme Rougayatou		40.9864	B
Brucellose	Dr Okah		0.435473	0.473215	0.403932	0.200939	1.51356	30	45.4067		0.234566	0.667014	0.155897	1.05748	25	26.4369		0.440169	0.440169	30	13.2051		0.524589	0.345731	0.246112	0.246112	0.246112	1.60865	25	40.2164		0.241674	0.645268	0.886942	5	4.43471		0.278965	0.634659	0.913624	5	4.56812			Brucellose	Dr Okah		134.268	C
Brucellose	Dr Mouiiché		0.529559	0.733073	0.0613545	0.316885	1.64087	30	49.2261		0.234566	0.174634	0.650865	1.06006	20	21.2013		0.440169	0.440169	10	4.40169		0.0735049	0.345731	0.744381	0.744381	0.744381	2.65238	40	106.095		0.089444	0.0206125	0.110057	10	1.10057		0.0668635	0.291283	0.358147	10	3.58147			Brucellose	Dr Mouiiché		185.606	D
																																																0
																																																0
							OWS par domaine		30.1019							26.7654					5.456									39.7713						2.79217						3.73663
Rage	Dr POUEME		0.213342	0.480995	0.453323	0.345731	1.49339	30	44.8017		0.47812	0.068995	0.213342	0.760457	60	45.6274		0.136142	0.136142	5	0.680712		0.151361	0.213342	0.284271	0.0461947	0.0523293	0.747499	10	7.47499		0.213342	0.133617	0.346959	10	3.46959		0.729436	0.0105754	0.740011	5	3.70006			Rage	Dr POUEME		105.755	A
Rage	M Amalossou		0.213342	0.172864	0.657761	0.345731	1.3897	15	20.8455		0.47812	0.068995	0.213342	0.760457	40	30.4183		0.136142	0.136142	15	2.04214		0.320286	0.213342	0.154269	0.47812	0.274512	1.44053	30	43.2158		0.213342	0.133617	0.346959	10	3.46959		0.0418768	0.391645	0.433521	10	4.33521			Rage	M Amalossou		104.327	B
Rage	M Aboubakar		0.0206125	0.0263678	0.055471	0.615169	0.717621	40	28.7048		0.0044632	0.20868	0.062344	0.275487	10	2.75487		0.136142	0.136142	10	1.36142		0.0185214	0.0206125	0.223733	0.47812	0.541615	1.2826	40	51.3041		0.0206125	0.557846	0.578458	10	5.78458		0.174834	0.391645	0.566479	10	5.66479			Rage	M Aboubakar		95.5746	C
Rage	Mme Rougayatou		0.645268	0.278965	0.0326134	0.00737122	0.964217	30	28.9265		0.47812	0.068995	0.213342	0.760457	30	22.8137		0.411772	0.411772	15	6.17658		0.631928	0.645268	0.0739719	0.0461947	0.0662748	1.46364	25	36.5909		0.645268	0.0538975	0.699165	15	10.4875		0.116522	0.353198	0.46972	5	2.3486			Rage	Mme Rougayatou		107.344	D
																																																0
																																																0
							OWS par domaine		30.8196							25.4036					2.56521									34.6465						5.80281						4.01216
Cryptosporidiose	Dr POUEME		0.47812	0.0349123	0.287925	0.12242	0.923377	30	27.7013		0.650865	0.0463288	0.541615	1.23881	50	61.9404		0.158787	0.158787	10	1.58787		0.0596212	0.274495	0.73096	0.0966191	0.0966191	1.25831	15	18.8747		0.154269	0.149847	0.304116	5	1.52058		0.47812	0.0340427	0.512163	10	5.12163			Cryptosporidiose	Dr POUEME		116.747	A
Cryptosporidiose	Mme Ngoula		0.47812	0.0710604	0.0951954	0.0834626	0.727839	30	21.8352		0.155897	0.0463288	0.274512	0.476738	30	14.3021		0.480261	0.480261	10	4.80261		0.119224	0.154269	0.0295725	0.0890146	0.0890146	0.481094	10	4.81094		0.0340427	0.149847	0.18389	20	3.6778		0.0461947	0.274495	0.32069	20	6.41379			Cryptosporidiose	Mme Ngoula		55.8424	B
Cryptosporidiose	Dr Njaro		0.0461947	0.322019	0.287925	0.0834626	0.739602	25	18.49		0.037341	0.74331	0.00640329	0.787055	25	19.6764		0.158787	0.158787	20	3.17573		0.119224	0.466596	0.12249	0.403381	0.403381	1.51507	25	37.8768		0.154269	0.416951	0.57122	15	8.5683		0.47812	0.154269	0.632389	10	6.32389			Cryptosporidiose	Dr Njaro		94.1111	C
Cryptosporidiose	Dr Okah		0.0461947	0.684961	0.0951954	0.73816	1.56451	25	39.1128		0.155897	0.403381	0.541615	1.10089	25	27.5223		0.158787	0.158787	30	4.7636		0.86371	0.0340427	0.241674	0.171917	0.171917	1.48326	30	44.4978		0.830228	0.0604039	0.890632	5	4.45316		0.0461947	0.466596	0.512791	5	2.56396			Cryptosporidiose	Dr Okah		122.914	D
																																																0
																																																0
							OWS par domaine		26.7848							30.8603					3.58245									26.5151						4.55496						5.10582
Toxocarose	M Oumarou		0.184862	0.201381	0.0498943	0.043263	0.4794	30	14.382		0.155897	0.291283	0.369594	0.816774	30	24.5032		0.482507	0.482507	10	4.82507		0.0523293	0.0461947	0.0668635	0.17885	0.0206125	0.36485	25	9.12125		0.139849	0.64344	0.783289	10	7.83289		0.56099	0.320807	0.881797	15	13.227			Toxocarose	M Oumarou		73.8914	A
Toxocarose	Dr Nguena		0.0238588	0.159376	0.741642	0.120379	1.04526	30	31.3577		0.650865	0.291283	0.147131	1.08928	45	49.0176		0.115649	0.115649	10	1.15649		0.541615	0.47812	0.843749	0.155897	0.645268	2.66465	20	53.293		0.313976	0.469313	0.783289	10	7.83289		0.294557	0.273673	0.56823	5	2.84115			Toxocarose	Dr Nguena		145.499	B
Toxocarose	Dr Njaro		0.184862	0.057278	0.0992514	0.154499	0.495891	20	9.91781		0.037341	0.634659	0.0196539	0.691654	25	17.2914		0.115649	0.115649	5	0.578246		0.274512	0.47812	0.186048	0.311745	0.213342	1.46377	50	73.1883		0.159135	0.237866	0.397001	10	3.97001		0.105203	0.0710851	0.176289	10	1.76289			Toxocarose	Dr Njaro		106.709	C
Toxocarose	Dr Mouiché		0.76658	0.376867	0.174322	0.786136	2.10391	30	63.1172		0.155897	0.0107064	0.597275	0.763879	20	15.2776		0.321794	0.321794	10	3.21794		0.0662748	0.0461947	0.0668635	0.0746701	0.213342	0.467345	40	18.6938		0.0884355	0.00741175	0.0958473	10	0.958473		0.0333013	0.0998156	0.133117	10	1.33117			Toxocarose	Dr Mouiché		102.596	D
																																																0
																																																0
							OWS par domaine		29.6937							26.5224					2.44444									38.5741						5.14857						4.79054
Tuberculose Bovin	Mme Ayoum		0.0461947	0.154269	0.155897	0.129973	0.486334	15	7.29501		0.414295	0.0236985	0.433944	0.871937	25	21.7984		0.376716	0.376716	20	7.53431		0.449957	0.345731	0.615169	0.127259	0.213342	1.75146	25	43.7865		0.274512	0.12249	0.397001	25	9.92503		0.47812	0.213342	0.691462	10	6.91462			Tuberculose Bovin	Mme Ayoum		97.2539	A
Tuberculose Bovin	Dr Nguena		0.47812	0.274495	0.650865	0.129973	1.53345	30	46.0036		0.568008	0.524986	0.113716	1.20671	50	60.3355		0.376716	0.376716	5	1.88358		0.241505	0.615169	0.345731	0.398094	0.213342	1.81384	20	36.2768		0.541615	0.241674	0.783289	5	3.91645		0.47812	0.213342	0.691462	10	6.91462			Tuberculose Bovin	Dr Nguena		155.331	B
Tuberculose Bovin	M Nono		0.47812	0.102964	0.037341	0.0494455	0.667871	10	6.67871		0.414295	0.707821	0.0182247	1.14034	40	45.6136		0.0363972	0.0363972	20	0.727944		0.00819317	0.00737122	0.00737122	0.102265	0.062344	0.187545	20	3.75089		0.0662748	0.0295725	0.0958473	10	0.958473		0.0044632	0.062344	0.0668072	20	1.33614			Tuberculose Bovin	M Nono		59.0658	C
Tuberculose Bovin	Dr Okah		0.0461947	0.154269	0.155897	0.856532	1.21289	25	30.3223		0.00516612	0.0674918	0.61907	0.691728	30	20.7518		0.376716	0.376716	25	9.41789		0.606662	0.345731	0.345731	0.127259	0.213342	1.63873	25	40.9681		0.0523293	0.73096	0.783289	8	6.26631		0.47812	0.213342	0.691462	7	4.84024			Tuberculose Bovin	Dr Okah		112.567	D
																																																0
																																																0
							OWS par domaine		22.5749							37.1248					4.89093									31.1956						5.26657						5.00141
Herpès Simplex	Dr POUEME		0.120379	0.0615948	0.857868	0.13914	1.17898	30	35.3695		0.301499	0.578933	0.0623709	0.942804	50	47.1402		0.345117	0.345117	10	3.45117		0.0386644	0.73096	0.645268	0.0661879	0.0523293	1.53341	10	15.3341		0.345731	0.0596212	0.405352	10	4.05352		0.744376	0.0149429	0.759319	10	7.59319			Herpès Simplex	Dr POUEME		112.942	A
Herpès Simplex	Mme Ayoum		0.154499	0.219964	0.158472	0.0307043	0.563639	20	11.2728		0.216771	0.0135315	0.0486879	0.27899	20	5.5798		0.0333443	0.0333443	20	0.666886		0.299578	0.0295725	0.213342	0.0738538	0.0662748	0.682622	20	13.6524		0.615169	0.248916	0.864086	20	17.2817		0.0774582	0.483377	0.560835	20	11.2167			Herpès Simplex	Mme Ayoum		59.6703	B
Herpès Simplex	M Konlak		0.043263	0.0615948	0.0796647	0.465759	0.650281	40	26.0112		0.0519565	0.174634	0.273578	0.500168	30	15.005		0.345117	0.345117	15	5.17676		0.730823	0.241674	0.213342	0.358644	0.541615	2.0861	15	31.2915		0.345731	0.248916	0.594648	10	5.94648		0.14404	0.662722	0.806762	10	8.06762			Herpès Simplex	M Konlak		91.4986	C
Herpès Simplex	Dr Mouiché		0.786136	0.811386	0.0666678	0.336113	2.0003	30	60.0091		0.199667	0.43868	0.687227	1.32557	20	26.5115		0.345117	0.345117	10	3.45117		0.0661084	0.12249	0.0206125	0.305904	0.274512	0.789626	40	31.585		0.00737122	0.180328	0.1877	10	1.877		0.0774582	0.11578	0.193238	10	1.93238			Herpès Simplex	Dr Mouiché		125.366	D

							OWS par domaine		33.1656							23.5591					3.1865									22.9658						7.28968						7.20247
Paratuberculose	Mme Faiwé		0.866511	0.594607	0.295692	0.180173	1.93698	10	19.3698		0.200499	0.551269	0.161058	0.912825	50	45.6412		0.429154	0.429154	15	6.43731		0.0996369	0.771511	0.662675	0.345731	0.0900685	1.96962	15	29.5443		0.101428	0.801606	0.903035	18	16.2546		0.0174494	0.821491	0.83894	12	10.0673			Paratuberculose	Mme Faiwé		127.315	A
Paratuberculose	M DAKOLLE		0.108355	0.068864	0.154269	0.554913	0.886401	20	17.728		0.072057	0.437084	0.701458	1.2106	35	42.3709		0.223898	0.223898	20	4.47797		0.451517	0.505623	0.0334036	0.841761	0.244614	2.07692	15	31.1538		0.624415	0.27862	0.903035	13	11.7394		0.627573	0.200572	0.828145	17	14.0785			Paratuberculose	M DAKOLLE		121.549	B
Paratuberculose	Mme Ayoum		0.301499	0.295816	0.154269	0.0858875	0.837471	20	16.7494		0.816481	0.0309247	0.137764	0.98517	30	29.5551		0.223898	0.223898	40	8.95594		0.295816	0.0290681	0.345731	0.101164	0.0900685	0.861848	10	8.61848		0.285291	0.0472115	0.332503	10	3.32503		0.627573	0.0738516	0.701425	10	7.01425			Paratuberculose	Mme Ayoum		74.2182	C
Paratuberculose	Dr Bagary		0.00902217	0.068864	0.0388509	0.0858875	0.202625	40	8.10498		0.072057	0.0130704	0.038577	0.123704	15	1.85557		0.0186428	0.0186428	15	0.279642		0.00759571	0.00850591	0.0287871	0.00842339	0.0900685	0.143381	20	2.86761		0.00547639	0.00971502	0.0151914	15	0.227871		0.0819631	0.00874789	0.090711	15	1.36066			Paratuberculose	Dr Bagary		14.6963	D

							OWS par domaine		15.4881							29.8557					5.03771									18.0461						7.88674						8.13016
Salmonellose	M DAKOLLE		0.160789	0.687382	0.0461947	0.0345009	0.928867	15	13.933		0.0105754	0.298398	0.304628	0.613601	35	21.4761		0.35337	0.35337	25	8.83424		0.541615	0.615169	0.0281444	0.16806	0.0966191	1.44961	15	21.7441		0.562744	0.244018	0.806762	10	8.06762		0.314779	0.167087	0.481866	20	9.63732			Salmonellose	M DAKOLLE		83.6924	A
Salmonellose	Dr Nguena		0.0235153	0.45843	0.47812	0.744376	1.70444	30	51.1332		0.696864	0.134343	0.353052	1.18426	45	53.2917		0.35337	0.35337	5	1.76685		0.274512	0.345731	0.355043	0.40397	0.717747	2.097	20	41.9401		0.348155	0.458607	0.806762	15	12.1014		0.0864247	0.717747	0.804172	5	4.02086			Salmonellose	Dr Nguena		164.254	B
Salmonellose	Mme Zang		0.704176	0.0170442	0.0461947	0.323385	1.0908	30	32.724		0.391645	0.0229623	0.0779155	0.492522	5	2.46261		0.0341416	0.0341416	25	0.85354		0.0523293	0.0334036	0.736233	0.0207632	0.0213211	0.86405	30	25.9215		0.1615	0.0317383	0.193238	10	1.93238		0.621064	0.0400212	0.661085	20	13.2217			Salmonellose	Mme Zang		77.1157	C
Salmonellose	Dr Gapelbé		0.232819	0.108355	0.47812	0.0774582	0.896753	15	13.4513		0.198501	0.639355	0.0704686	0.908324	30	27.2497		0.35337	0.35337	5	1.76685		0.0662748	0.076293	0.085041	0.461322	0.403381	1.09231	40	43.6925		0.017986	0.175252	0.193238	15	2.89857		0.0327362	0.127238	0.159975	15	2.39962			Salmonellose	Dr Gapelbé		91.4585	D

							OWS par domaine		27.8104							26.12					3.30537									33.3245						6.25						7.31987
Streptococose	M DAKOLLE		0.460675	0.0884779	0.0842671	0.166613	0.800033	25	20.0008		0.0469636	0.149928	0.661862	0.858754	35	30.0564		0.388256	0.388256	20	7.76512		0.615169	0.472575	0.1393	0.711923	0.557846	2.49681	15	37.4522		0.567842	0.348309	0.916151	15	13.7423		0.47812	0.274495	0.752615	10	7.52615			Streptococose	M DAKOLLE		116.543	A
Streptococose	Mme Ayoum		0.213297	0.621639	0.130868	0.284679	1.25048	20	25.0097		0.817492	0.032929	0.0187077	0.869129	20	17.3826		0.0592224	0.0592224	20	1.18445		0.0334036	0.156245	0.640884	0.054606	0.0129097	0.898049	20	17.961		0.272636	0.0581801	0.330816	20	6.61632		0.47812	0.154269	0.632389	20	12.6478			Streptococose	Mme Ayoum		80.8018	B
Streptococose	Dr Vaitchafa		0.119875	0.621639	0.240009	0.123675	1.1052	25	27.6299		0.363607	0.53399	0.0774877	0.975085	30	29.2525		0.150176	0.150176	10	1.50176		0.345731	0.156245	0.262051	0.353843	0.557846	1.67572	30	50.2715		0.120794	0.304247	0.425041	15	6.37562		0.0461947	0.102964	0.149159	10	1.49159			Streptococose	Dr Vaitchafa		116.523	C
Streptococose	M Youssouf		0.0551678	0.0163286	0.240009	0.123675	0.43518	20	8.70361		0.0469636	0.231985	0.594441	0.87339	20	17.4678		0.388256	0.388256	15	5.82384		0.076293	0.156245	0.0253187	0.043298	0.133617	0.434772	30	13.0432		0.0359015	0.097497	0.133398	15	2.00098		0.0461947	0.154269	0.200463	20	4.00927			Streptococose	M Youssouf		51.0487	D

							OWS par domaine		20.336							23.5398					4.06879									29.682						7.1838						6.4187
Mammites infectieuse	Dr POUEME		0.707821	0.154269	0.0295725	0.403381	1.29504	30	38.8513		0.147131	0.559755	0.155897	0.862783	50	43.1392		0.149876	0.149876	10	1.49876		0.0295178	0.541615	0.248916	0.0596212	0.287925	1.1676	15	17.5139		0.277168	0.0661084	0.343276	10	3.43276		0.274512	0.0206125	0.295124	5	1.47562			Mammites infectieuse	Dr POUEME		105.912	A
Mammites infectieuse	Dr Mbeti		0.0236985	0.154269	0.73096	0.717747	1.62667	30	48.8002		0.805286	0.134164	0.037341	0.976792	20	19.5358		0.453309	0.453309	30	13.5993		0.731054	0.0662748	0.0596212	0.248916	0.0951954	1.20106	10	12.0106		0.0119278	0.730823	0.742751	10	7.42751		0.00640329	0.645268	0.651671	20	13.0334			Mammites infectieuse	Dr Mbeti		114.407	B
Mammites infectieuse	Dr Vaitchafa		0.524986	0.274495	0.241674	0.0213211	1.06248	20	21.2495		0.274125	0.134164	0.650865	1.05915	30	31.7746		0.149876	0.149876	15	2.24814		0.107864	0.541615	0.180328	0.248916	0.287925	1.36665	20	27.333		0.277168	0.299578	0.576746	20	11.5349		0.541615	0.213342	0.754957	15	11.3244			Mammites infectieuse	Dr Vaitchafa		105.465	C
Mammites infectieuse	Dr Djida		0.0674918	0.102964	0.12249	0.0966191	0.389565	25	9.73913		0.0196539	0.373312	0.155897	0.548863	20	10.9773		0.149876	0.149876	20	2.99751		0.266453	0.0265225	0.248916	0.180328	0.0951954	0.817416	25	20.4354		0.637993	0.0386644	0.676657	10	6.76657		0.541615	0.213342	0.754957	20	15.0991			Mammites infectieuse	Dr Djida		66.015	D

							OWS par domaine		29.66							26.3567					5.08592									19.3232						7.29044						10.2331
Cysticercose	M Oumarou		0.186048	0.439164	0.130676	0.12249	0.878378	30	26.3513		0.287925	0.557846	0.0840927	0.929863	30	27.8959		0.48407	0.48407	10	4.8407		0.084132	0.151361	0.154269	0.466596	0.154269	1.01063	25	25.2657		0.3166	0.374863	0.691462	10	6.91462		0.442126	0.302805	0.744931	15	11.174			Cysticercose	M Oumarou		102.442	A
Cysticercose	M Hamadou		0.0668635	0.101164	0.130676	0.089444	0.388148	20	7.76296		0.0951954	0.0129097	0.0960618	0.204167	35	7.14584		0.160046	0.160046	20	3.20092		0.55156	0.631928	0.154269	0.154269	0.154269	1.64629	25	41.1574		0.532797	0.158666	0.691462	10	6.91462		0.593157	0.0822801	0.675437	10	6.75437			Cysticercose	M Hamadou		72.9361	B
Cysticercose	Dr Okah		0.843749	0.615169	0.19594	0.241674	1.89653	25	47.4133		0.287925	0.557846	0.258342	1.10411	25	27.6028		0.160046	0.160046	30	4.80138		0.55156	0.0767158	0.274495	0.274495	0.830228	2.00749	30	60.2248		0.0584286	0.633034	0.691462	5	3.45731		0.312994	0.316773	0.629766	5	3.14883			Cysticercose	Dr Okah		146.648	C
Cysticercose	Dr Gapelbé		0.0668635	0.022324	0.19594	0.241674	0.526801	10	5.26801		0.0951954	0.133617	0.273578	0.50239	15	7.53585		0.160046	0.160046	10	1.60046		0.0206125	0.0773259	0.102964	0.0340427	0.0340427	0.268988	40	10.7595		0.0514773	0.0153299	0.0668072	15	1.00211		0.0063698	0.0743167	0.0806865	30	2.42059			Cysticercose	Dr Gapelbé		28.5866	D

							OWS par domaine		21.6989							17.5451					3.61086									34.3518						4.57217						5.87444
Influenza Suidés	M Oumarou		0.0966191	0.278965	0.0596212	0.12249	0.557695	30	16.7309		0.248916	0.393114	0.348697	0.990727	30	29.7218		0.434278	0.434278	10	4.34278		0.0538975	0.0523293	0.213342	0.462771	0.0966191	0.878959	25	21.974		0.0538975	0.752864	0.806762	10	8.06762		0.578121	0.290913	0.869034	15	13.0355			Influenza Suidés	M Oumarou		93.8726	A
Influenza Suidés	Dr Godyang L		0.171917	0.202233	0.752864	0.73096	1.85797	20	37.1595		0.752864	0.0494455	0.541615	1.34392	20	26.8785		0.10402	0.10402	20	2.08039		0.133617	0.274512	0.645268	0.171917	0.171917	1.39723	20	27.9446		0.133617	0.0596212	0.193238	20	3.86476		0.0574935	0.72984	0.787334	20	15.7467			Influenza Suidés	Dr Godyang L		113.674	B
Influenza Suidés	M Hamadou		0.403381	0.186048	0.0596212	0.0295725	0.678622	25	16.9656		0.0596212	0.283191	0.0193926	0.362205	35	12.6772		0.434278	0.434278	15	6.51418		0.557846	0.541615	0.0206125	0.0426354	0.0890146	1.25172	15	18.7758		0.557846	0.248916	0.806762	25	20.169		0.185901	0.0274727	0.213374	5	1.06687			Influenza Suidés	M Hamadou		76.1687	C
Influenza Suidés	Dr Djida		0.0890146	0.0668635	0.248916	0.241674	0.646468	20	12.9294		0.0596212	0.129973	0.158482	0.348076	20	6.96153		0.10402	0.10402	20	2.08039		0.133617	0.0662748	0.213342	0.193207	0.403381	1.00982	20	20.1964		0.133617	0.0596212	0.193238	20	3.86476		0.0980952	0.105768	0.203863	20	4.07726			Influenza Suidés	Dr Djida		50.1098	D

							OWS par domaine		20.9463							19.0598					3.75444									22.2227						8.99155						8.48158
Clostridiose	Mme Ngoula		0.0105754	0.0479237	0.274512	0.0890146	0.422025	25	10.5506		0.180328	0.012174	0.155897	0.3484	30	10.452		0.270891	0.270891	25	6.77227		0.00640329	0.0848003	0.0253461	0.0981607	0.180328	0.395039	15	5.92558		0.248024	0.0187985	0.266823	20	5.33645		0.0464271	0.532797	0.579224	5	2.89612			Clostridiose	Mme Ngoula		41.933	A
Clostridiose	Dr Mbeti		0.391645	0.0438034	0.541615	0.403381	1.38044	25	34.5111		0.248916	0.444832	0.037341	0.731089	25	18.2772		0.0597778	0.0597778	20	1.19556		0.541615	0.0233336	0.540079	0.0596212	0.0596212	1.22427	20	24.4854		0.0780273	0.5852	0.663227	10	6.63227		0.109688	0.030589	0.140277	20	2.80555			Clostridiose	Dr Mbeti		87.9071	B
Clostridiose	M Hamadou		0.353198	0.696864	0.00640329	0.0966191	1.15308	20	23.0617		0.248916	0.444832	0.650865	1.34461	35	47.0615		0.482004	0.482004	20	9.64007		0.541615	0.606662	0.259092	0.154141	0.248916	1.81043	25	45.2607		0.750166	0.153626	0.903792	10	9.03792		0.804109	0.0584286	0.862537	10	8.62537			Clostridiose	M Hamadou		142.687	C
Clostridiose	Dr Djida		0.391645	0.391645	0.541615	0.171917	1.49682	30	44.9046		0.0596212	0.25	0.155897	0.465518	20	9.31037		0.270891	0.270891	15	4.06336		0.274512	0.449957	0.178564	0.643531	0.248916	1.79548	20	35.9096		0.0456211	0.3383	0.383921	15	5.75881		0.158666	0.532797	0.691462	20	13.8292			Clostridiose	Dr Djida		113.776	D

							OWS par domaine		28.257							21.2753					5.41781									27.8953						6.69137						7.03907
Listeriose	Dr Godyang L		0.47812	0.16954	0.339854	0.650865	1.63838	15	24.5757		0.752864	0.241674	0.320286	1.31482	15	19.7224		0.388258	0.388258	20	7.76515		0.0668635	0.281776	0.52399	0.819693	0.061319	1.75364	20	35.0728		0.280751	0.280751	0.561502	30	16.8451		0.287925	0.557846	0.845771	20	16.9154			Listeriose	Dr Godyang L		120.896	A
Listeriose	Dr Lébalé		0.47812	0.524986	0.12929	0.650865	1.78326	20	35.6652		0.0596212	0.241674	0.151361	0.452657	20	9.05313		0.388258	0.388258	20	7.76515		0.843749	0.0236985	0.173244	0.25	0.291283	1.58197	20	31.6395		0.499548	0.499548	0.999097	20	19.9819		0.0951954	0.557846	0.653041	20	13.0608			Listeriose	Dr Lébalé		117.166	B
Listeriose	Dr Gapelbé		0.0044632	0.0236985	0.177364	0.037341	0.242866	20	4.85733		0.248916	0.370479	0.0773259	0.696721	20	13.9344		0.388258	0.388258	20	7.76515		0.0668635	0.707821	0.173244	0.119875	0.291283	1.35909	35	47.5681		0.0619537	0.0619537	0.123907	10	1.23907		0.287925	0.0129097	0.300835	15	4.51252			Listeriose	Dr Gapelbé		79.8766	C
Listeriose	Dr Bagary		0.47812	0.281776	0.0814028	0.037341	0.87864	40	35.1456		0.0596212	0.0295725	0.151361	0.240555	15	3.60832		0.0375124	0.0375124	15	0.562686		0.186048	0.125746	0.173244	0.026453	0.110812	0.622304	20	12.4461		0.280751	0.280751	0.561502	15	8.42253		0.0951954	0.133617	0.228812	15	3.43218			Listeriose	Dr Bagary		63.6174	D

							OWS par domaine		25.061							11.5796					5.96454									31.6816						11.6222						9.48023
Filariose	Dr Nguena		0.236918	0.740487	0.606662	0.180328	1.7644	30	52.9319		0.650865	0.139902	0.595495	1.38626	45	62.3818		0.104409	0.104409	5	0.522046		0.259092	0.133617	0.0374732	0.747089	0.707821	1.88509	20	37.7018		0.059436	0.830228	0.889664	5	4.44832		0.310967	0.486476	0.797443	15	11.9616			Filariose	Dr Nguena		169.948	A
Filariose	M Amalossou		0.36005	0.0309679	0.0434736	0.0596212	0.494112	35	17.2939		0.650865	0.139902	0.391645	1.18241	35	41.3844		0.435905	0.435905	5	2.17952		0.178564	0.557846	0.387852	0.289372	0.125746	1.53938	25	38.4845		0.345731	0.154269	0.5	10	5		0.0380515	0.729436	0.767487	10	7.67487			Filariose	M Amalossou		112.017	B
Filariose	Dr Njaro		0.0544848	0.0814028	0.241505	0.248916	0.626309	20	12.5262		0.037341	0.60733	0.00753835	0.65221	25	16.3052		0.104409	0.104409	5	0.522046		0.178564	0.133617	0.387852	0.289372	0.281776	1.27118	50	63.559		0.345731	0.154269	0.5	10	5		0.0750761	0.0418768	0.116953	10	1.16953			Filariose	Dr Njaro		99.082	C
Filariose	Dr Bagary		0.128651	0.339854	0.0848003	0.248916	0.802221	40	32.0889		0.037341	0.0461947	0.30182	0.385356	15	5.78034		0.435905	0.435905	15	6.53857		0.0766611	0.0538975	0.387852	0.00906399	0.0236985	0.551173	20	11.0235		0.076293	0.0340427	0.110336	15	1.65504		0.613542	0.0418768	0.655419	15	9.83128			Filariose	Dr Bagary		66.9175	D

							OWS par domaine		28.7102							31.463					2.44055									37.6922						4.02584						7.65933
Gales infectueuses	M Nono		0.0643466	0.187794	0.0151981	0.0624259	0.329764	10	3.29764		0.0512289	0.0340427	0.180004	0.265276	40	10.611		0.0341329	0.0341329	20	0.682658		0.012174	0.0176821	0.0129097	0.179103	0.180328	0.402197	20	8.04395		0.0479237	0.345731	0.393655	10	3.93655		0.00895663	0.453277	0.462233	20	9.24466			Gales infectueuses	M Nono		35.8165	A
Gales infectueuses	M Amalossou		0.229762	0.0951811	0.403381	0.0624259	0.79075	20	15.815		0.0512289	0.154269	0.101164	0.306662	30	9.19986		0.353279	0.353279	15	5.29919		0.25	0.374777	0.557846	0.205336	0.248916	1.63687	20	32.7375		0.198501	0.0334036	0.231904	20	4.63809		0.58382	0.127328	0.711148	15	10.6672			Gales infectueuses	M Amalossou		78.3568	B
Gales infectueuses	Mme Rougayatou		0.080487	0.0883089	0.613341	0.819649	1.60179	35	56.0625		0.154945	0.830228	0.0969109	1.08208	20	21.6417		0.353279	0.353279	10	3.53279		0.791503	0.458925	0.557846	0.0491827	0.0596212	1.91708	25	47.9269		0.0864247	0.615169	0.701594	20	14.0319		0.321785	0.0209044	0.342689	10	3.42689			Gales infectueuses	Mme Rougayatou		146.623	C
Gales infectueuses	Dr Djida		0.453323	0.391645	0.146909	0.213342	1.20522	30	36.1566		0.0512289	0.154269	0.345731	0.551229	20	11.0246		0.353279	0.353279	15	5.29919		0.25	0.210628	0.133617	0.360998	0.248916	1.20416	20	24.0832		0.696864	0.076293	0.773157	15	11.5974		0.323457	0.52228	0.845737	20	16.9147			Gales infectueuses	Dr Djida		105.076	D

							OWS par domaine		27.8329							13.1193					3.70346									28.1979						8.55097						10.0634
Chlamydiose	M Amalossou		0.565791	0.119224	0.0649511	0.363607	1.11357	20	22.2715		0.222072	0.0463288	0.289372	0.557772	40	22.3109		0.416022	0.416022	10	4.16022		0.25	0.345731	0.524986	0.0951954	0.0951954	1.31111	25	32.7777		0.151361	0.729436	0.880797	15	13.212		0.345731	0.466596	0.812328	10	8.12328			Chlamydiose	M Amalossou		102.855	A
Chlamydiose	M Aboubakar		0.081373	0.119224	0.366326	0.0469636	0.613887	40	24.5555		0.0734226	0.193421	0.201328	0.468172	35	16.386		0.0996469	0.0996469	10	0.996469		0.0551678	0.345731	0.281776	0.870849	0.870849	2.42437	15	36.3656		0.151361	0.174834	0.326195	10	3.26195		0.0334036	0.154269	0.187672	10	1.87672			Chlamydiose	M Aboubakar		83.4422	B
Chlamydiose	Mme Rougayatou		0.0932838	0.180328	0.744353	0.817492	1.83546	25	45.8864		0.0734226	0.403381	0.533225	1.01003	5	5.05014		0.416022	0.416022	25	10.4005		0.444832	0.076293	0.16954	0.0951954	0.0951954	0.881056	30	26.4317		0.320286	0.116522	0.436808	30	13.1042		0.076293	0.274495	0.350788	5	1.75394			Chlamydiose	Mme Rougayatou		102.627	C
Chlamydiose	Dr Bagary		0.130664	0.285565	0.0363639	0.0469636	0.499556	40	19.9822		0.0734226	0.17804	0.0196953	0.271158	15	4.06737		0.0996469	0.0996469	15	1.4947		0.0981617	0.059436	0.0236985	0.0951954	0.0951954	0.371687	20	7.43374		0.0773259	0.0418768	0.119203	15	1.78804		0.615169	0.0340427	0.649212	15	9.73818			Chlamydiose	Dr Bagary		44.5043	D

							OWS par domaine		28.1739							11.9536					4.26298									25.7522						7.84155						5.37303
Hydatidose	Dr Njaro		0.320286	0.403381	0.213297	0.0966191	1.03358	25	25.8396		0.0253461	0.177364	0.00787379	0.210584	25	5.26459		0.159804	0.159804	20	3.19608		0.12249	0.274495	0.155897	0.631928	0.631928	1.81674	25	45.4184		0.400179	0.178564	0.578743	15	8.68115		0.514887	0.0438034	0.558691	10	5.58691			Hydatidiose	Dr Njaro		93.9867	A
Hydatidose	Dr Lébalé		0.631928	0.403381	0.119875	0.0966191	1.2518	20	25.0361		0.0253461	0.12929	0.333379	0.488015	20	9.7603		0.159804	0.159804	20	3.19608		0.0295725	0.154269	0.037341	0.320286	0.320286	0.861753	20	17.2351		0.400179	0.178564	0.578743	20	11.5749		0.419871	0.391645	0.811516	20	16.2303			Hydatidiose	Dr Lébalé		83.0327	B
Hydatidose	Dr Okah		0.151361	0.171917	0.25	0.717747	1.29103	25	32.2756		0.0766611	0.339854	0.453323	0.869838	25	21.746		0.159804	0.159804	30	4.79411		0.73096	0.0340427	0.650865	0.151361	0.151361	1.71859	30	51.5577		0.0561008	0.783641	0.839742	5	4.19871		0.289372	0.391645	0.681016	5	3.40508			Hydatidiose	Dr Okah		117.977	C
Hydatidose	Dr Gapelbé		0.0185214	0.0213211	0.101658	0.0890146	0.230515	10	2.30515		0.0253461	0.0814028	0.453323	0.560072	40	22.4029		0.483337	0.483337	35	16.9168		0.241674	0.466596	0.155897	0.0185214	0.0185214	0.90121	10	9.0121		0.0568031	0.0253461	0.0821493	10	0.821493		0.00906399	0.0852719	0.0943359	15	1.41504			Hydatidiose	Dr Gapelbé		52.8735	D

							OWS par domaine		21.3641							14.7934					7.02577									30.8058						6.31906						6.65934
Covid	M Amalossou		0.168541	0.283032	0.185636	0.0063698	0.643579	25	16.0895		0.037341	0.180328	0.0206125	0.238282	20	4.76564		0.139737	0.139737	20	2.79473		0.0380515	0.557846	0.155897	0.403381	0.154269	1.30944	30	39.2833		0.274512	0.239391	0.513903	12	6.16683		0.0206125	0.287925	0.308538	13	4.01099			Covid	M Amalossou		73.111	A
Covid	Mme Rougayatou		0.161661	0.156372	0.583592	0.593157	1.49478	30	44.8435		0.155897	0.0596212	0.645268	0.860786	30	25.8236		0.388817	0.388817	10	3.88817		0.613542	0.133617	0.650865	0.0966191	0.154269	1.64891	30	49.4673		0.541615	0.169747	0.711362	10	7.11362		0.213342	0.0951954	0.308538	10	3.08538			Covid	Mme Rougayatou		134.222	B
Covid	Dr Mouiché		0.570117	0.681049	0.0126011	0.442126	1.70589	30	51.1768		0.155897	0.248916	0.213342	0.618156	20	12.3631		0.139737	0.139737	10	1.39737		0.310967	0.133617	0.155897	0.717747	0.830228	2.14846	40	85.9383		0.541615	0.169747	0.711362	10	7.11362		0.645268	0.287925	0.933193	10	9.33193			Covid	Dr Mouiché		167.321	C
Covid	Dr Bagary		0.0387217	0.0191344	0.435534	0.312994	0.806384	45	36.2873		0.650865	0.248916	0.213342	1.11312	30	33.3937		0.583003	0.583003	15	8.74505		0.0750761	0.0538975	0.037341	0.0213211	0.0340427	0.221678	20	4.43357		0.00640329	0.0866606	0.0930639	5	0.465319		0.213342	0.0951954	0.308538	5	1.54269			Covid	Dr Bagary		84.8676	D

							OWS par domaine		37.0992							19.0865					4.20633									44.7806						5.21485						4.49274
[truncated: 1 more columns]
